# Supplementary material for: Divide-and-conquer: machine-learning integrates mammalian and viral traits with network features to predict virus-mammal associations
Source: Nat Commun. 2021 Jun 25;12:3954. doi: 10.1038/s41467-021-24085-w (PMC8233343; doi:10.1038/s41467-021-24085-w)
Supplement: Supplementary file 5 — Supplementary Data 1 [file 41467_2021_24085_MOESM5_ESM.xlsx]

## Sheet: SD1
Host	Order	Dom	EID2	Predicted	Viral	Mammalian	Network	Mean
Odocoileus virginianus	Artiodactyla	sd	1	1	0.99722	0.99912	0.99718	0.99784
Sciurus niger	Rodentia	w	1	1	0.99158	1	0.99184	0.99447
Macaca mulatta	Primates	w	1	1	0.98501	1	0.99511	0.99337
Cervus elaphus	Artiodactyla	sd	1	1	0.99374	0.98698	0.99701	0.99258
Loxodonta africana	Proboscidea	sd	1	1	0.98904	0.981	0.99565	0.98856
Ursus americanus	Carnivora	w	1	1	0.99808	0.9713	0.99356	0.98765
Bradypus variegatus	Pilosa	w	1	1	0.96645	1	0.99518	0.98721
Loxodonta cyclotis	Proboscidea	w	1	1	0.97484	0.98304	0.99495	0.98428
Macaca nemestrina	Primates	w	1	1	0.95553	1	0.99252	0.98268
Cercocebus atys	Primates	w	1	1	0.97283	0.99672	0.97838	0.98264
Ctenodactylus gundi	Rodentia	w	1	1	0.92657	1	0.9998	0.97545
Nyctophilus arnhemensis	Chiroptera	w	1	1	0.92379	1	0.99978	0.97452
Capreolus capreolus	Artiodactyla	w	1	1	0.98554	0.93831	0.99733	0.97373
Apodemus sylvaticus	Rodentia	w	1	1	0.95728	0.98565	0.97042	0.97112
Dama dama	Artiodactyla	sd	1	1	0.99148	0.91543	0.99562	0.96751
Choloepus hoffmanni	Pilosa	w	1	1	0.95969	0.943	0.99679	0.96649
Macaca sylvanus	Primates	w	1	1	0.98371	0.94557	0.96871	0.966
Canis latrans	Carnivora	w	1	1	0.96089	0.93742	0.99439	0.96423
Procyon lotor	Carnivora	sd	1	1	0.98007	0.89592	0.99312	0.95637
Alouatta caraya	Primates	w	1	1	0.97953	0.89617	0.98535	0.95369
Panthera tigris	Carnivora	w	1	1	0.94271	0.9235	0.99121	0.95248
Macaca sinica	Primates	w	1	1	0.93741	0.93209	0.98697	0.95216
Macaca radiata	Primates	w	0	1	0.9003	0.95973	0.99063	0.95022
Lynx rufus	Carnivora	w	1	1	0.97255	0.89674	0.96477	0.94469
Rangifer tarandus	Artiodactyla	sd	1	1	0.96262	0.87131	0.9963	0.94341
Syncerus caffer	Artiodactyla	sd	1	1	0.97331	0.84784	0.99537	0.93884
Erythrocebus patas	Primates	w	1	1	0.9858	0.847	0.983	0.9386
Ursus arctos	Carnivora	w	1	1	0.99366	0.819	0.99303	0.93523
Myotis lucifugus	Chiroptera	w	1	1	0.93201	0.89545	0.97821	0.93523
Ursus maritimus	Carnivora	w	1	1	0.97133	0.84158	0.99223	0.93505
Sciurus griseus	Rodentia	w	1	1	0.95893	0.89193	0.91812	0.92299
Macaca fuscata	Primates	w	0	1	0.90044	0.87445	0.9932	0.92269
Rousettus leschenaultii	Chiroptera	w	1	1	0.93356	0.85741	0.97411	0.92169
Crocidura russula	Eulipotyphla	w	1	1	0.92708	0.83974	0.97791	0.91491
Sigmodon hispidus	Rodentia	w	1	1	0.94815	0.79813	0.99564	0.91397
Pan troglodytes	Primates	w	1	1	0.97575	0.74771	0.99464	0.90603
Canis lupus	Carnivora	sd	1	1	0.98009	0.74168	0.99402	0.90526
Mandrillus sphinx	Primates	w	1	1	0.95448	0.76069	0.98348	0.89955
Oreamnos americanus	Artiodactyla	w	1	1	0.95734	0.74022	0.9918	0.89645
Lemur catta	Primates	w	1	1	0.95501	0.75718	0.97161	0.8946
Mephitis mephitis	Carnivora	sd	1	1	0.96632	0.74087	0.97421	0.8938
Sciurus carolinensis	Rodentia	w	1	1	0.99379	0.69493	0.97971	0.88948
Sylvilagus floridanus	Lagomorpha	w	1	1	0.96763	0.69909	0.98176	0.88283
Tamias striatus	Rodentia	w	1	1	0.96938	0.6861	0.97123	0.87557
Cervus nippon	Artiodactyla	sd	0	1	0.7649	0.81904	0.9936	0.85918
Semnopithecus entellus	Primates	w	0	1	0.70302	0.85745	0.99173	0.85074
Alces alces	Artiodactyla	sd	0	1	0.89287	0.57886	0.99754	0.82309
Elephas maximus	Proboscidea	sd	0	1	0.88693	0.57033	0.99594	0.81773
Marmota monax	Rodentia	w	0	1	0.62951	0.785	0.98801	0.80084
Giraffa camelopardalis	Artiodactyla	sd	0	1	0.91956	0.44251	0.99148	0.78452
Alouatta pigra	Primates	w	1	1	0.94331	0.88533	0.52352	0.78406
Nyctereutes procyonoides	Carnivora	sd	0	1	0.58787	0.77524	0.98891	0.78401
Macaca fascicularis	Primates	w	0	1	0.74153	0.56813	0.99591	0.76852
Vicugna vicugna	Artiodactyla	sd	0	1	0.3578	0.94556	0.99013	0.7645
Ateles geoffroyi	Primates	w	1	1	0.94617	0.43884	0.85684	0.74728
Gazella bennettii	Artiodactyla	sd	0	1	0.62312	0.62345	0.97318	0.73992
Pongo pygmaeus	Primates	w	0	1	0.21992	0.99999	0.99105	0.73699
Cervus canadensis	Artiodactyla	w	0	1	0.98535	0.22773	0.99432	0.7358
Kobus ellipsiprymnus	Artiodactyla	w	0	1	0.75522	0.41031	0.99035	0.71863
Urocyon cinereoargenteus	Carnivora	w	0	1	0.72742	0.41959	0.97657	0.70786

## Sheet: caption
Supplementary Data 1 – Top 60 predicted or detected wild or semi-domesticated hosts of West Nile Virus (WNV). Host species were ordered by mean probability of predictions derived as probability from mammalian, viral and network perspectives, and top 60 were selected. Dom is domestication status, w=wild, sd = semi domestic. EID2 indicates if the association was retrieved from EID2 (=1). Predicted …
