# Supplementary material for: Divide-and-conquer: machine-learning integrates mammalian and viral traits with network features to predict virus-mammal associations
Source: Nat Commun. 2021 Jun 25;12:3954. doi: 10.1038/s41467-021-24085-w (PMC8233343; doi:10.1038/s41467-021-24085-w)
Supplement: Supplementary file 6 — Supplementary Data 2 [file 41467_2021_24085_MOESM6_ESM.xlsx]

## Sheet: SD2
Virus	Abbreviation	Baltimore	EID2	Predicted	Mammalian	Viral	Network	Mean
rousettus bat coronavirus gccdc1		IV	1	1	0.99968	1	0.99653	0.99874
malsoor virus	MalsV	V	1	1	0.98548	1	0.9962	0.99389
pegivirus b	PgV-B	IV	0	1	0.966	1	0.98255	0.98285
tuhoko pararubulavirus 1	TuV-1	V	1	1	0.93924	1	0.99599	0.97841
tuhoko pararubulavirus 2	TuV-2	V	1	1	0.93599	1	0.99593	0.97731
tuhoko pararubulavirus 3	TuV-3	V	1	1	0.93605	1	0.9957	0.97725
dengue virus	DENV	IV	1	1	0.91423	1	0.98336	0.96586
pteropine orthoreovirus	PRV	III	1	1	0.9975	1	0.85138	0.94963
rabies lyssavirus	RABV	V	1	1	0.84099	0.99508	0.99896	0.94501
bat mastadenovirus	Bt-MAdV	I	1	1	0.83838	0.9995	0.98921	0.94236
bat coronavirus	Bat-CoV	IV	1	1	0.83036	1	0.99575	0.94204
west nile virus	WNV	IV	1	1	0.85741	0.93356	0.97411	0.92169
bat rotavirus	bat ROTV	III	0	1	0.96574	0.78811	0.93479	0.89622
rotavirus a	RotA	III	1	1	0.83104	0.855	0.98868	0.89157
bat gammaretrovirus	Bat gammaretrovirus	VI	1	1	0.90212	0.79718	0.96053	0.88661
japanese encephalitis virus	JEV	IV	1	1	0.84109	0.82287	0.99335	0.88577
kyasanur forest disease virus	KFDV	IV	1	1	0.90087	0.88019	0.82802	0.86969
zaire ebolavirus	EBOV	V	0	1	0.56339	1	0.95755	0.84031
rousettus bat coronavirus hku9	RoBCoV HKU9	IV	1	1	0.99424	0.55335	0.94572	0.8311
bat filovirus	bat filovirus	V	1	1	0.84885	0.97263	0.6596	0.82703
shimoni bat lyssavirus	SHIBV	V	0	1	0.58569	1	0.85707	0.81425
bat mastadenovirus g	Bt-MAdV-G	I	1	1	0.83831	1	0.47305	0.77045
bat hepevirus	bat HEPV	IV	0	1	0.97194	0.42743	0.90077	0.76671
irkut lyssavirus	IRKV	V	0	1	0.24877	1	0.97572	0.7415
khujand lyssavirus	KHUV	V	0	1	0.52395	0.73108	0.94996	0.735
australian bat lyssavirus	ABLV	V	0	1	0.39969	0.828	0.9767	0.7348
mammalian orthoreovirus	MRV	III	0	1	0.73456	0.43442	0.97184	0.71361
nipah henipavirus	NiV	V	0	1	0.78649	0.39988	0.9386	0.70832
severe acute respiratory syndrome-related coronavirus	SARS-CoV	IV	0	1	0.62796	0.39173	0.9825	0.6674
bat calicivirus	bat CALV	IV	0	1	0.38272	0.64451	0.9223	0.64984
tick-borne encephalitis virus	TBEV	IV	0	1	0.95209	0.01483	0.96789	0.64494
hendra henipavirus	HeV	V	0	1	0.4699	0.53283	0.93047	0.6444
aravan lyssavirus	ARAV	V	0	1	0.42513	0.5395	0.93437	0.633
tioman pararubulavirus	TioV	V	0	1	0.59616	0.40224	0.89391	0.63077
west caucasian bat lyssavirus	WCBL	V	0	1	0.5795	0.38848	0.89292	0.6203
chiropteran dependoparvovirus 1	BtAAV	II	0	1	0.50767	0.3195	0.98647	0.60455
lagos bat lyssavirus	LBV	V	0	1	0.25589	0.61016	0.92761	0.59789
ross river virus	RRV	IV	0	1	0.77031	0.03975	0.95988	0.58998
menangle pararubulavirus	MenV	V	0	1	0.25268	0.60872	0.8722	0.57787
usutu virus	USUV	IV	0	1	0.53196	0.39205	0.80686	0.57696
pipistrellus bat coronavirus hku5	PB-HKU5	IV	0	1	0.64658	0.18925	0.89221	0.57601
rotavirus b	RotB	III	0	1	0.74659	0.104	0.83142	0.56067
bat parvovirus	bat PARV	II	0	1	0.50011	0.16163	0.96254	0.54143
venezuelan equine encephalitis virus	VEEV	IV	0	1	0.64566	0	0.97394	0.53987
middle east respiratory syndrome-related coronavirus	MERS-CoV	IV	0	1	0.55987	0.18501	0.85753	0.53414
rotavirus c	RotC	III	0	1	0.61084	0.03945	0.89138	0.51389
pestivirus a	PestA	IV	0	1	0.5668	1e-05	0.95602	0.50761
mammalian rubulavirus 5	SV5	V	0	1	0.00601	0.59882	0.9012	0.50201
scotophilus bat coronavirus 512	SCov512	IV	0	1	0.56031	0	0.94155	0.50062
zika virus	ZIKV	IV	0	1	0.59832	0	0.90274	0.50035

## Sheet: caption
Supplementary Data 2 – Top 50 detected (in EID2) or predicted virus species that could be found in Rousettus leschenaultii. Virus species are ordered by mean probability of predictions derived as probability from mammalian, viral and network perspectives, and top 50 were selected. Abb indicates the abbreviation of the virus (if any). Baltimore is Baltimore classification (7 groups I to VII). EID2…
