# Supplementary material for: Divide-and-conquer: machine-learning integrates mammalian and viral traits with network features to predict virus-mammal associations
Source: Nat Commun. 2021 Jun 25;12:3954. doi: 10.1038/s41467-021-24085-w (PMC8233343; doi:10.1038/s41467-021-24085-w)
Supplement: Supplementary file 7 — Supplementary Data 3 [file 41467_2021_24085_MOESM7_ESM.xlsx]

## Sheet: SD3
Virus	Baltimore	Abbreviation (label in Figure 2)	Family	Genus	Known hosts	New Hosts	Abbreviation (label in Supplementary Figure S8)	New Hosts (Research effort)	Fold increase	Fold increase (Research effort)
rabies lyssavirus	V		Rhabdoviridae	Lyssavirus	682	35 [1,224]		68 [9,261]	1.051 [1.001,1.328]	1.1 [1.013,1.383]
monkeypox virus	I		Poxviridae	Orthopoxvirus	97	70 [4,399]		70 [3,384]	1.722 [1.041,5.113]	1.722 [1.031,4.959]
canine morbillivirus	V		Paramyxoviridae	Morbillivirus	78	89 [3,397]	CDV	121 [3,426]	2.141 [1.038,6.09]	2.551 [1.038,6.462]
simian foamy virus	VI		Retroviridae	Spumavirus	74	56 [3,258]		58 [3,297]	1.757 [1.041,4.486]	1.784 [1.041,5.014]
carnivore protoparvovirus 1	II		Parvoviridae	Protoparvovirus	62	56 [0,273]		76 [0,306]	1.903 [1,5.403]	2.226 [1,5.935]
rotavirus a	III	RotA	Reoviridae	Rotavirus	57	127 [2,478]	RotA	191 [7,480]	3.228 [1.035,9.386]	4.351 [1.123,9.421]
west nile virus	IV	WNV	Flaviviridae	Flavivirus	56	117 [15,509]	WNV	189 [25,504]	3.089 [1.268,10.089]	4.375 [1.446,10]
influenza a virus	V	Influenza A	Orthomyxoviridae	Alphainfluenzavirus	55	180 [18,487]	Influenza A	242 [50,500]	4.273 [1.327,9.855]	5.4 [1.909,10.091]
simian immunodeficiency virus	VI		Retroviridae	Lentivirus	51	52 [20,259]		59 [19,322]	2.02 [1.392,6.078]	2.157 [1.373,7.314]
tick-borne encephalitis virus	IV	TBEV	Flaviviridae	Flavivirus	50	150 [14,475]	TBEV	164 [18,465]	4 [1.28,10.5]	4.28 [1.36,10.3]
pestivirus a	IV	PestA	Flaviviridae	Pestivirus	48	117 [3,380]	PestA	160 [5,417]	3.438 [1.062,8.917]	4.333 [1.104,9.688]
bluetongue virus	III		Reoviridae	Orbivirus	45	88 [6,339]	BTV	112 [13,381]	2.956 [1.133,8.533]	3.489 [1.289,9.467]
japanese encephalitis virus	IV	JEV	Flaviviridae	Flavivirus	44	135 [16,464]	JEV	172 [21,474]	4.068 [1.364,11.545]	4.909 [1.477,11.773]
bat paramyxovirus	V	bat paramyxovirus	Paramyxoviridae	Paramyxoviridae	43	118 [6,430]	bat paramyxovirus	105 [7,419]	3.744 [1.14,11]	3.442 [1.163,10.744]
california encephalitis orthobunyavirus	V	CEV	Peribunyaviridae	Orthobunyavirus	42	102 [1,418]	CEV	119 [5,439]	3.429 [1.024,10.952]	3.833 [1.119,11.452]
ovine gammaherpesvirus 2	I		Herpesviridae	Macavirus	42	63 [6,285]		59 [9,272]	2.5 [1.143,7.786]	2.405 [1.214,7.476]
dengue virus	IV	DENV	Flaviviridae	Flavivirus	41	165 [9,538]	DENV	219 [13,543]	5.024 [1.22,14.122]	6.341 [1.317,14.244]
primate t-lymphotropic virus 1	VI		Retroviridae	Deltaretrovirus	41	61 [7,194]		57 [8,217]	2.488 [1.171,5.732]	2.39 [1.195,6.293]
eastern equine encephalitis virus	IV	EEEV	Togaviridae	Alphavirus	40	148 [9,563]	EEEV	150 [12,517]	4.7 [1.225,15.075]	4.75 [1.3,13.925]
bat coronavirus	IV	Bat-CoV	Coronaviridae	Coronavirinae	39	120 [7,392]	Bat-CoV	112 [8,377]	4.077 [1.179,11.051]	3.872 [1.205,10.667]
orthohepevirus a	IV		Hepeviridae	Orthohepevirus	38	83 [5,417]	HEV	126 [12,445]	3.184 [1.132,11.974]	4.316 [1.316,12.711]
foot-and-mouth disease virus	IV		Picornaviridae	Aphthovirus	36	72 [11,368]		95 [11,400]	3 [1.306,11.222]	3.639 [1.306,12.111]
alcelaphine gammaherpesvirus 1	I		Herpesviridae	Macavirus	36	46 [5,240]		53 [25,212]	2.278 [1.139,7.667]	2.472 [1.694,6.889]
yellow fever virus	IV	YFV	Flaviviridae	Flavivirus	35	111 [12,291]	YFV	117 [15,306]	4.171 [1.343,9.314]	4.343 [1.429,9.743]
cardiovirus a	IV	Cardiovirus A	Picornaviridae	Cardiovirus	34	92 [1,504]	Cardiovirus A	127 [1,510]	3.706 [1.029,15.824]	4.735 [1.029,16]
lymphocryptovirus 1	I		Herpesviridae	Lymphocryptovirus	34	69 [5,165]		70 [4,161]	3.029 [1.147,5.853]	3.059 [1.118,5.735]
primate t-lymphotropic virus 3	VI		Retroviridae	Deltaretrovirus	33	62 [8,172]		57 [7,162]	2.879 [1.242,6.212]	2.727 [1.212,5.909]
rift valley fever phlebovirus	V	RVFV	Phenuiviridae	Phlebovirus	32	120 [12,459]	RVFV	150 [27,476]	4.75 [1.375,15.344]	5.688 [1.844,15.875]
canine mastadenovirus a	I		Adenoviridae	Mastadenovirus	32	55 [7,266]		56 [5,237]	2.719 [1.219,9.312]	2.75 [1.156,8.406]
hepatitis b virus	VII		Hepadnaviridae	Orthohepadnavirus	31	69 [3,441]	HBV	147 [10,507]	3.226 [1.097,15.226]	5.742 [1.323,17.355]
alphacoronavirus 1	IV		Coronaviridae	Alphacoronavirus	31	86 [16,306]	AlphaCoV-1	109 [24,328]	3.774 [1.516,10.871]	4.516 [1.774,11.581]
ross river virus	IV	RRV	Togaviridae	Alphavirus	31	98 [9,429]		87 [6,413]	4.161 [1.29,14.839]	3.806 [1.194,14.323]
cowpox virus	I	CPXV	Poxviridae	Orthopoxvirus	30	104 [3,455]	CPXV	111 [5,443]	4.467 [1.1,16.167]	4.7 [1.167,15.767]
bovine alphaherpesvirus 1	I		Herpesviridae	Varicellovirus	26	82 [7,275]		69 [12,287]	4.154 [1.269,11.577]	3.654 [1.462,12.038]
rodent astrovirus	IV		Astroviridae	Mamastrovirus	26	44 [9,240]		44 [4,216]	2.692 [1.346,10.231]	2.692 [1.154,9.308]
respiratory syncytial virus	V	RSV	Pneumoviridae	Orthopneumovirus	25	108 [10,368]	RSV	116 [23,393]	5.32 [1.4,15.72]	5.64 [1.92,16.72]
saint louis encephalitis virus	IV	SLEV	Flaviviridae	Flavivirus	24	122 [14,505]	SLEV	142 [10,499]	6.083 [1.583,22.042]	6.917 [1.417,21.792]
feline leukemia virus	VI		Retroviridae	Gammaretrovirus	24	7 [4,158]		26 [5,177]	1.292 [1.167,7.583]	2.083 [1.208,8.375]
european bat 1 lyssavirus	V	EBLV-1	Rhabdoviridae	Lyssavirus	23	190 [30,438]	EBLV-1	155 [32,431]	9.261 [2.304,20.043]	7.739 [2.391,19.739]
andes orthohantavirus	V		Hantaviridae	Orthohantavirus	23	84 [20,333]		88 [21,351]	4.652 [1.87,15.478]	4.826 [1.913,16.261]
feline immunodeficiency virus	VI		Retroviridae	Lentivirus	23	23 [5,208]		45 [9,217]	2 [1.217,10.043]	2.957 [1.391,10.435]
norwalk virus	IV		Caliciviridae	Norovirus	22	84 [7,405]	NV	151 [8,461]	4.818 [1.318,19.409]	7.864 [1.364,21.955]
seoul orthohantavirus	V		Hantaviridae	Orthohantavirus	22	84 [13,343]		100 [12,368]	4.818 [1.591,16.591]	5.545 [1.545,17.727]
suid alphaherpesvirus 1	I	SHV-1	Herpesviridae	Varicellovirus	22	94 [4,328]		97 [10,331]	5.273 [1.182,15.909]	5.409 [1.455,16.045]
bunyamwera orthobunyavirus	V	BUNV	Peribunyaviridae	Orthobunyavirus	22	103 [5,395]		89 [11,408]	5.682 [1.227,18.955]	5.045 [1.5,19.545]
bat mastadenovirus	I		Adenoviridae	Mastadenovirus	22	84 [10,376]		83 [7,362]	4.818 [1.455,18.091]	4.773 [1.318,17.455]
betacoronavirus 1	IV	BetaCov-1	Coronaviridae	Betacoronavirus	21	113 [10,384]	BetaCov-1	127 [13,416]	6.381 [1.476,19.286]	7.048 [1.619,20.81]
small ruminant morbillivirus	V		Paramyxoviridae	Morbillivirus	21	90 [16,321]	PPRV	114 [24,350]	5.286 [1.762,16.286]	6.429 [2.143,17.667]
zaire ebolavirus	V		Filoviridae	Ebolavirus	21	81 [4,333]	EBOV	108 [12,373]	4.857 [1.19,16.857]	6.143 [1.571,18.762]
hepatovirus a	IV	HAV	Picornaviridae	Hepatovirus	21	92 [7,270]		102 [24,286]	5.381 [1.333,13.857]	5.857 [2.143,14.619]
epizootic hemorrhagic disease virus	III		Reoviridae	Orbivirus	21	77 [21,255]		86 [23,284]	4.667 [2,13.143]	5.095 [2.095,14.524]
puumala orthohantavirus	V		Hantaviridae	Orthohantavirus	21	70 [12,324]		85 [16,367]	4.333 [1.571,16.429]	5.048 [1.762,18.476]
feline calicivirus	IV		Caliciviridae	Vesivirus	21	70 [14,251]		79 [13,278]	4.333 [1.667,12.952]	4.762 [1.619,14.238]
human gammaherpesvirus 4	I	EPV	Herpesviridae	Lymphocryptovirus	21	103 [11,285]		73 [18,311]	5.905 [1.524,14.571]	4.476 [1.857,15.81]
colorado tick fever virus	III		Reoviridae	Coltivirus	21	63 [6,394]		63 [4,368]	4 [1.286,19.762]	4 [1.19,18.524]
venezuelan equine encephalitis virus	IV	VEEV	Togaviridae	Alphavirus	20	128 [15,456]	VEEV	144 [16,478]	7.4 [1.75,23.8]	8.2 [1.8,24.9]
felid alphaherpesvirus 1	I		Herpesviridae	Varicellovirus	20	61 [21,220]		66 [31,208]	4.05 [2.05,12]	4.3 [2.55,11.4]
severe acute respiratory syndrome-related coronavirus	IV	SARS-CoV	Coronaviridae	Betacoronavirus	19	124 [17,404]	SARS-CoV	148 [19,434]	7.526 [1.895,22.263]	8.789 [2,23.842]
borna disease virus	V	BDV	Bornaviridae	Bornaviridae	19	139 [13,422]	BDV	128 [10,430]	8.316 [1.684,23.211]	7.737 [1.526,23.632]
simian-human immunodeficiency virus	VI		Retroviridae	Lentivirus	19	90 [28,205]		94 [34,230]	5.737 [2.474,11.789]	5.947 [2.789,13.105]
pegivirus b	IV	PgV-B	Flaviviridae	Pegivirus	19	107 [6,357]		93 [7,326]	6.632 [1.316,19.789]	5.895 [1.368,18.158]
lymphocytic choriomeningitis mammarenavirus	V		Arenaviridae	Mammarenavirus	19	74 [5,398]		86 [6,425]	4.895 [1.263,21.947]	5.526 [1.316,23.368]
mammalian orthoreovirus	III	MRV	Reoviridae	Orthoreovirus	18	174 [11,440]	MRV	159 [25,439]	10.667 [1.611,25.444]	9.833 [2.389,25.389]
sin nombre orthohantavirus	V		Hantaviridae	Orthohantavirus	18	90 [9,289]	SNV	105 [16,312]	6 [1.5,17.056]	6.833 [1.889,18.333]
bat astrovirus	IV		Astroviridae	Astroviridae	18	88 [13,348]		83 [14,332]	5.889 [1.722,20.333]	5.611 [1.778,19.444]
hantaan orthohantavirus	V		Hantaviridae	Orthohantavirus	18	75 [15,282]		75 [17,318]	5.167 [1.833,16.667]	5.167 [1.944,18.667]
human alphaherpesvirus 1	I		Herpesviridae	Simplexvirus	18	62 [11,258]		75 [16,274]	4.444 [1.611,15.333]	5.167 [1.889,16.222]
macaca mulatta polyomavirus 1	I		Polyomaviridae	Betapolyomavirus	18	67 [3,191]		70 [11,194]	4.722 [1.167,11.611]	4.889 [1.611,11.778]
aichivirus f	IV		Picornaviridae	Kobuvirus	18	72 [16,245]		62 [13,249]	5 [1.889,14.611]	4.444 [1.722,14.833]
deltapapillomavirus 4	I		Papillomaviridae	Deltapapillomavirus	17	85 [11,301]		92 [9,327]	6 [1.647,18.706]	6.412 [1.529,20.235]
equid alphaherpesvirus 1	I		Herpesviridae	Varicellovirus	17	79 [10,274]		84 [14,299]	5.647 [1.588,17.118]	5.941 [1.824,18.588]
murine leukemia virus	VI	MLV	Retroviridae	Gammaretrovirus	16	109 [9,479]	MLV	123 [12,446]	7.812 [1.562,30.938]	8.688 [1.75,28.875]
orf virus	I		Poxviridae	Parapoxvirus	16	88 [19,256]		98 [30,279]	6.5 [2.188,17]	7.125 [2.875,18.438]
bovine orthopneumovirus	V		Pneumoviridae	Orthopneumovirus	16	55 [12,165]		64 [10,188]	4.438 [1.75,11.312]	5 [1.625,12.75]
feline parvovirus	II		Parvoviridae	Protoparvovirus	16	63 [26,218]		52 [14,186]	4.938 [2.625,14.625]	4.25 [1.875,12.625]
australian bat lyssavirus	V	ABLV	Rhabdoviridae	Lyssavirus	14	114 [14,326]		88 [14,302]	9.143 [2,24.286]	7.286 [2,22.571]
pestivirus d	IV		Flaviviridae	Pestivirus	14	81 [21,239]		76 [14,227]	6.786 [2.5,18.071]	6.429 [2,17.214]
pegivirus a	IV	PgV-A	Flaviviridae	Pegivirus	14	96 [22,225]		71 [13,179]	7.857 [2.571,17.071]	6.071 [1.929,13.786]
human gammaherpesvirus 8	I		Herpesviridae	Rhadinovirus	14	81 [13,171]		66 [20,217]	6.786 [1.929,13.214]	5.714 [2.429,16.5]
bat circovirus	II		Circoviridae	Circovirus	14	67 [19,308]		64 [29,273]	5.786 [2.357,23]	5.571 [3.071,20.5]
phocine morbillivirus	V		Paramyxoviridae	Morbillivirus	14	50 [9,178]		36 [5,209]	4.571 [1.643,13.714]	3.571 [1.357,15.929]
crimean-congo hemorrhagic fever orthonairovirus	V		Nairoviridae	Orthonairovirus	13	79 [23,337]	CCHFV	103 [33,367]	7.077 [2.769,26.923]	8.923 [3.538,29.231]
saimiriine gammaherpesvirus 2	I		Herpesviridae	Rhadinovirus	13	84 [19,168]		79 [16,169]	7.462 [2.462,13.923]	7.077 [2.231,14]
macacine alphaherpesvirus 1	I		Herpesviridae	Simplexvirus	13	78 [17,175]		74 [16,189]	7 [2.308,14.462]	6.692 [2.231,15.538]
dobrava-belgrade orthohantavirus	V		Hantaviridae	Orthohantavirus	13	68 [15,233]		70 [15,240]	6.231 [2.154,18.923]	6.385 [2.154,19.462]
vesicular exanthema of swine virus	IV		Caliciviridae	Vesivirus	13	62 [6,384]		64 [9,348]	5.769 [1.462,30.538]	5.923 [1.692,27.769]
nipah henipavirus	V	NiV	Paramyxoviridae	Henipavirus	12	106 [7,403]	NiV	104 [9,404]	9.833 [1.583,34.583]	9.667 [1.75,34.667]
akabane orthobunyavirus	V	AKAV	Peribunyaviridae	Orthobunyavirus	12	95 [19,252]	AKAV	104 [19,276]	8.917 [2.583,22]	9.667 [2.583,24]
bat polyomavirus	I		Polyomaviridae	Polyomaviridae	12	76 [6,337]		81 [10,326]	7.333 [1.5,29.083]	7.75 [1.833,28.167]
schmallenberg orthobunyavirus	V		Peribunyaviridae	Orthobunyavirus	12	52 [22,155]		75 [27,172]	5.333 [2.833,13.917]	7.25 [3.25,15.333]
louping ill virus	IV	LIV	Flaviviridae	Flavivirus	12	92 [19,297]		72 [15,267]	8.667 [2.583,25.75]	7 [2.25,23.25]
carnivore amdoparvovirus 1	II		Parvoviridae	Amdoparvovirus	12	55 [15,184]		70 [22,203]	5.583 [2.25,16.333]	6.833 [2.833,17.917]
pestivirus b	IV		Flaviviridae	Pestivirus	12	76 [18,245]		67 [14,250]	7.333 [2.5,21.417]	6.583 [2.167,21.833]
tula orthohantavirus	V		Hantaviridae	Orthohantavirus	12	53 [17,240]		61 [20,284]	5.417 [2.417,21]	6.083 [2.667,24.667]
lassa mammarenavirus	V		Arenaviridae	Mammarenavirus	12	43 [0,244]		55 [4,284]	4.583 [1,21.333]	5.583 [1.333,24.667]
rodent hepatovirus	IV		Picornaviridae	Hepatovirus	12	57 [16,215]		49 [12,206]	5.75 [2.333,18.917]	5.083 [2,18.167]
ateline gammaherpesvirus 2	I		Herpesviridae	Rhadinovirus	12	27 [2,102]		25 [3,92]	3.25 [1.167,9.5]	3.083 [1.25,8.667]
vesicular stomatitis virus	V		Rhabdoviridae	Vesiculovirus	11	57 [8,439]	VSV	108 [13,450]	6.182 [1.727,40.909]	10.818 [2.182,41.909]
chikungunya virus	IV	CHIKV	Togaviridae	Alphavirus	11	93 [27,208]	CHIKV	107 [30,224]	9.455 [3.455,19.909]	10.727 [3.727,21.364]
lymphocryptovirus 2	I		Herpesviridae	Lymphocryptovirus	11	83 [34,199]		81 [30,210]	8.545 [4.091,19.091]	8.364 [3.727,20.091]
rinderpest morbillivirus	V		Paramyxoviridae	Morbillivirus	11	76 [29,228]		76 [20,243]	7.909 [3.636,21.727]	7.909 [2.818,23.091]
torque teno virus	II		Anelloviridae	Anelloviridae	11	41 [4,235]		76 [5,264]	4.727 [1.364,22.364]	7.909 [1.455,25]
sfts phlebovirus	V		Phenuiviridae	Phlebovirus	11	75 [6,314]		74 [9,318]	7.818 [1.545,29.545]	7.727 [1.818,29.909]
wesselsbron virus	IV	WSLV	Flaviviridae	Flavivirus	11	93 [12,310]		67 [4,269]	9.455 [2.091,29.182]	7.091 [1.364,25.455]
bovine papillomavirus	I		Papillomaviridae	Papillomaviridae	11	40 [6,208]		52 [10,242]	4.636 [1.545,19.909]	5.727 [1.909,23]
caprine gammaherpesvirus 2	I		Herpesviridae	Macavirus	11	45 [8,118]		46 [10,117]	5.091 [1.727,11.727]	5.182 [1.909,11.636]
rabbit hemorrhagic disease virus	IV		Caliciviridae	Lagovirus	11	26 [7,181]		34 [5,211]	3.364 [1.636,17.455]	4.091 [1.455,20.182]
zika virus	IV		Flaviviridae	Flavivirus	10	89 [18,196]		84 [17,243]	9.9 [2.8,20.6]	9.4 [2.7,25.3]
bovine gammaherpesvirus 4	I		Herpesviridae	Rhadinovirus	10	71 [11,148]		74 [17,158]	8.1 [2.1,15.8]	8.4 [2.7,16.8]
lagos bat lyssavirus	V	LBV	Rhabdoviridae	Lyssavirus	10	97 [15,310]		72 [11,281]	10.7 [2.5,32]	8.2 [2.1,29.1]
argentinian mammarenavirus	V		Arenaviridae	Mammarenavirus	10	64 [4,270]		66 [8,298]	7.4 [1.4,28]	7.6 [1.8,30.8]
bat hepatovirus	IV		Picornaviridae	Hepatovirus	10	72 [32,266]		63 [24,262]	8.2 [4.2,27.6]	7.3 [3.4,27.2]
chiropteran dependoparvovirus 1	II		Parvoviridae	Dependoparvovirus	10	62 [13,187]		52 [14,167]	7.2 [2.3,19.7]	6.2 [2.4,17.7]
deltaarterivirus hemfev	IV		Arteriviridae	Deltaarterivirus	10	58 [21,141]		51 [8,121]	6.8 [3.1,15.1]	6.1 [1.8,13.1]
phocid alphaherpesvirus 1	I		Herpesviridae	Varicellovirus	10	27 [6,87]		15 [5,73]	3.7 [1.6,9.7]	2.5 [1.5,8.3]
semliki forest virus	IV		Togaviridae	Alphavirus	9	75 [12,301]		90 [16,301]	9.333 [2.333,34.444]	11 [2.778,34.444]
enterovirus a	IV		Picornaviridae	Enterovirus	9	80 [8,195]		83 [9,249]	9.889 [1.889,22.667]	10.222 [2,28.667]
measles morbillivirus	V		Paramyxoviridae	Morbillivirus	9	78 [42,162]		83 [38,201]	9.667 [5.667,19]	10.222 [5.222,23.333]
nairobi sheep disease orthonairovirus	V		Nairoviridae	Orthonairovirus	9	77 [20,282]		73 [18,260]	9.556 [3.222,32.333]	9.111 [3,29.889]
kyasanur forest disease virus	IV		Flaviviridae	Flavivirus	9	72 [9,294]		72 [6,327]	9 [2,33.667]	9 [1.667,37.333]
lumpy skin disease virus	I		Poxviridae	Capripoxvirus	9	47 [8,156]		54 [11,147]	6.222 [1.889,18.333]	7 [2.222,17.333]
hendra henipavirus	V		Paramyxoviridae	Henipavirus	9	47 [5,233]		54 [6,260]	6.222 [1.556,26.889]	7 [1.667,29.889]
parechovirus b	IV		Picornaviridae	Parechovirus	9	46 [14,171]		47 [15,163]	6.111 [2.556,20]	6.222 [2.667,19.111]
rodent hantavirus	V		Hantaviridae	Orthohantavirus	9	56 [8,191]		45 [6,187]	7.222 [1.889,22.222]	6 [1.667,21.778]
european bat 2 lyssavirus	V	EBLV-2	Rhabdoviridae	Lyssavirus	8	143 [22,348]	EBLV-2	107 [10,349]	18.875 [3.75,44.5]	14.375 [2.25,44.625]
vaccinia virus	I		Poxviridae	Orthopoxvirus	8	64 [3,309]		96 [7,348]	9 [1.375,39.625]	13 [1.875,44.5]
laguna negra orthohantavirus	V		Hantaviridae	Orthohantavirus	8	61 [7,320]		95 [11,416]	8.625 [1.875,41]	12.875 [2.375,53]
rotavirus c	III		Reoviridae	Rotavirus	8	81 [11,315]		92 [15,328]	11.125 [2.375,40.375]	12.5 [2.875,42]
bovine leukemia virus	VI		Retroviridae	Deltaretrovirus	8	55 [5,222]		83 [9,267]	7.875 [1.625,28.75]	11.375 [2.125,34.375]
cercopithecine alphaherpesvirus 9	I		Herpesviridae	Varicellovirus	8	71 [9,144]		81 [22,137]	9.875 [2.125,19]	11.125 [3.75,18.125]
western equine encephalitis virus	IV		Togaviridae	Alphavirus	8	72 [10,249]		72 [13,245]	10 [2.25,32.125]	10 [2.625,31.625]
bat parvovirus	II		Parvoviridae	Parvovirinae	8	71 [15,195]		64 [13,171]	9.875 [2.875,25.375]	9 [2.625,22.375]
bat astrovirus 1	IV		Astroviridae	Mamastrovirus	8	63 [17,191]		63 [12,170]	8.875 [3.125,24.875]	8.875 [2.5,22.25]
human alphaherpesvirus 3	I		Herpesviridae	Varicellovirus	8	50 [3,287]		60 [12,298]	7.25 [1.375,36.875]	8.5 [2.5,38.25]
canid alphaherpesvirus 1	I		Herpesviridae	Varicellovirus	8	62 [10,160]		57 [8,155]	8.75 [2.25,21]	8.125 [2,20.375]
equid alphaherpesvirus 9	I		Herpesviridae	Varicellovirus	8	56 [5,191]		56 [8,175]	8 [1.625,24.875]	8 [2,22.875]
caprine arthritis encephalitis virus	VI		Retroviridae	Lentivirus	8	28 [5,98]		53 [11,143]	4.5 [1.625,13.25]	7.625 [2.375,18.875]
primate astrovirus	IV		Astroviridae	Astroviridae	8	65 [20,126]		51 [15,126]	9.125 [3.5,16.75]	7.375 [2.875,16.75]
african horse sickness virus	III		Reoviridae	Orbivirus	8	31 [4,226]		49 [5,256]	4.875 [1.5,29.25]	7.125 [1.625,33]
macacine gammaherpesvirus 5	I		Herpesviridae	Rhadinovirus	8	50 [5,132]		47 [4,125]	7.25 [1.625,17.5]	6.875 [1.5,16.625]
bat herpesvirus	I		Herpesviridae	Herpesviridae	8	45 [10,192]		47 [7,149]	6.625 [2.25,25]	6.875 [1.875,19.625]
juquitiba virus	V		Hantaviridae	Orthohantavirus	8	43 [6,207]		31 [5,157]	6.375 [1.75,26.875]	4.875 [1.625,20.625]
mammalian rubulavirus 5	V		Paramyxoviridae	Rubulavirus	8	39 [8,348]		30 [4,347]	5.875 [2,44.5]	4.75 [1.5,44.375]
menangle pararubulavirus	V		Paramyxoviridae	Pararubulavirus	8	38 [6,231]		28 [6,200]	5.75 [1.75,29.875]	4.5 [1.75,26]
myxoma virus	I		Poxviridae	Leporipoxvirus	8	6 [4,43]		7 [0,52]	1.75 [1.5,6.375]	1.875 [1,7.5]
tenrec paramyxovirus	V		Paramyxoviridae	Paramyxoviridae	8	0 [0,15]		0 [0,13]	1 [1,2.875]	1 [1,2.625]
canine parainfluenza virus	V		Paramyxoviridae	Paramyxoviridae	7	61 [20,146]	CPIV	111 [14,322]	9.714 [3.857,21.857]	16.857 [3,47]
sandfly fever naples phlebovirus	V		Phenuiviridae	Phlebovirus	7	78 [6,370]		78 [7,376]	12.143 [1.857,53.857]	12.143 [2,54.714]
enterovirus b	IV		Picornaviridae	Enterovirus	7	62 [5,228]		75 [7,241]	9.857 [1.714,33.571]	11.714 [2,35.429]
shuni orthobunyavirus	V		Peribunyaviridae	Orthobunyavirus	7	64 [15,144]		63 [13,131]	10.143 [3.143,21.571]	10 [2.857,19.714]
murine respirovirus	V		Paramyxoviridae	Respirovirus	7	48 [12,188]		57 [7,194]	7.857 [2.714,27.857]	9.143 [2,28.714]
mumps rubulavirus	V		Paramyxoviridae	Rubulavirus	7	43 [7,125]		57 [8,138]	7.143 [2,18.857]	9.143 [2.143,20.714]
human betaherpesvirus 7	I		Herpesviridae	Roseolovirus	7	48 [3,158]		55 [3,150]	7.857 [1.429,23.571]	8.857 [1.429,22.429]
mokola lyssavirus	V		Rhabdoviridae	Lyssavirus	7	71 [5,217]		54 [3,196]	11.143 [1.714,32]	8.714 [1.429,29]
bovine respirovirus 3	V		Paramyxoviridae	Respirovirus	7	47 [11,161]		51 [7,173]	7.714 [2.571,24]	8.286 [2,25.714]
human alphaherpesvirus 2	I		Herpesviridae	Simplexvirus	7	44 [11,154]		50 [11,168]	7.286 [2.571,23]	8.143 [2.571,25]
bayou orthohantavirus	V		Hantaviridae	Orthohantavirus	7	51 [7,209]		47 [7,186]	8.286 [2,30.857]	7.714 [2,27.571]
human coronavirus 229e	IV		Coronaviridae	Alphacoronavirus	7	42 [3,245]		47 [3,252]	7 [1.429,36]	7.714 [1.429,37]
bhanja virus	V		Phenuiviridae	Phlebovirus	7	61 [5,219]		35 [0,192]	9.714 [1.714,32.286]	6 [1,28.429]
tioman pararubulavirus	V		Paramyxoviridae	Pararubulavirus	7	23 [3,159]		22 [3,134]	4.286 [1.429,23.714]	4.143 [1.429,20.143]
ungulate protoparvovirus 1	II		Parvoviridae	Protoparvovirus	7	20 [0,91]		15 [1,86]	3.857 [1,14]	3.143 [1.143,13.286]
porcine type-c oncovirus	VI		Retroviridae	Gammaretrovirus	7	8 [3,121]		9 [2,119]	2.143 [1.429,18.286]	2.286 [1.286,18]
macropodid alphaherpesvirus 1	I		Herpesviridae	Simplexvirus	7	6 [0,26]		6 [0,136]	1.857 [1,4.714]	1.857 [1,20.429]
macropodid alphaherpesvirus 2	I		Herpesviridae	Simplexvirus	7	3 [0,23]		3 [0,24]	1.429 [1,4.286]	1.429 [1,4.429]
bat rotavirus	III		Reoviridae	Rotavirus	6	92 [16,288]		89 [15,250]	16.333 [3.667,49]	15.833 [3.5,42.667]
bat hepevirus	IV		Hepeviridae	Hepeviridae	6	83 [26,185]		79 [22,170]	14.833 [5.333,31.833]	14.167 [4.667,29.333]
new jersey vesiculovirus	V		Rhabdoviridae	Vesiculovirus	6	82 [9,291]		69 [7,276]	14.667 [2.5,49.5]	12.5 [2.167,47]
rotavirus b	III		Reoviridae	Rotavirus	6	63 [13,203]		69 [12,215]	11.5 [3.167,34.833]	12.5 [3,36.833]
pseudocowpox virus	I		Poxviridae	Parapoxvirus	6	70 [22,171]		63 [24,159]	12.667 [4.667,29.5]	11.5 [5,27.5]
human betaherpesvirus 6	I		Herpesviridae	Roseolovirus	6	60 [4,146]		63 [9,130]	11 [1.667,25.333]	11.5 [2.5,22.667]
papiine alphaherpesvirus 2	I		Herpesviridae	Simplexvirus	6	47 [2,121]		55 [5,120]	8.833 [1.333,21.167]	10.167 [1.833,21]
mayaro virus	IV		Togaviridae	Alphavirus	6	60 [10,148]		52 [15,145]	11 [2.667,25.667]	9.667 [3.5,25.167]
rodent hepacivirus	IV		Flaviviridae	Hepacivirus	6	56 [4,222]		52 [8,193]	10.333 [1.667,38]	9.667 [2.333,33.167]
powassan virus	IV		Flaviviridae	Flavivirus	6	58 [5,214]		51 [6,205]	10.667 [1.833,36.667]	9.5 [2,35.167]
thogoto thogotovirus	V		Orthomyxoviridae	Thogotovirus	6	53 [10,181]		51 [4,189]	9.833 [2.667,31.167]	9.5 [1.667,32.5]
aichivirus a	IV		Picornaviridae	Kobuvirus	6	44 [13,172]		50 [14,185]	8.333 [3.167,29.667]	9.333 [3.333,31.833]
saimiriine alphaherpesvirus 1	I		Herpesviridae	Simplexvirus	6	53 [6,120]		49 [6,118]	9.833 [2,21]	9.167 [2,20.667]
bovine mastadenovirus b	I		Adenoviridae	Mastadenovirus	6	36 [10,99]		45 [10,105]	7 [2.667,17.5]	8.5 [2.667,18.5]
murid betaherpesvirus 1	I		Herpesviridae	Muromegalovirus	6	42 [4,265]		42 [5,280]	8 [1.667,45.167]	8 [1.833,47.667]
porcine circovirus 2	II		Circoviridae	Circovirus	6	23 [0,166]		39 [5,196]	4.833 [1,28.667]	7.5 [1.833,33.667]
pteropine orthoreovirus	III		Reoviridae	Orthoreovirus	6	43 [3,231]		37 [3,199]	8.167 [1.5,39.5]	7.167 [1.5,34.167]
alcelaphine gammaherpesvirus 2	I		Herpesviridae	Macavirus	6	49 [17,91]		34 [9,85]	9.167 [3.833,16.167]	6.667 [2.5,15.167]
rio mamore hantavirus	V		Hantaviridae	Orthohantavirus	6	46 [5,321]		34 [4,202]	8.667 [1.833,54.5]	6.667 [1.667,34.667]
dugbe orthonairovirus	V		Nairoviridae	Orthonairovirus	6	55 [3,271]		32 [0,127]	10.167 [1.5,46.167]	6.333 [1,22.167]
mammalian 1 orthobornavirus	V		Bornaviridae	Orthobornavirus	6	47 [11,163]		32 [6,145]	8.833 [2.833,28.167]	6.333 [2,25.167]
whitewater arroyo mammarenavirus	V		Arenaviridae	Mammarenavirus	6	32 [1,351]		32 [2,305]	6.333 [1.167,59.5]	6.333 [1.333,51.833]
tacaribe mammarenavirus	V		Arenaviridae	Mammarenavirus	6	32 [1,252]		29 [1,255]	6.333 [1.167,43]	5.833 [1.167,43.5]
adelaide river ephemerovirus	V		Rhabdoviridae	Ephemerovirus	6	25 [8,100]		24 [1,101]	5.167 [2.333,17.667]	5 [1.167,17.833]
lambdapapillomavirus 1	I		Papillomaviridae	Lambdapapillomavirus	6	24 [4,100]		23 [3,99]	5 [1.667,17.667]	4.833 [1.5,17.5]
african green monkey polyomavirus	I		Polyomaviridae	Polyomaviridae	6	18 [0,76]		20 [0,74]	4 [1,13.667]	4.333 [1,13.333]
african swine fever virus	I		Asfarviridae	Asfivirus	6	5 [1,79]		11 [2,95]	1.833 [1.167,14.167]	2.833 [1.333,16.833]
seal parapoxvirus	I		Poxviridae	Parapoxvirus	6	11 [3,59]		10 [2,44]	2.833 [1.5,10.833]	2.667 [1.333,8.333]
seewis orhtohantavirus	V		Hantaviridae	Orthohantavirus	6	4 [2,110]		4 [1,108]	1.667 [1.333,19.333]	1.667 [1.167,19]
irkut lyssavirus	V	IRKV	Rhabdoviridae	Lyssavirus	5	101 [15,272]		94 [13,282]	21.2 [4,55.4]	19.8 [3.6,57.4]
human betaherpesvirus 5	I		Herpesviridae	Cytomegalovirus	5	54 [11,162]		61 [15,181]	11.8 [3.2,33.4]	13.2 [4,37.2]
usutu virus	IV		Flaviviridae	Flavivirus	5	60 [3,258]		60 [4,235]	13 [1.6,52.6]	13 [1.8,48]
rousettus bat coronavirus hku9	IV		Coronaviridae	Betacoronavirus	5	32 [3,145]		49 [4,206]	7.4 [1.6,30]	10.8 [1.8,42.2]
bovine alphaherpesvirus 5	I		Herpesviridae	Varicellovirus	5	49 [14,108]		48 [8,100]	10.8 [3.8,22.6]	10.6 [2.6,21]
cercopithecine betaherpesvirus 5	I		Herpesviridae	Cytomegalovirus	5	42 [7,97]		47 [9,112]	9.4 [2.4,20.4]	10.4 [2.8,23.4]
human orthopneumovirus	V		Pneumoviridae	Orthopneumovirus	5	28 [0,281]		47 [4,304]	6.6 [1,57.2]	10.4 [1.8,61.8]
coastal plains tibrovirus	V		Rhabdoviridae	Tibrovirus	5	60 [12,167]		46 [6,139]	13 [3.4,34.4]	10.2 [2.2,28.8]
baboon endogenous virus	VI		Retroviridae	Gammaretrovirus	5	51 [8,98]		46 [9,100]	11.2 [2.6,20.6]	10.2 [2.8,21]
bat calicivirus	IV		Caliciviridae	Caliciviridae	5	51 [7,278]		46 [5,239]	11.2 [2.4,56.6]	10.2 [2,48.8]
dhori thogotovirus	V		Orthomyxoviridae	Thogotovirus	5	51 [5,168]		45 [1,144]	11.2 [2,34.6]	10 [1.2,29.8]
middle east respiratory syndrome-related coronavirus	IV		Coronaviridae	Betacoronavirus	5	37 [3,360]		45 [2,380]	8.4 [1.6,73]	10 [1.4,77]
human mastadenovirus c	I		Adenoviridae	Mastadenovirus	5	34 [2,177]		44 [3,208]	7.8 [1.4,36.4]	9.8 [1.6,42.6]
puma lentivirus	VI		Retroviridae	Lentivirus	5	31 [15,91]		42 [17,83]	7.2 [4,19.2]	9.4 [4.4,17.6]
enterovirus c	IV		Picornaviridae	Enterovirus	5	24 [4,147]		36 [5,166]	5.8 [1.8,30.4]	8.2 [2,34.2]
aino orthobunyavirus	V		Peribunyaviridae	Orthobunyavirus	5	40 [11,117]		35 [9,115]	9 [3.2,24.4]	8 [2.8,24]
caprine alphaherpesvirus 1	I		Herpesviridae	Varicellovirus	5	35 [6,101]		35 [8,100]	8 [2.2,21.2]	8 [2.6,21]
cardiovirus b	IV		Picornaviridae	Cardiovirus	5	28 [5,122]		35 [4,133]	6.6 [2,25.4]	8 [1.8,27.6]
murid gammaherpesvirus 4	I		Herpesviridae	Rhadinovirus	5	30 [0,124]		34 [3,133]	7 [1,25.8]	7.8 [1.6,27.6]
madariaga virus	IV		Togaviridae	Alphavirus	5	48 [3,256]		31 [2,188]	10.6 [1.6,52.2]	7.2 [1.4,38.6]
thailand orthohantavirus	V		Hantaviridae	Orthohantavirus	5	35 [5,92]		31 [4,102]	8 [2,19.4]	7.2 [1.8,21.4]
yaba monkey tumor virus	I		Poxviridae	Yatapoxvirus	5	35 [4,113]		30 [4,98]	8 [1.8,23.6]	7 [1.8,20.6]
human mastadenovirus e	I		Adenoviridae	Mastadenovirus	5	26 [1,144]		27 [0,186]	6.2 [1.2,29.8]	6.4 [1,38.2]
mammalian 2 orthobornavirus	V		Bornaviridae	Orthobornavirus	5	47 [4,389]		26 [3,323]	10.4 [1.8,78.8]	6.2 [1.6,65.6]
rodent torque teno virus 4	II		Anelloviridae	Anelloviridae	5	28 [0,85]		26 [0,95]	6.6 [1,18]	6.2 [1,20]
rodent paramyxovirus	V		Paramyxoviridae	Paramyxoviridae	5	21 [7,81]		26 [8,129]	5.2 [2.4,17.2]	6.2 [2.6,26.8]
feline foamy virus	VI		Retroviridae	Felispumavirus	5	24 [10,88]		25 [9,80]	5.8 [3,18.6]	6 [2.8,17]
murine coronavirus	IV		Coronaviridae	Betacoronavirus	5	22 [4,108]		25 [5,107]	5.4 [1.8,22.6]	6 [2,22.4]
rio segundo hantavirus	V		Hantaviridae	Orthohantavirus	5	22 [1,248]		23 [1,205]	5.4 [1.2,50.6]	5.6 [1.2,42]
papiine gammaherpesvirus 1	I		Herpesviridae	Lymphocryptovirus	5	14 [2,149]		22 [3,134]	3.8 [1.4,30.8]	5.4 [1.6,27.8]
keystone orthobunyavirus	V		Peribunyaviridae	Orthobunyavirus	5	38 [5,133]		20 [4,96]	8.6 [2,27.6]	5 [1.8,20.2]
rodent torque teno virus 3	II		Anelloviridae	Anelloviridae	5	22 [2,97]		20 [2,93]	5.4 [1.4,20.4]	5 [1.4,19.6]
pipapillomavirus 2	I		Papillomaviridae	Pipapillomavirus	5	22 [1,83]		20 [0,97]	5.4 [1.2,17.6]	5 [1,20.4]
araucaria virus	V		Hantaviridae	Orthohantavirus	5	21 [4,127]		17 [3,114]	5.2 [1.8,26.4]	4.4 [1.6,23.8]
sudan ebolavirus	V		Filoviridae	Ebolavirus	5	19 [1,145]		15 [1,141]	4.8 [1.2,30]	4 [1.2,29.2]
saimiri boliviensis polyomavirus 1	I		Polyomaviridae	Betapolyomavirus	5	10 [0,50]		8 [2,38]	3 [1,11]	2.6 [1.4,8.6]
european brown hare syndrome virus	IV		Caliciviridae	Lagovirus	5	8 [3,19]		8 [2,29]	2.6 [1.6,4.8]	2.6 [1.4,6.8]
jemez springs virus	V		Hantaviridae	Orthohantavirus	5	5 [0,17]		5 [0,17]	2 [1,4.4]	2 [1,4.4]
baboon orthoreovirus	III		Reoviridae	Orthoreovirus	5	24 [6,80]		2 [0,60]	5.8 [2.2,17]	1.4 [1,13]
human associated cyclovirus 8	II		Circoviridae	Cyclovirus	5	8 [0,68]		2 [0,54]	2.6 [1,14.6]	1.4 [1,11.8]
influenza b virus	V		Orthomyxoviridae	Betainfluenzavirus	4	55 [2,279]		75 [4,298]	14.75 [1.5,70.75]	19.75 [2,75.5]
jamestown canyon orthobunyavirus	V		Peribunyaviridae	Orthobunyavirus	4	59 [10,232]		61 [10,221]	15.75 [3.5,59]	16.25 [3.5,56.25]
human immunodeficiency virus 1	VI		Retroviridae	Lentivirus	4	42 [3,273]		53 [3,305]	11.5 [1.75,69.25]	14.25 [1.75,77.25]
primate t-lymphotropic virus 2	VI		Retroviridae	Deltaretrovirus	4	53 [15,116]		52 [13,115]	14.25 [4.75,30]	14 [4.25,29.75]
alphapapillomavirus 12	I		Papillomaviridae	Alphapapillomavirus	4	48 [2,118]		50 [3,127]	13 [1.5,30.5]	13.5 [1.75,32.75]
shimoni bat lyssavirus	V		Rhabdoviridae	Lyssavirus	4	37 [7,107]		50 [7,179]	10.25 [2.75,27.75]	13.5 [2.75,45.75]
machupo mammarenavirus	V		Arenaviridae	Mammarenavirus	4	39 [2,232]		49 [3,194]	10.75 [1.5,59]	13.25 [1.75,49.5]
pestivirus c	IV		Flaviviridae	Pestivirus	4	38 [3,144]		49 [8,165]	10.5 [1.75,37]	13.25 [3,42.25]
adeno-associated virus	II		Parvoviridae	Dependoparvovirus	4	25 [0,154]		47 [1,182]	7.25 [1,39.5]	12.75 [1.25,46.5]
aravan lyssavirus	V		Rhabdoviridae	Lyssavirus	4	57 [3,318]		46 [3,284]	15.25 [1.75,80.5]	12.5 [1.75,72]
mason-pfizer monkey virus	VI		Retroviridae	Betaretrovirus	4	50 [6,115]		46 [12,119]	13.5 [2.5,29.75]	12.5 [4,30.75]
bovine fever ephemerovirus	V		Rhabdoviridae	Ephemerovirus	4	40 [11,112]		45 [11,95]	11 [3.75,29]	12.25 [3.75,24.75]
Isfahan vesiculovirus	V		Rhabdoviridae	Vesiculovirus	4	52 [3,371]		43 [0,336]	14 [1.75,93.75]	11.75 [1,85]
chandipura vesiculovirus	V		Rhabdoviridae	Vesiculovirus	4	51 [6,150]		42 [5,127]	13.75 [2.5,38.5]	11.5 [2.25,32.75]
tai forest ebolavirus	V		Filoviridae	Ebolavirus	4	50 [3,126]		42 [4,163]	13.5 [1.75,32.5]	11.5 [2,41.75]
sindbis virus	IV		Togaviridae	Alphavirus	4	33 [5,107]		42 [7,125]	9.25 [2.25,27.75]	11.5 [2.75,32.25]
pestivirus h	IV		Flaviviridae	Pestivirus	4	48 [15,94]		38 [7,96]	13 [4.75,24.5]	10.5 [2.75,25]
influenza d virus	V		Orthomyxoviridae	Deltainfluenzavirus	4	40 [6,107]		38 [5,114]	11 [2.5,27.75]	10.5 [2.25,29.5]
omsk hemorrhagic fever virus	IV		Flaviviridae	Flavivirus	4	51 [3,253]		37 [1,169]	13.75 [1.75,64.25]	10.25 [1.25,43.25]
bat associated circovirus	II		Circoviridae	Circovirus	4	43 [4,175]		37 [3,130]	11.75 [2,44.75]	10.25 [1.75,33.5]
bovine alphaherpesvirus 2	I		Herpesviridae	Simplexvirus	4	43 [10,100]		37 [7,94]	11.75 [3.5,26]	10.25 [2.75,24.5]
simian cytomegalovirus	I		Herpesviridae	Cytomegalovirus	4	41 [12,98]		34 [7,89]	11.25 [4,25.5]	9.5 [2.75,23.25]
khabarovsk orthohantavirus	V		Hantaviridae	Orthohantavirus	4	40 [6,105]		33 [6,101]	11 [2.5,27.25]	9.25 [2.5,26.25]
sapporo virus	IV		Caliciviridae	Sapovirus	4	22 [0,232]		33 [1,148]	6.5 [1,59]	9.25 [1.25,38]
indiana vesiculovirus	V		Rhabdoviridae	Vesiculovirus	4	46 [6,191]		32 [5,170]	12.5 [2.5,48.75]	9 [2.25,43.5]
gou virus	V		Hantaviridae	Orthohantavirus	4	36 [6,123]		32 [5,132]	10 [2.5,31.75]	9 [2.25,34]
human mastadenovirus f	I		Adenoviridae	Mastadenovirus	4	27 [1,158]		31 [1,174]	7.75 [1.25,40.5]	8.75 [1.25,44.5]
bovine immunodeficiency virus	VI		Retroviridae	Lentivirus	4	30 [4,85]		30 [5,85]	8.5 [2,22.25]	8.5 [2.25,22.25]
jaagsiekte sheep retrovirus	VI		Retroviridae	Betaretrovirus	4	25 [1,77]		29 [2,79]	7.25 [1.25,20.25]	8.25 [1.5,20.75]
human respirovirus 3	V		Paramyxoviridae	Respirovirus	4	21 [3,105]		29 [4,107]	6.25 [1.75,27.25]	8.25 [2,27.75]
prospect hill orthohantavirus	V		Hantaviridae	Orthohantavirus	4	28 [3,135]		28 [3,118]	8 [1.75,34.75]	8 [1.75,30.5]
deer atadenovirus a	I		Adenoviridae	Atadenovirus	4	29 [3,74]		27 [3,77]	8.25 [1.75,19.5]	7.75 [1.75,20.25]
rodent adenovirus	I		Adenoviridae	Adenoviridae	4	20 [2,212]		26 [3,339]	6 [1.5,54]	7.5 [1.75,85.75]
canine circovirus	II		Circoviridae	Circovirus	4	44 [1,121]		24 [4,78]	12 [1.25,31.25]	7 [2,20.5]
wenzhou mammarenavirus	V		Arenaviridae	Mammarenavirus	4	38 [8,155]		24 [3,152]	10.5 [3,39.75]	7 [1.75,39]
rosavirus c	IV		Picornaviridae	Rosavirus	4	24 [4,139]		23 [4,131]	7 [2,35.75]	6.75 [2,33.75]
cervid alphaherpesvirus 2	I		Herpesviridae	Varicellovirus	4	19 [6,74]		23 [7,75]	5.75 [2.5,19.5]	6.75 [2.75,19.75]
ilheus virus	IV		Flaviviridae	Flavivirus	4	37 [0,164]		21 [1,134]	10.25 [1,42]	6.25 [1.25,34.5]
choclo orthohantavirus	V		Hantaviridae	Orthohantavirus	4	24 [0,290]		19 [1,271]	7 [1,73.5]	5.75 [1.25,68.75]
canine kobuvirus	IV		Picornaviridae	Kobuvirus	4	31 [5,103]		18 [3,92]	8.75 [2.25,26.75]	5.5 [1.75,24]
bundibugyo ebolavirus	V		Filoviridae	Ebolavirus	4	14 [0,193]		18 [0,143]	4.5 [1,49.25]	5.5 [1,36.75]
cervid alphaherpesvirus 1	I		Herpesviridae	Varicellovirus	4	22 [6,69]		17 [6,67]	6.5 [2.5,18.25]	5.25 [2.5,17.75]
bat gammaretrovirus	VI		Retroviridae	Gammaretrovirus	4	19 [3,174]		17 [0,107]	5.75 [1.75,44.5]	5.25 [1,27.75]
rat astrovirus	IV		Astroviridae	Astroviridae	4	6 [2,37]		17 [1,70]	2.5 [1.5,10.25]	5.25 [1.25,18.5]
squirrelpox virus	I		Poxviridae	Chordopoxvirinae	4	20 [3,140]		15 [2,103]	6 [1.75,36]	4.75 [1.5,26.75]
macaca mulatta cytomegalovirus	I		Herpesviridae	Cytomegalovirus	4	26 [4,57]		14 [5,58]	7.5 [2,15.25]	4.5 [2.25,15.5]
rodent protoparvovirus 1	II		Parvoviridae	Protoparvovirus	4	10 [0,86]		14 [0,85]	3.5 [1,22.5]	4.5 [1,22.25]
porcine rubulavirus	V		Paramyxoviridae	Rubulavirus	4	18 [2,232]		13 [1,211]	5.5 [1.5,59]	4.25 [1.25,53.75]
reston ebolavirus	V		Filoviridae	Ebolavirus	4	18 [1,168]		12 [1,154]	5.5 [1.25,43]	4 [1.25,39.5]
jabora virus	V		Hantaviridae	Orthohantavirus	4	12 [3,27]		12 [3,21]	4 [1.75,7.75]	4 [1.75,6.25]
marburg marburgvirus	V		Filoviridae	Marburgvirus	4	14 [0,168]		11 [0,172]	4.5 [1,43]	3.75 [1,44]
moloney murine sarcoma virus	VI		Retroviridae	Gammaretrovirus	4	14 [0,164]		10 [0,142]	4.5 [1,42]	3.5 [1,36.5]
alphaarterivirus equid	IV		Arteriviridae	Alphaarterivirus	4	4 [1,47]		8 [2,53]	2 [1.25,12.75]	3 [1.5,14.25]
sea lion mastadenovirus a	I		Adenoviridae	Mastadenovirus	4	4 [2,18]		8 [1,27]	2 [1.5,5.5]	3 [1.25,7.75]
cervine adenovirus	I		Adenoviridae	Atadenovirus	4	17 [0,57]		7 [0,48]	5.25 [1,15.25]	2.75 [1,13]
equid alphaherpesvirus 4	I		Herpesviridae	Varicellovirus	4	7 [1,49]		7 [1,39]	2.75 [1.25,13.25]	2.75 [1.25,10.75]
boginia virus	V		Hantaviridae	Orthohantavirus	4	7 [1,44]		7 [0,30]	2.75 [1.25,12]	2.75 [1,8.5]
woolly monkey sarcoma virus	VI		Retroviridae	Gammaretrovirus	4	5 [3,39]		5 [3,42]	2.25 [1.75,10.75]	2.25 [1.75,11.5]
primate bocaparvovirus 1	II		Parvoviridae	Bocaparvovirus	4	4 [0,104]		5 [0,105]	2 [1,27]	2.25 [1,27.25]
human mastadenovirus b	I		Adenoviridae	Mastadenovirus	4	3 [2,64]		5 [2,101]	1.75 [1.5,17]	2.25 [1.5,26.25]
changuinola virus	III		Reoviridae	Orbivirus	4	4 [0,91]		4 [0,93]	2 [1,23.75]	2 [1,24.25]
ground squirrel hepatitis virus	VII		Hepadnaviridae	Orthohepadnavirus	4	4 [0,74]		2 [0,68]	2 [1,19.5]	1.5 [1,18]
murray valley encephalitis virus	IV		Flaviviridae	Flavivirus	3	61 [8,208]		57 [6,210]	21.333 [3.667,70.333]	20 [3,71]
bovine gammaherpesvirus 6	I		Herpesviridae	Macavirus	3	46 [6,116]		54 [4,107]	16.333 [3,39.667]	19 [2.333,36.667]
getah virus	IV		Togaviridae	Alphavirus	3	61 [2,299]		46 [1,257]	21.333 [1.667,100.667]	16.333 [1.333,86.667]
european bat lyssavirus	V		Rhabdoviridae	Lyssavirus	3	46 [9,112]		44 [8,116]	16.333 [4,38.333]	15.667 [3.667,39.667]
mamastrovirus 1	IV		Astroviridae	Mamastrovirus	3	41 [2,391]		43 [2,404]	14.667 [1.667,131.333]	15.333 [1.667,135.667]
dyoxipapillomavirus 1	I		Papillomaviridae	Dyoxipapillomavirus	3	41 [0,266]		40 [4,263]	14.667 [1,89.667]	14.333 [2.333,88.667]
palyam virus	III		Reoviridae	Orbivirus	3	32 [7,65]		40 [12,97]	11.667 [3.333,22.667]	14.333 [5,33.333]
ectromelia virus	I		Poxviridae	Orthopoxvirus	3	38 [6,151]		39 [6,160]	13.667 [3,51.333]	14 [3,54.333]
avian avulavirus 1	V		Paramyxoviridae	Avulavirus	3	15 [0,110]		38 [2,132]	6 [1,37.667]	13.667 [1.667,45]
type 2 ruminant rhadinovirus	I		Herpesviridae	Rhadinovirus	3	37 [7,72]		36 [9,67]	13.333 [3.333,25]	13 [4,23.333]
mouse mammary tumor virus	VI		Retroviridae	Betaretrovirus	3	26 [0,101]		34 [3,112]	9.667 [1,34.667]	12.333 [2,38.333]
pipistrellus bat coronavirus hku5	IV		Coronaviridae	Betacoronavirus	3	34 [4,121]		33 [4,112]	12.333 [2.333,41.333]	12 [2.333,38.333]
khujand lyssavirus	V		Rhabdoviridae	Lyssavirus	3	40 [4,140]		31 [3,189]	14.333 [2.333,47.667]	11.333 [2,64]
macacine betaherpesvirus 3	I		Herpesviridae	Cytomegalovirus	3	31 [6,96]		30 [3,85]	11.333 [3,33]	11 [2,29.333]
west caucasian bat lyssavirus	V		Rhabdoviridae	Lyssavirus	3	31 [5,193]		28 [3,187]	11.333 [2.667,65.333]	10.333 [2,63.333]
ovine mastadenovirus a	I		Adenoviridae	Mastadenovirus	3	30 [1,103]		28 [0,94]	11 [1.333,35.333]	10.333 [1,32.333]
macacine gammaherpesvirus 4	I		Herpesviridae	Lymphocryptovirus	3	28 [4,87]		28 [5,87]	10.333 [2.333,30]	10.333 [2.667,30]
influenza c virus	V		Orthomyxoviridae	Gammainfluenzavirus	3	24 [0,263]		28 [2,263]	9 [1,88.667]	10.333 [1.667,88.667]
langat virus	IV		Flaviviridae	Flavivirus	3	31 [0,240]		27 [1,227]	11.333 [1,81]	10 [1.333,76.667]
calovo virus	V		Peribunyaviridae	Orthobunyavirus	3	28 [6,69]		27 [6,66]	10.333 [3,24]	10 [3,23]
prairie vole hantavirus	V		Hantaviridae	Orthohantavirus	3	30 [0,109]		25 [0,104]	11 [1,37.333]	9.333 [1,35.667]
hokkaido virus	V		Hantaviridae	Orthohantavirus	3	27 [0,119]		25 [2,113]	10 [1,40.667]	9.333 [1.667,38.667]
simian retrovirus 5	VI		Retroviridae	Retroviridae	3	28 [1,157]		24 [0,130]	10.333 [1.333,53.333]	9 [1,44.333]
adeno-associated dependoparvovirus b	II		Parvoviridae	Dependoparvovirus	3	26 [1,97]		23 [1,86]	9.667 [1.333,33.333]	8.667 [1.333,29.667]
cali mammarenavirus	V		Arenaviridae	Mammarenavirus	3	23 [0,78]		23 [0,99]	8.667 [1,27]	8.667 [1,34]
bovine papular stomatitis virus	I		Poxviridae	Parapoxvirus	3	22 [0,68]		23 [2,75]	8.333 [1,23.667]	8.667 [1.667,26]
issyk-kul virus	V		Nairoviridae	Orthonairovirus	3	23 [2,233]		21 [1,203]	8.667 [1.667,78.667]	8 [1.333,68.667]
camelpox virus	I		Poxviridae	Orthopoxvirus	3	23 [0,181]		19 [2,100]	8.667 [1,61.333]	7.333 [1.667,34.333]
adeno-associated dependoparvovirus a	II		Parvoviridae	Dependoparvovirus	3	16 [0,214]		18 [0,219]	6.333 [1,72.333]	7 [1,74]
bat bocavirus	II		Parvoviridae	Bocaparvovirus	3	42 [7,187]		17 [1,108]	15 [3.333,63.333]	6.667 [1.333,37]
type 1 ruminant rhadinovirus	I		Herpesviridae	Rhadinovirus	3	23 [5,65]		17 [2,61]	8.667 [2.667,22.667]	6.667 [1.667,21.333]
cetacean morbillivirus	V		Paramyxoviridae	Morbillivirus	3	30 [1,229]		16 [0,213]	11 [1.333,77.333]	6.333 [1,72]
cardamones virus	V		Arenaviridae	Arenaviridae	3	23 [1,143]		16 [0,119]	8.667 [1.333,48.667]	6.333 [1,40.667]
carnivore bocaparvovirus 3	II		Parvoviridae	Bocaparvovirus	3	30 [1,192]		15 [0,143]	11 [1.333,65]	6 [1,48.667]
mink circovirus	II		Circoviridae	Circovirus	3	26 [10,90]		15 [8,75]	9.667 [4.333,31]	6 [3.667,26]
baboon cytomegalovirus	I		Herpesviridae	Cytomegalovirus	3	25 [2,82]		15 [1,57]	9.333 [1.667,28.333]	6 [1.333,20]
oropouche orthobunyavirus	V		Peribunyaviridae	Orthobunyavirus	3	20 [1,168]		15 [2,186]	7.667 [1.333,57]	6 [1.667,63]
volepox virus	I		Poxviridae	Orthopoxvirus	3	17 [1,126]		15 [1,116]	6.667 [1.333,43]	6 [1.333,39.667]
torque teno virus 2	II		Anelloviridae	Alphatorquevirus	3	10 [0,157]		15 [0,121]	4.333 [1,53.333]	6 [1,41.333]
batai orthobunyavirus	V		Peribunyaviridae	Orthobunyavirus	3	17 [0,170]		14 [0,170]	6.667 [1,57.667]	5.667 [1,57.667]
bear canyon mammarenavirus	V		Arenaviridae	Mammarenavirus	3	14 [2,175]		14 [3,166]	5.667 [1.667,59.333]	5.667 [2,56.333]
human rubulavirus 2	V		Paramyxoviridae	Rubulavirus	3	43 [18,161]		13 [1,71]	15.333 [7,54.667]	5.333 [1.333,24.667]
human mastadenovirus d	I		Adenoviridae	Mastadenovirus	3	9 [0,130]		13 [0,136]	4 [1,44.333]	5.333 [1,46.333]
banna virus	III		Reoviridae	Seadornavirus	3	21 [0,113]		12 [0,87]	8 [1,38.667]	5 [1,30]
uzun agach virus	V		Nairoviridae	Orthonairovirus	3	17 [1,135]		12 [1,136]	6.667 [1.333,46]	5 [1.333,46.333]
miniopterus bat coronavirus hku8	IV		Coronaviridae	Alphacoronavirus	3	16 [0,79]		12 [1,96]	6.333 [1,27.333]	5 [1.333,33]
ovine enzootic nasal tumor virus	VI		Retroviridae	Betaretrovirus	3	15 [1,57]		12 [0,56]	6 [1.333,20]	5 [1,19.667]
guanarito mammarenavirus	V		Arenaviridae	Mammarenavirus	3	12 [0,118]		12 [1,171]	5 [1,40.333]	5 [1.333,58]
longquan aa mouse coronavirus	IV		Coronaviridae	Betacoronavirus	3	13 [1,54]		11 [1,48]	5.333 [1.333,19]	4.667 [1.333,17]
rodent torque teno virus 2	II		Anelloviridae	Anelloviridae	3	12 [0,83]		11 [0,66]	5 [1,28.667]	4.667 [1,23]
lambdapapillomavirus 2	I		Papillomaviridae	Lambdapapillomavirus	3	19 [0,82]		10 [0,78]	7.333 [1,28.333]	4.333 [1,27]
bat hepatitis virus	VII		Hepadnaviridae	Orthohepadnavirus	3	15 [4,103]		10 [2,96]	6 [2.333,35.333]	4.333 [1.667,33]
pirital mammarenavirus	V		Arenaviridae	Mammarenavirus	3	12 [1,89]		10 [1,82]	5 [1.333,30.667]	4.333 [1.333,28.333]
orungo virus	III		Reoviridae	Orbivirus	3	16 [0,98]		9 [0,89]	6.333 [1,33.667]	4 [1,30.667]
vespertilionid adenovirus 1	I		Adenoviridae	Adenoviridae	3	11 [1,41]		9 [1,41]	4.667 [1.333,14.667]	4 [1.333,14.667]
enterovirus g	IV		Picornaviridae	Enterovirus	3	10 [0,87]		9 [0,71]	4.333 [1,30]	4 [1,24.667]
kappapapillomavirus 2	I		Papillomaviridae	Kappapapillomavirus	3	9 [2,21]		9 [2,21]	4 [1.667,8]	4 [1.667,8]
porcine circovirus	II		Circoviridae	Circovirus	3	9 [0,246]		9 [1,286]	4 [1,83]	4 [1.333,96.333]
longquan rl rat coronavirus	IV		Coronaviridae	Betacoronavirus	3	8 [2,60]		9 [2,39]	3.667 [1.667,21]	4 [1.667,14]
human metapneumovirus	V		Pneumoviridae	Metapneumovirus	3	1 [0,36]		9 [0,67]	1.333 [1,13]	4 [1,23.333]
maripa hantavirus	V		Hantaviridae	Orthohantavirus	3	12 [2,75]		8 [1,65]	5 [1.667,26]	3.667 [1.333,22.667]
betaarterivirus chinrav 1	IV		Arteriviridae	Betaarterivirus	3	11 [0,94]		8 [0,95]	4.667 [1,32.333]	3.667 [1,32.667]
rodent torque teno virus 1	II		Anelloviridae	Anelloviridae	3	10 [1,73]		8 [0,66]	4.333 [1.333,25.333]	3.667 [1,23]
equine infectious anemia virus	VI		Retroviridae	Lentivirus	3	6 [0,47]		8 [0,67]	3 [1,16.667]	3.667 [1,23.333]
punta toro phlebovirus	V		Phenuiviridae	Phlebovirus	3	10 [0,115]		7 [0,90]	4.333 [1,39.333]	3.333 [1,31]
primate tetraparvovirus 1	II		Parvoviridae	Tetraparvovirus	3	10 [0,71]		7 [0,60]	4.333 [1,24.667]	3.333 [1,21]
longquan loanvirus	V		Hantaviridae	Loanvirus	3	7 [0,59]		7 [0,61]	3.333 [1,20.667]	3.333 [1,21.333]
rhinolophus bat coronavirus hku2	IV		Coronaviridae	Alphacoronavirus	3	11 [2,158]		6 [0,131]	4.667 [1.667,53.667]	3 [1,44.667]
epsilonpapillomavirus 1	I		Papillomaviridae	Epsilonpapillomavirus	3	10 [1,52]		6 [1,46]	4.333 [1.333,18.333]	3 [1.333,16.333]
altai virus	V		Hantaviridae	Orthohantavirus	3	6 [1,42]		6 [1,42]	3 [1.333,15]	3 [1.333,15]
equine hepacivirus	IV		Flaviviridae	Hepacivirus	3	4 [1,56]		6 [1,59]	2.333 [1.333,19.667]	3 [1.333,20.667]
marituba orthobunyavirus	V		Peribunyaviridae	Orthobunyavirus	3	10 [0,132]		5 [0,109]	4.333 [1,45]	2.667 [1,37.333]
coxsackievirus	IV		Picornaviridae	Enterovirus	3	2 [0,84]		5 [2,77]	1.667 [1,29]	2.667 [1.667,26.667]
oriboca orthobunyavirus	V		Peribunyaviridae	Orthobunyavirus	3	88 [12,348]		4 [0,123]	30.333 [5,117]	2.333 [1,42]
rodent arterivirus	IV		Arteriviridae	Arteriviridae	3	4 [0,175]		4 [0,150]	2.333 [1,59.333]	2.333 [1,51]
serra do navio mammarenavirus	V		Arenaviridae	Mammarenavirus	3	3 [0,67]		3 [0,33]	2 [1,23.333]	2 [1,12]
elephant endotheliotropic herpesvirus 3	I		Herpesviridae	Proboscivirus	3	3 [0,174]		3 [0,147]	2 [1,59]	2 [1,50]
rio grande virus	V		Phenuiviridae	Phlebovirus	3	3 [1,125]		3 [0,107]	2 [1.333,42.667]	2 [1,36.667]
mamastrovirus 4	IV		Astroviridae	Mamastrovirus	3	3 [0,215]		3 [0,198]	2 [1,72.667]	2 [1,67]
torque teno virus 1	II		Anelloviridae	Alphatorquevirus	3	10 [0,68]		1 [0,41]	4.333 [1,23.667]	1.333 [1,14.667]
manzanilla orthobunyavirus	V		Peribunyaviridae	Orthobunyavirus	3	5 [0,296]		1 [0,262]	2.667 [1,99.667]	1.333 [1,88.333]
elephantid betaherpesvirus 1	I		Herpesviridae	Proboscivirus	3	0 [0,22]		0 [0,102]	1 [1,8.333]	1 [1,35]
elephantid herpesvirus 3	I		Herpesviridae	Gammaherpesvirinae	3	0 [0,6]		0 [0,6]	1 [1,3]	1 [1,3]
elephantid herpesvirus 4	I		Herpesviridae	Gammaherpesvirinae	3	0 [0,6]		0 [0,16]	1 [1,3]	1 [1,6.333]
elephantid herpesvirus 5	I		Herpesviridae	Rhadinovirus	3	0 [0,31]		0 [0,15]	1 [1,11.333]	1 [1,6]
elephantid herpesvirus 6	I		Herpesviridae	Gammaherpesvirinae	3	0 [0,6]		0 [0,5]	1 [1,3]	1 [1,2.667]
elephant gammaherpesvirus 2	I		Herpesviridae	Gammaherpesvirinae	3	0 [0,19]		0 [0,11]	1 [1,7.333]	1 [1,4.667]
elephant gammaherpesvirus 5	I		Herpesviridae	Gammaherpesvirinae	3	0 [0,7]		0 [0,6]	1 [1,3.333]	1 [1,3]
rhinolophus ferrumequinum coronavirus	IV		Coronaviridae	Coronavirinae	2	46 [9,146]		38 [7,135]	24 [5.5,74]	20 [4.5,68.5]
molluscum contagiosum virus	I		Poxviridae	Molluscipoxvirus	2	36 [4,202]		36 [4,198]	19 [3,102]	19 [3,100]
bovine kobuvirus	IV		Picornaviridae	Kobuvirus	2	34 [2,108]		35 [4,108]	18 [2,55]	18.5 [3,55]
lushi ml bat coronavirus	IV		Coronaviridae	Alphacoronavirus	2	38 [1,180]		31 [0,151]	20 [1.5,91]	16.5 [1,76.5]
equine rhinitis a virus	IV		Picornaviridae	Aphthovirus	2	37 [9,139]		31 [7,128]	19.5 [5.5,70.5]	16.5 [4.5,65]
aichivirus d	IV		Picornaviridae	Kobuvirus	2	30 [0,80]		30 [0,71]	16 [1,41]	16 [1,36.5]
porcine epidemic diarrhea virus	IV		Coronaviridae	Alphacoronavirus	2	16 [0,266]		29 [0,291]	9 [1,134]	15.5 [1,146.5]
macaque simian foamy virus	VI		Retroviridae	Spumavirus	2	32 [9,159]		28 [6,147]	17 [5.5,80.5]	15 [4,74.5]
ovine atadenovirus d	I		Adenoviridae	Atadenovirus	2	30 [2,122]		28 [2,110]	16 [2,62]	15 [2,56]
simian mastadenovirus a	I		Adenoviridae	Mastadenovirus	2	25 [0,89]		28 [1,106]	13.5 [1,45.5]	15 [1.5,54]
mamastrovirus 10	IV		Astroviridae	Mamastrovirus	2	29 [0,76]		27 [0,98]	15.5 [1,39]	14.5 [1,50]
enterovirus j	IV		Picornaviridae	Enterovirus	2	25 [3,100]		27 [4,102]	13.5 [2.5,51]	14.5 [3,52]
simian t-cell lymphotropic virus 5	VI		Retroviridae	Retroviridae	2	36 [6,76]		25 [3,68]	19 [4,39]	13.5 [2.5,35]
carrizal virus	V		Hantaviridae	Orthohantavirus	2	29 [0,222]		25 [0,189]	15.5 [1,112]	13.5 [1,95.5]
bat picornavirus 1	IV		Picornaviridae	Picornaviridae	2	29 [3,112]		24 [1,102]	15.5 [2.5,57]	13 [1.5,52]
human polyomavirus 1	I		Polyomaviridae	Betapolyomavirus	2	13 [1,73]		24 [1,85]	7.5 [1.5,37.5]	13 [1.5,43.5]
enterovirus f	IV		Picornaviridae	Enterovirus	2	30 [5,79]		23 [2,77]	16 [3.5,40.5]	12.5 [2,39.5]
itapua hantavirus	V		Hantaviridae	Orthohantavirus	2	23 [3,124]		23 [2,109]	12.5 [2.5,63]	12.5 [2,55.5]
betapapillomavirus 1	I		Papillomaviridae	Betapapillomavirus	2	23 [0,119]		23 [0,115]	12.5 [1,60.5]	12.5 [1,58.5]
cocal vesiculovirus	V		Rhabdoviridae	Vesiculovirus	2	24 [2,81]		21 [2,69]	13 [2,41.5]	11.5 [2,35.5]
feline picornavirus	IV		Picornaviridae	Picornaviridae	2	24 [5,95]		21 [2,80]	13 [3.5,48.5]	11.5 [2,41]
taterapox virus	I		Poxviridae	Orthopoxvirus	2	23 [0,248]		20 [1,227]	12.5 [1,125]	11 [1.5,114.5]
mamastrovirus 6	IV		Astroviridae	Mamastrovirus	2	21 [0,163]		20 [0,152]	11.5 [1,82.5]	11 [1,77]
ovine progressive pneumonia virus	VI		Retroviridae	Lentivirus	2	18 [0,95]		20 [1,100]	10 [1,48.5]	11 [1.5,51]
scotophilus bat coronavirus 512	IV		Coronaviridae	Alphacoronavirus	2	17 [0,174]		20 [1,179]	9.5 [1,88]	11 [1.5,90.5]
bat picornavirus 3	IV		Picornaviridae	Picornaviridae	2	25 [3,150]		19 [2,138]	13.5 [2.5,76]	10.5 [2,70]
primate erythroparvovirus 1	II		Parvoviridae	Erythroparvovirus	2	11 [0,291]		19 [0,336]	6.5 [1,146.5]	10.5 [1,169]
carnivore bocaparvovirus 1	II		Parvoviridae	Bocaparvovirus	2	18 [0,50]		18 [0,48]	10 [1,26]	10 [1,25]
gibbon ape leukemia virus	VI		Retroviridae	Gammaretrovirus	2	19 [1,174]		17 [1,165]	10.5 [1.5,88]	9.5 [1.5,83.5]
rhinovirus a	IV		Picornaviridae	Enterovirus	2	4 [0,106]		17 [0,123]	3 [1,54]	9.5 [1,62.5]
sosuga pararubulavirus	V		Paramyxoviridae	Pararubulavirus	2	19 [0,195]		16 [0,155]	10.5 [1,98.5]	9 [1,78.5]
cercopithecine alphaherpesvirus 2	I		Herpesviridae	Simplexvirus	2	17 [2,136]		16 [4,132]	9.5 [2,69]	9 [3,67]
canine papillomavirus	I		Papillomaviridae	Papillomaviridae	2	17 [0,49]		16 [0,48]	9.5 [1,25.5]	9 [1,25]
bovine mastadenovirus c	I		Adenoviridae	Mastadenovirus	2	15 [0,50]		15 [0,48]	8.5 [1,26]	8.5 [1,25]
sheeppox virus	I		Poxviridae	Capripoxvirus	2	12 [1,65]		15 [2,65]	7 [1.5,33.5]	8.5 [2,33.5]
rotavirus i	III		Reoviridae	Rotavirus	2	21 [4,67]		14 [1,61]	11.5 [3,34.5]	8 [1.5,31.5]
felid gammaherpesvirus 1	I		Herpesviridae	Percavirus	2	18 [4,45]		14 [3,42]	10 [3,23.5]	8 [2.5,22]
rupicapra rupicapra gammaherpesvirus 1	I		Herpesviridae	Gammaherpesvirinae	2	17 [0,63]		14 [0,58]	9.5 [1,32.5]	8 [1,30]
modoc virus	IV		Flaviviridae	Flavivirus	2	16 [0,114]		14 [0,101]	9 [1,58]	8 [1,51.5]
human mastadenovirus g	I		Adenoviridae	Mastadenovirus	2	13 [0,116]		14 [1,222]	7.5 [1,59]	8 [1.5,112]
bat filovirus	V		Filoviridae	Filoviridae	2	13 [2,53]		14 [2,47]	7.5 [2,27.5]	8 [2,24.5]
tunisian small ruminant pestivirus	IV		Flaviviridae	Pestivirus	2	22 [0,64]		13 [0,60]	12 [1,33]	7.5 [1,31]
bat bornavirus	V		Bornaviridae	Bornaviridae	2	19 [2,167]		13 [1,144]	10.5 [2,84.5]	7.5 [1.5,73]
aichivirus b	IV		Picornaviridae	Kobuvirus	2	15 [0,99]		13 [0,100]	8.5 [1,50.5]	7.5 [1,51]
southwest baboon virus 1	IV		Arteriviridae	Arteriviridae	2	14 [4,60]		13 [2,51]	8 [3,31]	7.5 [2,26.5]
phocid herpesvirus 7	I		Herpesviridae	Gammaherpesvirinae	2	13 [1,30]		13 [0,25]	7.5 [1.5,16]	7.5 [1,13.5]
visna-maedi virus	VI		Retroviridae	Lentivirus	2	11 [2,110]		13 [3,115]	6.5 [2,56]	7.5 [2.5,58.5]
xuan son mobatvirus	V		Hantaviridae	Mobatvirus	2	15 [0,264]		12 [0,217]	8.5 [1,133]	7 [1,109.5]
klamath tupavirus	V		Rhabdoviridae	Tupavirus	2	15 [5,106]		12 [4,81]	8.5 [3.5,54]	7 [3,41.5]
murine mastadenovirus a	I		Adenoviridae	Mastadenovirus	2	12 [1,42]		12 [0,40]	7 [1.5,22]	7 [1,21]
saaremaa hantavirus	V		Hantaviridae	Orthohantavirus	2	11 [0,91]		12 [0,88]	6.5 [1,46.5]	7 [1,45]
goatpox virus	I		Poxviridae	Capripoxvirus	2	10 [1,42]		12 [2,43]	6 [1.5,22]	7 [2,22.5]
mamastrovirus 2	IV		Astroviridae	Mamastrovirus	2	18 [0,60]		11 [0,46]	10 [1,31]	6.5 [1,24]
bat coronavirus hku10	IV		Coronaviridae	Alphacoronavirus	2	16 [4,134]		11 [0,122]	9 [3,68]	6.5 [1,62]
mamastrovirus 3	IV		Astroviridae	Mamastrovirus	2	14 [0,244]		11 [0,251]	8 [1,123]	6.5 [1,126.5]
bokeloh bat lyssavirus	V		Rhabdoviridae	Lyssavirus	2	12 [1,70]		11 [1,66]	7 [1.5,36]	6.5 [1.5,34]
ungulate tetraparvovirus 1	II		Parvoviridae	Tetraparvovirus	2	12 [0,74]		11 [0,70]	7 [1,38]	6.5 [1,36]
equid gammaherpesvirus 5	I		Herpesviridae	Percavirus	2	11 [1,88]		11 [2,80]	6.5 [1.5,45]	6.5 [2,41]
phocid gammaherpesvirus 2	I		Herpesviridae	Gammaherpesvirinae	2	11 [1,18]		11 [1,15]	6.5 [1.5,10]	6.5 [1.5,8.5]
seal parvovirus	II		Parvoviridae	Protoparvovirus	2	11 [3,18]		11 [3,18]	6.5 [2.5,10]	6.5 [2.5,10]
human respirovirus 1	V		Paramyxoviridae	Respirovirus	2	9 [0,82]		11 [0,87]	5.5 [1,42]	6.5 [1,44.5]
bwamba orthobunyavirus	V		Peribunyaviridae	Orthobunyavirus	2	7 [1,72]		11 [1,77]	4.5 [1.5,37]	6.5 [1.5,39.5]
pegivirus c	IV		Flaviviridae	Pegivirus	2	5 [0,101]		11 [0,114]	3.5 [1,51.5]	6.5 [1,58]
treisthetapapillomavirus 1	I		Papillomaviridae	Treisthetapapillomavirus	2	15 [2,34]		10 [1,25]	8.5 [2,18]	6 [1.5,13.5]
panine gammaherpesvirus 1	I		Herpesviridae	Lymphocryptovirus	2	13 [1,44]		10 [1,39]	7.5 [1.5,23]	6 [1.5,20.5]
equid alphaherpesvirus 8	I		Herpesviridae	Varicellovirus	2	10 [3,78]		10 [2,67]	6 [2.5,40]	6 [2,34.5]
gammaarterivirus lacdeh	IV		Arteriviridae	Gammaarterivirus	2	11 [0,31]		9 [0,28]	6.5 [1,16.5]	5.5 [1,15]
el moro canyon orthohantavirus	V		Hantaviridae	Orthohantavirus	2	11 [0,162]		9 [0,142]	6.5 [1,82]	5.5 [1,72]
xipapillomavirus 1	I		Papillomaviridae	Xipapillomavirus	2	9 [0,71]		9 [0,72]	5.5 [1,36.5]	5.5 [1,37]
mandrillus cytomegalovirus	I		Herpesviridae	Cytomegalovirus	2	9 [0,66]		9 [0,66]	5.5 [1,34]	5.5 [1,34]
bovine rhinitis b virus	IV		Picornaviridae	Aphthovirus	2	9 [0,56]		9 [0,55]	5.5 [1,29]	5.5 [1,28.5]
dolphin rhabdovirus	V		Rhabdoviridae	Rhabdoviridae	2	22 [0,60]		8 [0,39]	12 [1,31]	5 [1,20.5]
simbu orthobunyavirus	V		Peribunyaviridae	Orthobunyavirus	2	17 [0,254]		8 [0,222]	9.5 [1,128]	5 [1,112]
duvenhage lyssavirus	V		Rhabdoviridae	Lyssavirus	2	16 [0,198]		8 [0,160]	9 [1,100]	5 [1,81]
amur virus	V		Hantaviridae	Orthohantavirus	2	9 [0,101]		8 [0,76]	5.5 [1,51.5]	5 [1,39]
nelson bay orthoreovirus	III		Reoviridae	Orthoreovirus	2	8 [1,25]		8 [1,25]	5 [1.5,13.5]	5 [1.5,13.5]
bovine atadenovirus d	I		Adenoviridae	Atadenovirus	2	8 [0,71]		8 [0,70]	5 [1,36.5]	5 [1,36]
equid gammaherpesvirus 2	I		Herpesviridae	Percavirus	2	7 [2,100]		8 [2,104]	4.5 [2,51]	5 [2,53]
human polyomavirus 5	I		Polyomaviridae	Alphapolyomavirus	2	5 [0,203]		8 [0,216]	3.5 [1,102.5]	5 [1,109]
simian adenovirus b	I		Adenoviridae	Mastadenovirus	2	11 [1,61]		7 [1,54]	6.5 [1.5,31.5]	4.5 [1.5,28]
tibrogargan tibrovirus	V		Rhabdoviridae	Tibrovirus	2	10 [1,53]		7 [2,49]	6 [1.5,27.5]	4.5 [2,25.5]
murine orthopneumovirus	V		Pneumoviridae	Orthopneumovirus	2	9 [1,31]		7 [1,32]	5.5 [1.5,16.5]	4.5 [1.5,17]
cache Valley orthobunyavirus	V		Peribunyaviridae	Orthobunyavirus	2	9 [0,136]		7 [0,124]	5.5 [1,69]	4.5 [1,63]
isla vista hantavirus	V		Hantaviridae	Orthohantavirus	2	8 [0,167]		7 [0,135]	5 [1,84.5]	4.5 [1,68.5]
dyoomikronpapillomavirus 1	I		Papillomaviridae	Dyoomikronpapillomavirus	2	8 [0,71]		7 [0,66]	5 [1,36.5]	4.5 [1,34]
chicken anemia virus	II		Circoviridae	Gyrovirus	2	7 [0,68]		7 [0,74]	4.5 [1,35]	4.5 [1,38]
zebra herpesvirus	I		Herpesviridae	Gammaherpesvirinae	2	7 [3,12]		7 [3,9]	4.5 [2.5,7]	4.5 [2.5,5.5]
zalophus californianus polyomavirus 1	I		Polyomaviridae	Betapolyomavirus	2	7 [0,20]		7 [0,19]	4.5 [1,11]	4.5 [1,10.5]
pipapillomavirus 1	I		Papillomaviridae	Pipapillomavirus	2	5 [0,114]		7 [0,77]	3.5 [1,58]	4.5 [1,39.5]
aroa virus	IV		Flaviviridae	Flavivirus	2	14 [0,186]		6 [0,167]	8 [1,94]	4 [1,84.5]
murine herpesvirus	I		Herpesviridae	Muromegalovirus	2	8 [1,72]		6 [0,73]	5 [1.5,37]	4 [1,37.5]
beilong jeilongvirus	V		Paramyxoviridae	Jeilongvirus	2	7 [0,134]		6 [1,120]	4.5 [1,68]	4 [1.5,61]
hunnivirus a	IV		Picornaviridae	Hunnivirus	2	7 [1,70]		6 [1,65]	4.5 [1.5,36]	4 [1.5,33.5]
murid betaherpesvirus 2	I		Herpesviridae	Muromegalovirus	2	6 [0,31]		6 [0,34]	4 [1,16.5]	4 [1,18]
betapapillomavirus 2	I		Papillomaviridae	Betapapillomavirus	2	5 [0,164]		6 [0,159]	3.5 [1,83]	4 [1,80.5]
human enterovirus	IV		Picornaviridae	Enterovirus	2	4 [0,83]		6 [1,85]	3 [1,42.5]	4 [1.5,43.5]
woodchuck hepatitis virus	VII		Hepadnaviridae	Orthohepadnavirus	2	3 [0,72]		6 [0,88]	2.5 [1,37]	4 [1,45]
bat associated cyclovirus 12	II		Circoviridae	Cyclovirus	2	14 [0,180]		5 [0,150]	8 [1,91]	3.5 [1,76]
anlong ms bat coronavirus	IV		Coronaviridae	Alphacoronavirus	2	8 [1,30]		5 [0,26]	5 [1.5,16]	3.5 [1,14]
tembusu virus	IV		Flaviviridae	Flavivirus	2	6 [0,97]		5 [0,88]	4 [1,49.5]	3.5 [1,45]
equid gammaherpesvirus 7	I		Herpesviridae	Gammaherpesvirinae	2	6 [1,44]		5 [1,39]	4 [1.5,23]	3.5 [1.5,20.5]
vespertilionid adenovirus 2	I		Adenoviridae	Adenoviridae	2	5 [0,29]		5 [0,30]	3.5 [1,15.5]	3.5 [1,16]
iotapapillomavirus 1	I		Papillomaviridae	Iotapapillomavirus	2	4 [0,42]		5 [0,37]	3 [1,22]	3.5 [1,19.5]
new york hantavirus	V		Hantaviridae	Orthohantavirus	2	4 [0,52]		5 [0,40]	3 [1,27]	3.5 [1,21]
bat mastadenovirus g	I		Adenoviridae	Mastadenovirus	2	10 [1,42]		4 [0,36]	6 [1.5,22]	3 [1,19]
equid alphaherpesvirus 3	I		Herpesviridae	Varicellovirus	2	5 [2,21]		4 [1,21]	3.5 [2,11.5]	3 [1.5,11.5]
bat hepacivirus	IV		Flaviviridae	Hepacivirus	2	5 [0,65]		4 [0,61]	3.5 [1,33.5]	3 [1,31.5]
equine encephalosis virus	III		Reoviridae	Orbivirus	2	4 [2,17]		4 [1,16]	3 [2,9.5]	3 [1.5,9]
alphapapillomavirus 10	I		Papillomaviridae	Alphapapillomavirus	2	1 [0,20]		4 [0,36]	1.5 [1,11]	3 [1,19]
heartland banyangvirus	V		Phenuiviridae	Banyangvirus	2	25 [2,296]		3 [0,107]	13.5 [2,149]	2.5 [1,54.5]
simian retrovirus 4	VI		Retroviridae	Betaretrovirus	2	9 [0,87]		3 [0,81]	5.5 [1,44.5]	2.5 [1,41.5]
main drain orthobunyavirus	V		Peribunyaviridae	Orthobunyavirus	2	5 [0,41]		3 [0,26]	3.5 [1,21.5]	2.5 [1,14]
monongahela hantavirus	V		Hantaviridae	Orthohantavirus	2	5 [0,43]		3 [0,33]	3.5 [1,22.5]	2.5 [1,17.5]
caraparu orthobunyavirus	V		Peribunyaviridae	Orthobunyavirus	2	4 [0,81]		3 [0,73]	3 [1,41.5]	2.5 [1,37.5]
candiru phlebovirus	V		Phenuiviridae	Phlebovirus	2	4 [0,73]		3 [0,45]	3 [1,37.5]	2.5 [1,23.5]
entebbe bat virus	IV		Flaviviridae	Flavivirus	2	3 [0,43]		3 [0,42]	2.5 [1,22.5]	2.5 [1,22]
asinine herpesvirus 5	I		Herpesviridae	Gammaherpesvirinae	2	3 [0,9]		3 [0,8]	2.5 [1,5.5]	2.5 [1,5]
ungulate copiparvovirus 2	II		Parvoviridae	Copiparvovirus	2	3 [1,55]		3 [1,45]	2.5 [1.5,28.5]	2.5 [1.5,23.5]
huitzilac virus	V		Hantaviridae	Orthohantavirus	2	3 [0,140]		3 [0,119]	2.5 [1,71]	2.5 [1,60.5]
pegivirus e	IV		Flaviviridae	Pegivirus	2	3 [1,18]		3 [1,18]	2.5 [1.5,10]	2.5 [1.5,10]
patawa virus	V		Arenaviridae	Arenaviridae	2	3 [0,22]		3 [0,24]	2.5 [1,12]	2.5 [1,13]
rodent pegivirus	IV		Flaviviridae	Pegivirus	2	2 [0,21]		3 [0,20]	2 [1,11.5]	2.5 [1,11]
mamastrovirus 5	IV		Astroviridae	Mamastrovirus	2	10 [0,63]		2 [0,43]	6 [1,32.5]	2 [1,22.5]
lambdapapillomavirus 4	I		Papillomaviridae	Lambdapapillomavirus	2	7 [0,100]		2 [0,34]	4.5 [1,51]	2 [1,18]
avian gyrovirus 2	II		Circoviridae	Gyrovirus	2	5 [0,38]		2 [0,24]	3.5 [1,20]	2 [1,13]
latino mammarenavirus	V		Arenaviridae	Mammarenavirus	2	3 [0,62]		2 [0,56]	2.5 [1,32]	2 [1,29]
peruvian horse sickness virus	III		Reoviridae	Orbivirus	2	3 [1,93]		2 [1,80]	2.5 [1.5,47.5]	2 [1.5,41]
playa de oro hantavirus	V		Hantaviridae	Orthohantavirus	2	3 [0,81]		2 [0,75]	2.5 [1,41.5]	2 [1,38.5]
elephant endotheliotropic herpesvirus 2	I		Herpesviridae	Proboscivirus	2	3 [0,51]		2 [1,41]	2.5 [1,26.5]	2 [1.5,21.5]
calchaqui virus	V		Peribunyaviridae	Orthobunyavirus	2	3 [0,196]		2 [0,156]	2.5 [1,99]	2 [1,79]
cano delgadito orthohantavirus	V		Hantaviridae	Orthohantavirus	2	2 [0,17]		2 [0,16]	2 [1,9.5]	2 [1,9]
rhinovirus c	IV		Picornaviridae	Enterovirus	2	2 [0,54]		2 [0,85]	2 [1,28]	2 [1,43.5]
primate bocaparvovirus 2	II		Parvoviridae	Bocaparvovirus	2	2 [0,30]		2 [0,30]	2 [1,16]	2 [1,16]
ttv-like mini virus	II		Anelloviridae	Betatorquevirus	2	1 [0,85]		2 [0,88]	1.5 [1,43.5]	2 [1,45]
human mastadenovirus a	I		Adenoviridae	Mastadenovirus	2	1 [0,82]		2 [0,84]	1.5 [1,42]	2 [1,43]
cosavirus a	IV		Picornaviridae	Cosavirus	2	4 [0,53]		1 [0,38]	3 [1,27.5]	1.5 [1,20]
gyrovirus 4	II		Circoviridae	Gyrovirus	2	3 [0,99]		1 [0,65]	2.5 [1,50.5]	1.5 [1,33.5]
suiformes rhadinovirus genogroup 1	I		Herpesviridae	Rhadinovirus	2	2 [0,9]		1 [0,5]	2 [1,5.5]	1.5 [1,3.5]
squirrel fibroma virus	I		Poxviridae	Leporipoxvirus	2	2 [0,24]		1 [0,18]	2 [1,13]	1.5 [1,10]
necocli orthohantavirus	V		Hantaviridae	Orthohantavirus	2	2 [0,25]		1 [0,25]	2 [1,13.5]	1.5 [1,13.5]
shrew adenovirus	I		Adenoviridae	Adenoviridae	2	1 [0,80]		1 [0,59]	1.5 [1,41]	1.5 [1,30.5]
torque teno midi virus 15	II		Anelloviridae	Gammatorquevirus	2	1 [0,95]		1 [0,69]	1.5 [1,48.5]	1.5 [1,35.5]
african elephant endotheliolytic herpesvirus	I		Herpesviridae	Herpesviridae	2	1 [1,72]		1 [1,52]	1.5 [1.5,37]	1.5 [1.5,27]
tupaia narmovirus	V		Paramyxoviridae	Narmovirus	2	1 [0,27]		1 [0,21]	1.5 [1,14.5]	1.5 [1,11.5]
simian retrovirus 6	VI		Retroviridae	Retroviridae	2	1 [0,11]		1 [0,9]	1.5 [1,6.5]	1.5 [1,5.5]
chimpanzee papillomavirus	I		Papillomaviridae	Papillomaviridae	2	1 [0,23]		1 [0,15]	1.5 [1,12.5]	1.5 [1,8.5]
tree shrew mastadenovirus a	I		Adenoviridae	Mastadenovirus	2	1 [0,1]		1 [0,1]	1.5 [1,1.5]	1.5 [1,1.5]
torque teno midi virus	II		Anelloviridae	Gammatorquevirus	2	1 [0,38]		1 [0,33]	1.5 [1,20]	1.5 [1,17.5]
imjin thottimvirus	V		Hantaviridae	Thottimvirus	2	1 [0,33]		1 [0,32]	1.5 [1,17.5]	1.5 [1,17]
tacaiuma orthobunyavirus	V		Peribunyaviridae	Orthobunyavirus	2	1 [0,61]		1 [0,54]	1.5 [1,31.5]	1.5 [1,28]
elephant endotheliotropic herpesvirus 6	I		Herpesviridae	Proboscivirus	2	1 [0,3]		1 [1,1]	1.5 [1,2.5]	1.5 [1.5,1.5]
jeju orthohantavirus	V		Hantaviridae	Orthohantavirus	2	1 [0,23]		1 [0,18]	1.5 [1,12.5]	1.5 [1,10]
bovine picobirnavirus	III		Picobirnaviridae	Picobirnavirus	2	1 [0,22]		1 [0,20]	1.5 [1,12]	1.5 [1,11]
mouyassue virus	V		Hantaviridae	Orthohantavirus	2	1 [0,25]		1 [0,20]	1.5 [1,13.5]	1.5 [1,11]
elephant endotheliotropic herpesvirus 7	I		Herpesviridae	Proboscivirus	2	1 [0,56]		1 [1,42]	1.5 [1,29]	1.5 [1.5,22]
tupaia hepatovirus a	IV		Picornaviridae	Hepatovirus	2	1 [1,157]		1 [1,110]	1.5 [1.5,79.5]	1.5 [1.5,56]
elephant gammaherpesvirus 4	I		Herpesviridae	Gammaherpesvirinae	2	1 [1,11]		1 [1,2]	1.5 [1.5,6.5]	1.5 [1.5,2]
elephant gammaherpesvirus 1b	I		Herpesviridae	Gammaherpesvirinae	2	1 [0,60]		1 [1,43]	1.5 [1,31]	1.5 [1.5,22.5]
loxodonta africana polyomavirus 1	I		Polyomaviridae	Betapolyomavirus	2	1 [0,4]		1 [0,3]	1.5 [1,3]	1.5 [1,2.5]
torque teno mini virus 4	II		Anelloviridae	Betatorquevirus	2	0 [0,75]		1 [0,52]	1 [1,38.5]	1.5 [1,27]
bat associated cyclovirus 10	II		Circoviridae	Cyclovirus	2	0 [0,33]		0 [0,27]	1 [1,17.5]	1 [1,14.5]
shrew astrovirus	IV		Astroviridae	Astroviridae	2	0 [0,22]		0 [0,17]	1 [1,12]	1 [1,9.5]
porcine circovirus 1	II		Circoviridae	Circovirus	2	0 [0,44]		0 [0,26]	1 [1,23]	1 [1,14]
allpahuayo mammarenavirus	V		Arenaviridae	Mammarenavirus	2	0 [0,53]		0 [0,51]	1 [1,27.5]	1 [1,26.5]
sangassou orthohantavirus	V		Hantaviridae	Orthohantavirus	2	0 [0,26]		0 [0,28]	1 [1,14]	1 [1,15]
cao bang orthohantavirus	V		Hantaviridae	Orthohantavirus	2	0 [0,2]		0 [0,2]	1 [1,2]	1 [1,2]
orangutan polyomavirus	I		Polyomaviridae	Polyomaviridae	2	0 [0,32]		0 [0,26]	1 [1,17]	1 [1,14]
artashat orthonairovirus	V		Nairoviridae	Orthonairovirus	2	0 [0,252]		0 [0,203]	1 [1,127]	1 [1,102.5]
myotis alcathoe betaherpesvirus 1	I		Herpesviridae	Betaherpesvirinae	2	0 [0,15]		0 [0,8]	1 [1,8.5]	1 [1,5]
avian coronavirus	IV		Coronaviridae	Gammacoronavirus	1	1 [0,20]		9 [1,58]	2 [1,21]	10 [2,59]
cercopithecus cephus cytomegalovirus 1	I		Herpesviridae	Cytomegalovirus	1	9 [0,36]		8 [0,25]	10 [1,37]	9 [1,26]
sapelovirus b	IV		Picornaviridae	Sapelovirus	1	1 [0,15]		8 [1,32]	2 [1,16]	9 [2,33]
ryukyu mammarenavirus	V		Arenaviridae	Mammarenavirus	1	6 [0,17]		7 [1,17]	7 [1,18]	8 [2,18]
cardiovirus c	IV		Picornaviridae	Cardiovirus	1	3 [0,14]		7 [0,21]	4 [1,15]	8 [1,22]
cercocebus agilis cytomegalovirus 1	I		Herpesviridae	Cytomegalovirus	1	7 [0,25]		6 [0,20]	8 [1,26]	7 [1,21]
soochong virus	V		Hantaviridae	Orthohantavirus	1	5 [0,16]		6 [1,18]	6 [1,17]	7 [2,19]
mule deerpox virus	I		Poxviridae	Cervidpoxvirus	1	2 [0,17]		6 [0,20]	3 [1,18]	7 [1,21]
chimpanzee adenovirus	I		Adenoviridae	Mastadenovirus	1	2 [0,10]		6 [0,9]	3 [1,11]	7 [1,10]
rattus norvegicus adenovirus	I		Adenoviridae	Adenoviridae	1	2 [0,11]		6 [0,25]	3 [1,12]	7 [1,26]
simian retrovirus 8	VI		Retroviridae	Betaretrovirus	1	1 [0,21]		6 [0,29]	2 [1,22]	7 [1,30]
enterovirus l	IV		Picornaviridae	Enterovirus	1	1 [1,9]		6 [0,16]	2 [2,10]	7 [1,17]
hepacivirus c	IV		Flaviviridae	Hepacivirus	1	0 [0,14]		6 [0,46]	1 [1,15]	7 [1,47]
loei river mammarenavirus	V		Arenaviridae	Mammarenavirus	1	5 [0,10]		5 [0,9]	6 [1,11]	6 [1,10]
spanish goat encephalitis virus	IV		Flaviviridae	Flavivirus	1	5 [0,18]		5 [0,15]	6 [1,19]	6 [1,16]
malignant catarrhal fever virus in white-tailed deer	I		Herpesviridae	Rhadinovirus	1	4 [1,12]		5 [1,14]	5 [2,13]	6 [2,15]
cedar henipavirus	V		Paramyxoviridae	Henipavirus	1	4 [0,11]		5 [1,12]	5 [1,12]	6 [2,13]
african green monkey simian foamy virus	VI		Retroviridae	Spumavirus	1	3 [0,20]		5 [0,19]	4 [1,21]	6 [1,20]
dabieshan orthohantavirus	V		Hantaviridae	Orthohantavirus	1	3 [0,13]		5 [0,13]	4 [1,14]	6 [1,14]
zetaarterivirus ugarco 1	IV		Arteriviridae	Zetaarterivirus	1	2 [0,21]		5 [0,19]	3 [1,22]	6 [1,20]
murine rotavirus	III		Reoviridae	Rotavirus	1	2 [0,14]		5 [0,18]	3 [1,15]	6 [1,19]
chlorocebus sabaeus adenovirus	I		Adenoviridae	Adenoviridae	1	1 [0,11]		5 [0,18]	2 [1,12]	6 [1,19]
deltapapillomavirus 2	I		Papillomaviridae	Deltapapillomavirus	1	0 [0,11]		5 [0,17]	1 [1,12]	6 [1,18]
deltapapillomavirus 1	I		Papillomaviridae	Deltapapillomavirus	1	0 [0,12]		5 [1,16]	1 [1,13]	6 [2,17]
capreolus herpesvirus 1	I		Herpesviridae	Betaherpesvirinae	1	5 [0,16]		4 [0,14]	6 [1,17]	5 [1,15]
tamana bat virus	IV		Flaviviridae	Flavivirus	1	4 [0,11]		4 [0,10]	5 [1,12]	5 [1,11]
tensaw orthobunyavirus	V		Peribunyaviridae	Orthobunyavirus	1	4 [0,21]		4 [0,22]	5 [1,22]	5 [1,23]
artybash virus	V		Hantaviridae	Orthohantavirus	1	4 [1,4]		4 [1,4]	5 [2,5]	5 [2,5]
serang virus	V		Hantaviridae	Orthohantavirus	1	4 [0,13]		4 [0,14]	5 [1,14]	5 [1,15]
maporal orthohantavirus	V		Hantaviridae	Orthohantavirus	1	4 [1,19]		4 [0,19]	5 [2,20]	5 [1,20]
thetaarterivirus mikelba 1	IV		Arteriviridae	Thetaarterivirus	1	4 [0,21]		4 [0,18]	5 [1,22]	5 [1,19]
mobuck virus	III		Reoviridae	Orbivirus	1	4 [0,20]		4 [1,18]	5 [1,21]	5 [2,19]
pteropus alecto paramyxovirus	V		Paramyxoviridae	Paramyxoviridae	1	4 [2,9]		4 [2,8]	5 [3,10]	5 [3,9]
pteropus poliocephalus paramyxovirus	V		Paramyxoviridae	Paramyxoviridae	1	4 [0,7]		4 [0,6]	5 [1,8]	5 [1,7]
pteropus conspicillatus paramyxovirus	V		Paramyxoviridae	Paramyxoviridae	1	4 [1,7]		4 [1,5]	5 [2,8]	5 [2,6]
rattus losea adenovirus	I		Adenoviridae	Adenoviridae	1	4 [1,16]		4 [1,15]	5 [2,17]	5 [2,16]
pteropus scapulatus paramyxovirus	V		Paramyxoviridae	Paramyxoviridae	1	4 [2,6]		4 [1,6]	5 [3,7]	5 [2,7]
geelong paramyxovirus	V		Paramyxoviridae	Paramyxoviridae	1	4 [0,9]		4 [0,9]	5 [1,10]	5 [1,10]
parapoxvirus of red deer in new zealand	I		Poxviridae	Parapoxvirus	1	3 [0,18]		4 [0,19]	4 [1,19]	5 [1,20]
murine mastadenovirus c	I		Adenoviridae	Mastadenovirus	1	3 [1,18]		4 [1,20]	4 [2,19]	5 [2,21]
feline morbillivirus	V		Paramyxoviridae	Morbillivirus	1	3 [0,22]		4 [0,23]	4 [1,23]	5 [1,24]
deer malignant catarrhal fever virus	I		Herpesviridae	Gammaherpesvirinae	1	2 [0,12]		4 [1,12]	3 [1,13]	5 [2,13]
bopivirus a	IV		Picornaviridae	Bopivirus	1	1 [0,6]		4 [0,16]	2 [1,7]	5 [1,17]
etaarterivirus ugarco 1	IV		Arteriviridae	Etaarterivirus	1	1 [0,19]		4 [0,16]	2 [1,20]	5 [1,17]
avastrovirus 2	IV		Astroviridae	Avastrovirus	1	0 [0,12]		4 [0,13]	1 [1,13]	5 [1,14]
iotaarterivirus kibreg 1	IV		Arteriviridae	Iotaarterivirus	1	5 [0,17]		3 [0,12]	6 [1,18]	4 [1,13]
pestivirus e	IV		Flaviviridae	Pestivirus	1	5 [0,21]		3 [0,17]	6 [1,22]	4 [1,18]
ruminant rhadinovirus 2	I		Herpesviridae	Rhadinovirus	1	5 [0,16]		3 [0,18]	6 [1,17]	4 [1,19]
iotaarterivirus debrazmo	IV		Arteriviridae	Iotaarterivirus	1	4 [0,24]		3 [0,18]	5 [1,25]	4 [1,19]
asinine herpesvirus 4	I		Herpesviridae	Gammaherpesvirinae	1	4 [0,4]		3 [0,3]	5 [1,5]	4 [1,4]
simian t-cell lymphotropic virus 6	VI		Retroviridae	Deltaretrovirus	1	4 [0,23]		3 [0,18]	5 [1,24]	4 [1,19]
pestivirus i	IV		Flaviviridae	Pestivirus	1	4 [0,20]		3 [0,18]	5 [1,21]	4 [1,19]
carnivore amdoparvovirus 2	II		Parvoviridae	Amdoparvovirus	1	4 [0,29]		3 [0,25]	5 [1,30]	4 [1,26]
triaenops menamena paramyxovirus	V		Paramyxoviridae	Paramyxoviridae	1	4 [0,24]		3 [0,25]	5 [1,25]	4 [1,26]
harp seal herpesvirus	I		Herpesviridae	Gammaherpesvirinae	1	4 [1,13]		3 [1,12]	5 [2,14]	4 [2,13]
ferret coronavirus	IV		Coronaviridae	Alphacoronavirus	1	4 [1,25]		3 [1,23]	5 [2,26]	4 [2,24]
odobenus rosmarus divergens herpesvirus	I		Herpesviridae	Herpesviridae	1	4 [0,5]		3 [0,5]	5 [1,6]	4 [1,6]
hare calicivirus	IV		Caliciviridae	Lagovirus	1	3 [1,8]		3 [2,6]	4 [2,9]	4 [3,7]
squirrel monkey retrovirus	VI		Retroviridae	Betaretrovirus	1	3 [0,14]		3 [0,16]	4 [1,15]	4 [1,17]
bouboui virus	IV		Flaviviridae	Flavivirus	1	3 [0,16]		3 [1,14]	4 [1,17]	4 [2,15]
topografov hantavirus	V		Hantaviridae	Orthohantavirus	1	3 [0,13]		3 [0,12]	4 [1,14]	4 [1,13]
brazilian caprine lentivirus	VI		Retroviridae	Lentivirus	1	3 [0,20]		3 [0,19]	4 [1,21]	4 [1,20]
wild ass herpesvirus	I		Herpesviridae	Gammaherpesvirinae	1	3 [0,8]		3 [0,9]	4 [1,9]	4 [1,10]
Mossuril hapavirus	V		Rhabdoviridae	Hapavirus	1	3 [0,15]		3 [1,13]	4 [1,16]	4 [2,14]
asinine herpesvirus 6	I		Herpesviridae	Gammaherpesvirinae	1	3 [0,4]		3 [0,3]	4 [1,5]	4 [1,4]
reindeer parapoxvirus	I		Poxviridae	Parapoxvirus	1	3 [0,12]		3 [0,11]	4 [1,13]	4 [1,12]
saimiri sciureus lymphocryptovirus 3	I		Herpesviridae	Lymphocryptovirus	1	3 [0,10]		3 [0,9]	4 [1,11]	4 [1,10]
sorex araneus hantavirus	V		Hantaviridae	Orthohantavirus	1	3 [0,6]		3 [0,6]	4 [1,7]	4 [1,7]
mamastrovirus 17	IV		Astroviridae	Mamastrovirus	1	3 [0,7]		3 [0,8]	4 [1,8]	4 [1,9]
broome virus	III		Reoviridae	Orthoreovirus	1	3 [1,10]		3 [1,10]	4 [2,11]	4 [2,11]
dyoiotapapillomavirus 1	I		Papillomaviridae	Dyoiotapapillomavirus	1	3 [0,5]		3 [1,4]	4 [1,6]	4 [2,5]
black mesa virus	V		Arenaviridae	Arenaviridae	1	3 [0,6]		3 [0,5]	4 [1,7]	4 [1,6]
shrew hantavirus	V		Hantaviridae	Orthohantavirus	1	3 [0,6]		3 [0,6]	4 [1,7]	4 [1,7]
thetaarterivirus kafuba	IV		Arteriviridae	Thetaarterivirus	1	3 [0,19]		3 [0,15]	4 [1,20]	4 [1,16]
middle pease river virus	V		Arenaviridae	Arenaviridae	1	3 [0,5]		3 [0,5]	4 [1,6]	4 [1,6]
asikkala orthohantavirus	V		Hantaviridae	Orthohantavirus	1	3 [1,3]		3 [0,3]	4 [2,4]	4 [1,4]
amga orthohantavirus	V		Hantaviridae	Orthohantavirus	1	3 [1,4]		3 [1,4]	4 [2,5]	4 [2,5]
dyochipapillomavirus 1	I		Papillomaviridae	Dyochipapillomavirus	1	3 [0,4]		3 [1,4]	4 [1,5]	4 [2,5]
leopardus pardalis gammaherpesvirus 1	I		Herpesviridae	Gammaherpesvirinae	1	3 [0,22]		3 [0,18]	4 [1,23]	4 [1,19]
yarra bend paramyxovirus	V		Paramyxoviridae	Paramyxoviridae	1	3 [0,6]		3 [0,5]	4 [1,7]	4 [1,6]
rattus tanezumi adenovirus	I		Adenoviridae	Adenoviridae	1	3 [1,8]		3 [0,7]	4 [2,9]	4 [1,8]
avian orthoreovirus	III		Reoviridae	Orthoreovirus	1	2 [0,22]		3 [0,49]	3 [1,23]	4 [1,50]
callitrichine gammaherpesvirus 3	I		Herpesviridae	Lymphocryptovirus	1	2 [0,5]		3 [0,5]	3 [1,6]	4 [1,6]
carnivore amdoparvovirus 3	II		Parvoviridae	Amdoparvovirus	1	2 [0,21]		3 [0,19]	3 [1,22]	4 [1,20]
lynx rufus gammaherpesvirus 2	I		Herpesviridae	Gammaherpesvirinae	1	2 [0,18]		3 [0,14]	3 [1,19]	4 [1,15]
microtus arvalis polyomavirus 1	I		Polyomaviridae	Betapolyomavirus	1	2 [0,11]		3 [0,7]	3 [1,12]	4 [1,8]
feline rotavirus	III		Reoviridae	Rotavirus	1	1 [0,22]		3 [0,20]	2 [1,23]	4 [1,21]
liao ning virus	III		Reoviridae	Seadornavirus	1	1 [0,12]		3 [0,18]	2 [1,13]	4 [1,19]
kimberley ephemerovirus	V		Rhabdoviridae	Ephemerovirus	1	1 [0,7]		3 [0,6]	2 [1,8]	4 [1,7]
recovirus a	IV		Caliciviridae	Recovirus	1	1 [0,9]		3 [0,12]	2 [1,10]	4 [1,13]
bovine nidovirus 1	IV		Tobaniviridae	Bosnitovirus	1	1 [0,5]		3 [0,6]	2 [1,6]	4 [1,7]
human immunodeficiency virus 2	VI		Retroviridae	Lentivirus	1	0 [0,4]		3 [0,20]	1 [1,5]	4 [1,21]
bovine foamy virus	VI		Retroviridae	Bovispumavirus	1	0 [0,5]		3 [0,8]	1 [1,6]	4 [1,9]
mus musculus polyomavirus 1	I		Polyomaviridae	Alphapolyomavirus	1	0 [0,12]		3 [0,17]	1 [1,13]	4 [1,18]
fallow deer lymphotropic herpesvirus	I		Herpesviridae	Rhadinovirus	1	6 [1,15]		2 [0,14]	7 [2,16]	3 [1,15]
torque teno ocelot virus	II		Anelloviridae	Anelloviridae	1	4 [0,18]		2 [0,17]	5 [1,19]	3 [1,18]
uganda s virus	IV		Flaviviridae	Flavivirus	1	4 [0,26]		2 [0,21]	5 [1,27]	3 [1,22]
bat associated circovirus 1	II		Circoviridae	Circovirus	1	3 [0,8]		2 [0,8]	4 [1,9]	3 [1,9]
bat associated circovirus 2	II		Circoviridae	Circovirus	1	3 [0,8]		2 [0,8]	4 [1,9]	3 [1,9]
bat associated circovirus 3	II		Circoviridae	Circovirus	1	3 [0,8]		2 [0,10]	4 [1,9]	3 [1,11]
bat associated cyclovirus 7	II		Circoviridae	Cyclovirus	1	3 [0,7]		2 [0,9]	4 [1,8]	3 [1,10]
bat associated circovirus 7	II		Circoviridae	Circovirus	1	3 [0,11]		2 [0,10]	4 [1,12]	3 [1,11]
rhinolophus ferrumequinum astrovirus	IV		Astroviridae	Astroviridae	1	3 [0,10]		2 [0,8]	4 [1,11]	3 [1,9]
bat associated circovirus 9	II		Circoviridae	Circovirus	1	3 [0,10]		2 [0,8]	4 [1,11]	3 [1,9]
myeloproliferative leukemia virus	VI		Retroviridae	Retroviridae	1	3 [0,12]		2 [1,11]	4 [1,13]	3 [2,12]
microtus arvalis cytomegalovirus 1	I		Herpesviridae	Cytomegalovirus	1	3 [0,10]		2 [0,6]	4 [1,11]	3 [1,7]
bat picornavirus 2	IV		Picornaviridae	Picornaviridae	1	3 [0,8]		2 [0,7]	4 [1,9]	3 [1,8]
arctic fox amdovirus	II		Parvoviridae	Amdoparvovirus	1	3 [0,22]		2 [0,16]	4 [1,23]	3 [1,17]
artibeus jamaicensis parvovirus 1	II		Parvoviridae	Parvovirinae	1	3 [0,4]		2 [0,5]	4 [1,5]	3 [1,6]
equine papillomavirus	I		Papillomaviridae	Papillomaviridae	1	3 [0,3]		2 [1,3]	4 [1,4]	3 [2,4]
rousettus bat coronavirus gccdc1	IV		Coronaviridae	Betacoronavirus	1	3 [1,11]		2 [1,10]	4 [2,12]	3 [2,11]
treisdeltapapillomavirus 1	I		Papillomaviridae	Treisdeltapapillomavirus	1	3 [0,10]		2 [0,8]	4 [1,11]	3 [1,9]
mamastrovirus 14	IV		Astroviridae	Mamastrovirus	1	2 [0,10]		2 [0,12]	3 [1,11]	3 [1,13]
mamastrovirus 18	IV		Astroviridae	Mamastrovirus	1	2 [1,12]		2 [0,13]	3 [2,13]	3 [1,14]
lophocebus aterrimus adenovirus	I		Adenoviridae	Adenoviridae	1	2 [0,14]		2 [0,12]	3 [1,15]	3 [1,13]
bat associated circovirus 6	II		Circoviridae	Circovirus	1	2 [1,11]		2 [0,10]	3 [2,12]	3 [1,11]
torque teno carollia perspicillata virus	II		Anelloviridae	Anelloviridae	1	2 [0,3]		2 [0,2]	3 [1,4]	3 [1,3]
rhinolophus pusillus norovirus	IV		Caliciviridae	Norovirus	1	2 [0,9]		2 [0,9]	3 [1,10]	3 [1,10]
polar bear mastadenovirus 1	I		Adenoviridae	Mastadenovirus	1	2 [0,10]		2 [0,7]	3 [1,11]	3 [1,8]
rabbit fibroma virus	I		Poxviridae	Leporipoxvirus	1	2 [0,7]		2 [1,8]	3 [1,8]	3 [2,9]
malignant rabbit fibroma virus	I		Poxviridae	Leporipoxvirus	1	2 [0,6]		2 [0,4]	3 [1,7]	3 [1,5]
middelburg virus	IV		Togaviridae	Alphavirus	1	2 [0,5]		2 [0,5]	3 [1,6]	3 [1,6]
highlands j virus	IV		Togaviridae	Alphavirus	1	2 [0,8]		2 [1,7]	3 [1,9]	3 [2,8]
simian adenovirus 19	I		Adenoviridae	Mastadenovirus	1	2 [0,10]		2 [1,9]	3 [1,11]	3 [2,10]
aotine betaherpesvirus 1	I		Herpesviridae	Cytomegalovirus	1	2 [0,8]		2 [1,9]	3 [1,9]	3 [2,10]
cottontail rabbit herpesvirus	I		Herpesviridae	Herpesviridae	1	2 [1,4]		2 [1,3]	3 [2,5]	3 [2,4]
pixuna virus	IV		Togaviridae	Alphavirus	1	2 [0,7]		2 [0,7]	3 [1,8]	3 [1,8]
eyach virus	III		Reoviridae	Coltivirus	1	2 [1,8]		2 [0,15]	3 [2,9]	3 [1,16]
asian elephant endotheliolytic herpesvirus	I		Herpesviridae	Herpesviridae	1	2 [2,2]		2 [2,2]	3 [3,3]	3 [3,3]
rabbit picobirnavirus	III		Picobirnaviridae	Picobirnavirus	1	2 [0,3]		2 [0,3]	3 [1,4]	3 [1,4]
kappapapillomavirus 1	I		Papillomaviridae	Kappapapillomavirus	1	2 [0,3]		2 [1,3]	3 [1,4]	3 [2,4]
limestone canyon virus	V		Hantaviridae	Orthohantavirus	1	2 [0,5]		2 [0,4]	3 [1,6]	3 [1,5]
mandrillus betaherpesvirus	I		Herpesviridae	Betaherpesvirinae	1	2 [0,13]		2 [0,8]	3 [1,14]	3 [1,9]
mink calicivirus	IV		Caliciviridae	Vesivirus	1	2 [0,14]		2 [0,12]	3 [1,15]	3 [1,13]
skunkpox virus	I		Poxviridae	Orthopoxvirus	1	2 [0,30]		2 [1,28]	3 [1,31]	3 [2,29]
caprine lentivirus	VI		Retroviridae	Lentivirus	1	2 [0,19]		2 [0,19]	3 [1,20]	3 [1,20]
rabbit vesivirus	IV		Caliciviridae	Vesivirus	1	2 [0,3]		2 [0,3]	3 [1,4]	3 [1,4]
erbovirus a	IV		Picornaviridae	Erbovirus	1	2 [0,5]		2 [0,3]	3 [1,6]	3 [1,4]
zetapapillomavirus 1	I		Papillomaviridae	Zetapapillomavirus	1	2 [0,3]		2 [1,3]	3 [1,4]	3 [2,4]
catacamas virus	V		Hantaviridae	Orthohantavirus	1	2 [0,7]		2 [0,7]	3 [1,8]	3 [1,8]
microtus agrestis cytomegalovirus 1	I		Herpesviridae	Cytomegalovirus	1	2 [0,5]		2 [0,4]	3 [1,6]	3 [1,5]
myodes glareolus cytomegalovirus 1	I		Herpesviridae	Cytomegalovirus	1	2 [0,9]		2 [0,7]	3 [1,10]	3 [1,8]
leporid alphaherpesvirus 4	I		Herpesviridae	Simplexvirus	1	2 [0,5]		2 [0,4]	3 [1,6]	3 [1,5]
pinhal virus	V		Arenaviridae	Arenavirus	1	2 [0,10]		2 [0,10]	3 [1,11]	3 [1,11]
elephant endotheliotropic herpesvirus 4	I		Herpesviridae	Proboscivirus	1	2 [2,2]		2 [2,2]	3 [3,3]	3 [3,3]
torque teno tamarin virus	II		Anelloviridae	Epsilontorquevirus	1	2 [0,4]		2 [0,3]	3 [1,5]	3 [1,4]
kenkeme orthohantavirus	V		Hantaviridae	Orthohantavirus	1	2 [0,12]		2 [0,14]	3 [1,13]	3 [1,15]
elephant endotheliotropic herpesvirus 5	I		Herpesviridae	Proboscivirus	1	2 [2,2]		2 [2,2]	3 [3,3]	3 [3,3]
tuhoko pararubulavirus 1	V		Paramyxoviridae	Pararubulavirus	1	2 [0,7]		2 [0,7]	3 [1,8]	3 [1,8]
tuhoko pararubulavirus 2	V		Paramyxoviridae	Pararubulavirus	1	2 [0,7]		2 [0,7]	3 [1,8]	3 [1,8]
tuhoko pararubulavirus 3	V		Paramyxoviridae	Pararubulavirus	1	2 [0,7]		2 [0,6]	3 [1,8]	3 [1,7]
anhanga virus	V		Phenuiviridae	Phlebovirus	1	2 [0,2]		2 [0,2]	3 [1,3]	3 [1,3]
pegivirus d	IV		Flaviviridae	Pegivirus	1	2 [1,6]		2 [1,6]	3 [2,7]	3 [2,7]
non-primate hepacivirus	IV		Flaviviridae	Hepacivirus	1	2 [0,6]		2 [1,6]	3 [1,7]	3 [2,7]
hepacivirus g	IV		Flaviviridae	Hepacivirus	1	2 [0,8]		2 [0,10]	3 [1,9]	3 [1,11]
bat mastadenovirus c	I		Adenoviridae	Mastadenovirus	1	2 [0,11]		2 [0,10]	3 [1,12]	3 [1,11]
bat rhabdovirus	V		Rhabdoviridae	Rhabdoviridae	1	2 [0,26]		2 [0,24]	3 [1,27]	3 [1,25]
simian mastadenovirus c	I		Adenoviridae	Mastadenovirus	1	2 [0,9]		2 [0,7]	3 [1,10]	3 [1,8]
papio cynocephalus polyomavirus 1	I		Polyomaviridae	Alphapolyomavirus	1	2 [0,5]		2 [0,4]	3 [1,6]	3 [1,5]
rat picornavirus	IV		Picornaviridae	Picornaviridae	1	2 [0,10]		2 [0,10]	3 [1,11]	3 [1,11]
uurainen virus	V		Hantaviridae	Orthohantavirus	1	2 [0,4]		2 [0,4]	3 [1,5]	3 [1,5]
lohja virus	V		Hantaviridae	Orthohantavirus	1	2 [0,4]		2 [0,4]	3 [1,5]	3 [1,5]
rat bocavirus	II		Parvoviridae	Bocaparvovirus	1	2 [0,7]		2 [0,10]	3 [1,8]	3 [1,11]
quezon mobatvirus	V		Hantaviridae	Mobatvirus	1	2 [0,11]		2 [0,12]	3 [1,12]	3 [1,13]
malsoor virus	V		Phenuiviridae	Phlebovirus	1	2 [0,6]		2 [0,8]	3 [1,7]	3 [1,9]
shrew pegivirus	IV		Flaviviridae	Pegivirus	1	2 [0,3]		2 [0,2]	3 [1,4]	3 [1,3]
carnivore bocaparvovirus 4	II		Parvoviridae	Bocaparvovirus	1	2 [0,18]		2 [0,18]	3 [1,19]	3 [1,19]
san miguel sea lion virus 8	IV		Caliciviridae	Vesivirus	1	2 [0,4]		2 [1,4]	3 [1,5]	3 [2,5]
equine parapoxvirus	I		Poxviridae	Parapoxvirus	1	2 [0,3]		2 [1,3]	3 [1,4]	3 [2,4]
aichivirus e	IV		Picornaviridae	Kobuvirus	1	2 [0,4]		2 [0,4]	3 [1,5]	3 [1,5]
rabbit coronavirus	IV		Coronaviridae	Coronavirinae	1	2 [0,3]		2 [0,3]	3 [1,4]	3 [1,4]
dyoiotapapillomavirus 2	I		Papillomaviridae	Dyoiotapapillomavirus	1	2 [0,3]		2 [0,3]	3 [1,4]	3 [1,4]
dyorhopapillomavirus 1	I		Papillomaviridae	Dyorhopapillomavirus	1	2 [0,3]		2 [0,3]	3 [1,4]	3 [1,4]
greater horseshoe bat adenovirus 1	I		Adenoviridae	Adenoviridae	1	2 [0,8]		2 [0,6]	3 [1,9]	3 [1,7]
livingstone bufavirus	II		Parvoviridae	Protoparvovirus	1	2 [0,8]		2 [0,5]	3 [1,9]	3 [1,6]
myodes glareolus polyomavirus 1	I		Polyomaviridae	Betapolyomavirus	1	2 [0,8]		2 [0,9]	3 [1,9]	3 [1,10]
parechovirus d	IV		Picornaviridae	Parechovirus	1	2 [0,9]		2 [0,11]	3 [1,10]	3 [1,12]
hooded seal herpesvirus	I		Herpesviridae	Gammaherpesvirinae	1	2 [0,11]		2 [0,7]	3 [1,12]	3 [1,8]
ringed seal herpesvirus	I		Herpesviridae	Gammaherpesvirinae	1	2 [0,8]		2 [0,6]	3 [1,9]	3 [1,7]
mfuwe bufavirus	II		Parvoviridae	Protoparvovirus	1	2 [0,7]		2 [0,5]	3 [1,8]	3 [1,6]
carollia perspicillata polyomavirus 1	I		Polyomaviridae	Alphapolyomavirus	1	2 [0,5]		2 [0,4]	3 [1,6]	3 [1,5]
miniopterus fuliginosus bocavirus	II		Parvoviridae	Bocaparvovirus	1	2 [0,4]		2 [0,4]	3 [1,5]	3 [1,5]
lynx rufus gammaherpesvirus 1	I		Herpesviridae	Gammaherpesvirinae	1	2 [0,19]		2 [0,15]	3 [1,20]	3 [1,16]
rhinolophus hipposideros coronavirus	IV		Coronaviridae	Coronavirinae	1	2 [0,14]		2 [0,14]	3 [1,15]	3 [1,15]
mamastrovirus 16	IV		Astroviridae	Mamastrovirus	1	1 [0,20]		2 [0,22]	2 [1,21]	3 [1,23]
marten adenovirus type 1	I		Adenoviridae	Aviadenovirus	1	1 [0,10]		2 [0,9]	2 [1,11]	3 [1,10]
rodent torque teno virus 6	II		Anelloviridae	Anelloviridae	1	1 [0,5]		2 [1,5]	2 [1,6]	3 [2,6]
rodent cardiovirus	IV		Picornaviridae	Cardiovirus	1	1 [0,10]		2 [0,12]	2 [1,11]	3 [1,13]
common marmoset adenovirus	I		Adenoviridae	Adenoviridae	1	1 [0,2]		2 [0,2]	2 [1,3]	3 [1,3]
raccoonpox virus	I		Poxviridae	Orthopoxvirus	1	1 [0,21]		2 [0,18]	2 [1,22]	3 [1,19]
ungulate bocaparvovirus 1	II		Parvoviridae	Bocaparvovirus	1	1 [0,3]		2 [0,5]	2 [1,4]	3 [1,6]
enterovirus e	IV		Picornaviridae	Enterovirus	1	1 [0,5]		2 [0,7]	2 [1,6]	3 [1,8]
simian virus 12	I		Polyomaviridae	Polyomaviridae	1	1 [0,7]		2 [0,10]	2 [1,8]	3 [1,11]
bovine torovirus	IV		Tobaniviridae	Torovirus	1	1 [0,5]		2 [0,6]	2 [1,6]	3 [1,7]
bubaline alphaherpesvirus 1	I		Herpesviridae	Varicellovirus	1	1 [0,11]		2 [0,10]	2 [1,12]	3 [1,11]
colobus badius cytomegalovirus 1	I		Herpesviridae	Cytomegalovirus	1	1 [0,18]		2 [0,13]	2 [1,19]	3 [1,14]
yunnan orbivirus	III		Reoviridae	Orbivirus	1	1 [0,10]		2 [0,10]	2 [1,11]	3 [1,11]
berrimah ephemerovirus	V		Rhabdoviridae	Ephemerovirus	1	1 [0,7]		2 [0,6]	2 [1,8]	3 [1,7]
middle point orbivirus	III		Reoviridae	Orbivirus	1	1 [0,11]		2 [0,10]	2 [1,12]	3 [1,11]
aquamavirus a	IV		Picornaviridae	Aquamavirus	1	1 [0,9]		2 [0,8]	2 [1,10]	3 [1,9]
newbury 1 virus	IV		Caliciviridae	Nebovirus	1	1 [0,5]		2 [0,5]	2 [1,6]	3 [1,6]
bovine hepacivirus	IV		Flaviviridae	Hepacivirus	1	1 [0,9]		2 [0,10]	2 [1,10]	3 [1,11]
bos taurus polyomavirus 1	I		Polyomaviridae	Polyomaviridae	1	1 [0,4]		2 [0,6]	2 [1,5]	3 [1,7]
lamb pestivirus	IV		Flaviviridae	Pestivirus	1	1 [0,19]		2 [0,16]	2 [1,20]	3 [1,17]
pan paniscus polyomavirus	I		Polyomaviridae	Polyomaviridae	1	1 [0,6]		2 [0,7]	2 [1,7]	3 [1,8]
yak enterovirus	IV		Picornaviridae	Enterovirus	1	1 [0,8]		2 [0,9]	2 [1,9]	3 [1,10]
gyrovirus 6	II		Circoviridae	Gyrovirus	1	0 [0,16]		2 [0,17]	1 [1,17]	3 [1,18]
ovine lentivirus	VI		Retroviridae	Lentivirus	1	0 [0,16]		2 [0,14]	1 [1,17]	3 [1,15]
sathuperi orthobunyavirus	V		Peribunyaviridae	Orthobunyavirus	1	0 [0,7]		2 [0,6]	1 [1,8]	3 [1,7]
shamonda orthobunyavirus	V		Peribunyaviridae	Orthobunyavirus	1	0 [0,7]		2 [0,6]	1 [1,8]	3 [1,7]
peaton orthobunyavirus	V		Peribunyaviridae	Orthobunyavirus	1	0 [0,7]		2 [0,5]	1 [1,8]	3 [1,6]
enterovirus h	IV		Picornaviridae	Enterovirus	1	0 [0,17]		2 [0,26]	1 [1,18]	3 [1,27]
xipapillomavirus 2	I		Papillomaviridae	Xipapillomavirus	1	0 [0,5]		2 [0,4]	1 [1,6]	3 [1,5]
deltaarterivirus pejah	IV		Arteriviridae	Deltaarterivirus	1	0 [0,15]		2 [0,9]	1 [1,16]	3 [1,10]
xipapillomavirus 4	I		Papillomaviridae	Xipapillomavirus	1	0 [0,5]		2 [0,6]	1 [1,6]	3 [1,7]
rhinolophus sinicus astrovirus 1	IV		Astroviridae	Astroviridae	1	3 [0,7]		1 [0,6]	4 [1,8]	2 [1,7]
myodes glareolus rhadinovirus 1	I		Herpesviridae	Rhadinovirus	1	3 [0,8]		1 [0,6]	4 [1,9]	2 [1,7]
odocoileus hemionus endogenous retrovirus	VI		Retroviridae	Gammaretrovirus	1	3 [0,15]		1 [0,11]	4 [1,16]	2 [1,12]
bat norovirus	IV		Caliciviridae	Norovirus	1	3 [0,10]		1 [0,9]	4 [1,11]	2 [1,10]
bat associated cyclovirus 6	II		Circoviridae	Cyclovirus	1	2 [0,10]		1 [0,7]	3 [1,11]	2 [1,8]
torque teno calomys tener virus	II		Anelloviridae	Anelloviridae	1	2 [0,5]		1 [0,5]	3 [1,6]	2 [1,6]
deer mastadenovirus b	I		Adenoviridae	Mastadenovirus	1	2 [0,11]		1 [0,7]	3 [1,12]	2 [1,8]
jutiapa virus	IV		Flaviviridae	Flavivirus	1	2 [0,5]		1 [0,5]	3 [1,6]	2 [1,6]
equine mastadenovirus a	I		Adenoviridae	Mastadenovirus	1	2 [0,3]		1 [0,2]	3 [1,4]	2 [1,3]
equine mastadenovirus b	I		Adenoviridae	Mastadenovirus	1	2 [0,3]		1 [0,2]	3 [1,4]	2 [1,3]
mink enteric sapovirus	IV		Caliciviridae	Sapovirus	1	2 [0,13]		1 [0,10]	3 [1,14]	2 [1,11]
calabazo virus	V		Hantaviridae	Orthohantavirus	1	2 [0,6]		1 [0,6]	3 [1,7]	2 [1,7]
cercopithecine herpesvirus 3	I		Herpesviridae	Herpesviridae	1	2 [0,12]		1 [0,14]	3 [1,13]	2 [1,15]
american bison gammaherpesvirus	I		Herpesviridae	Gammaherpesvirinae	1	2 [0,14]		1 [0,13]	3 [1,15]	2 [1,14]
cheetah astrovirus 1	IV		Astroviridae	Mamastrovirus	1	2 [0,16]		1 [0,10]	3 [1,17]	2 [1,11]
phocid herpesvirus 5	I		Herpesviridae	Gammaherpesvirinae	1	2 [0,7]		1 [0,5]	3 [1,8]	2 [1,6]
ape aime-itapua virus	V		Hantaviridae	Orthohantavirus	1	2 [0,5]		1 [0,5]	3 [1,6]	2 [1,6]
california sea lion rotavirus 1	III		Reoviridae	Rotavirus	1	2 [0,2]		1 [0,2]	3 [1,3]	2 [1,3]
norway rat pegivirus	IV		Flaviviridae	Pegivirus	1	2 [0,11]		1 [0,9]	3 [1,12]	2 [1,10]
canine hepacivirus	IV		Flaviviridae	Hepacivirus	1	2 [0,5]		1 [0,4]	3 [1,6]	2 [1,5]
bat betacoronavirus	IV		Coronaviridae	Betacoronavirus	1	2 [0,3]		1 [0,6]	3 [1,4]	2 [1,7]
reindeer gammaherpesvirus	I		Herpesviridae	Gammaherpesvirinae	1	2 [0,8]		1 [0,6]	3 [1,9]	2 [1,7]
water buffalo astrovirus	IV		Astroviridae	Astroviridae	1	2 [0,3]		1 [0,2]	3 [1,4]	2 [1,3]
canine pneumovirus	V		Pneumoviridae	Orthopneumovirus	1	2 [0,8]		1 [0,7]	3 [1,9]	2 [1,8]
puma concolor gammaherpesvirus 1	I		Herpesviridae	Gammaherpesvirinae	1	2 [0,21]		1 [0,12]	3 [1,22]	2 [1,13]
torque teno equus virus 1	II		Anelloviridae	Mutorquevirus	1	2 [0,3]		1 [0,2]	3 [1,4]	2 [1,3]
rhinolophus affinis pestivirus 1	IV		Flaviviridae	Pestivirus	1	2 [0,12]		1 [0,9]	3 [1,13]	2 [1,10]
desmodus rotundus endogenous retrovirus	VI		Retroviridae	Betaretrovirus	1	2 [0,3]		1 [0,2]	3 [1,4]	2 [1,3]
horse associated cyclovirus 1	II		Circoviridae	Cyclovirus	1	2 [0,3]		1 [0,2]	3 [1,4]	2 [1,3]
rhinolophus monoceros coronavirus	IV		Coronaviridae	Coronavirinae	1	2 [1,8]		1 [1,7]	3 [2,9]	2 [2,8]
porcupine caribou gammaherpesvirus 1	I		Herpesviridae	Gammaherpesvirinae	1	2 [0,8]		1 [0,6]	3 [1,9]	2 [1,7]
porcupine caribou gammaherpesvirus 2	I		Herpesviridae	Gammaherpesvirinae	1	2 [0,8]		1 [0,6]	3 [1,9]	2 [1,7]
miniopterus fuliginosus astrovirus	IV		Astroviridae	Astroviridae	1	2 [0,5]		1 [0,5]	3 [1,6]	2 [1,6]
rhinolophus ferrumequinum paramyxovirus	V		Paramyxoviridae	Paramyxoviridae	1	2 [0,9]		1 [0,8]	3 [1,10]	2 [1,9]
ferret kobuvirus	IV		Picornaviridae	Kobuvirus	1	2 [0,9]		1 [0,6]	3 [1,10]	2 [1,7]
ferret papillomavirus	I		Papillomaviridae	Papillomaviridae	1	2 [0,9]		1 [0,7]	3 [1,10]	2 [1,8]
rangifer tarandus granti nidovirus	IV		Nidovirales	Nidovirales	1	2 [0,8]		1 [0,7]	3 [1,9]	2 [1,8]
cervid herpesvirus 3	I		Herpesviridae	Roseolovirus	1	2 [0,8]		1 [0,7]	3 [1,9]	2 [1,8]
mink avastrovirus	IV		Astroviridae	Avastrovirus	1	2 [0,11]		1 [0,11]	3 [1,12]	2 [1,12]
wuharv calicivirus 1	IV		Caliciviridae	Caliciviridae	1	1 [0,7]		1 [0,6]	2 [1,8]	2 [1,7]
erythrocebus patas adenovirus	I		Adenoviridae	Adenoviridae	1	1 [0,9]		1 [0,10]	2 [1,10]	2 [1,11]
papio hamadryas adenovirus	I		Adenoviridae	Adenoviridae	1	1 [0,2]		1 [0,2]	2 [1,3]	2 [1,3]
lutrine adenovirus type 1	I		Adenoviridae	Mastadenovirus	1	1 [0,7]		1 [0,6]	2 [1,8]	2 [1,7]
hedgehog dicipivirus	IV		Picornaviridae	Dicipivirus	1	1 [0,3]		1 [0,3]	2 [1,4]	2 [1,4]
jerboa hantavirus	V		Hantaviridae	Orthohantavirus	1	1 [0,15]		1 [0,29]	2 [1,16]	2 [1,30]
rodent torque teno virus 8	II		Anelloviridae	Anelloviridae	1	1 [0,5]		1 [1,5]	2 [1,6]	2 [2,6]
torque teno desmodus rotundus virus	II		Anelloviridae	Anelloviridae	1	1 [0,3]		1 [0,2]	2 [1,4]	2 [1,3]
torque teno felis virus 2	II		Anelloviridae	Etatorquevirus	1	1 [0,8]		1 [0,6]	2 [1,9]	2 [1,7]
felis catus adenovirus	I		Adenoviridae	Adenoviridae	1	1 [0,16]		1 [0,17]	2 [1,17]	2 [1,18]
california sea lion norovirus	IV		Caliciviridae	Norovirus	1	1 [0,1]		1 [0,1]	2 [1,2]	2 [1,2]
california sea lion adenovirus	I		Adenoviridae	Adenoviridae	1	1 [0,1]		1 [0,1]	2 [1,2]	2 [1,2]
cotton-top tamarin adenovirus	I		Adenoviridae	Adenoviridae	1	1 [0,5]		1 [0,5]	2 [1,6]	2 [1,6]
golden-headed lion tamarin adenovirus	I		Adenoviridae	Adenoviridae	1	1 [0,7]		1 [0,6]	2 [1,8]	2 [1,7]
red-faced spider monkey adenovirus	I		Adenoviridae	Adenoviridae	1	1 [0,4]		1 [0,4]	2 [1,5]	2 [1,5]
ness ziona virus	V		Peribunyaviridae	Orthobunyavirus	1	1 [0,3]		1 [0,2]	2 [1,4]	2 [1,3]
equine rotavirus	III		Reoviridae	Rotavirus	1	1 [0,5]		1 [0,4]	2 [1,6]	2 [1,5]
primate erythroparvovirus 2	II		Parvoviridae	Erythroparvovirus	1	1 [0,11]		1 [0,22]	2 [1,12]	2 [1,23]
black creek canal orthohantavirus	V		Hantaviridae	Orthohantavirus	1	1 [0,8]		1 [1,9]	2 [1,9]	2 [2,10]
ovine papillomavirus	I		Papillomaviridae	Papillomaviridae	1	1 [0,2]		1 [0,2]	2 [1,3]	2 [1,3]
oliveros mammarenavirus	V		Arenaviridae	Mammarenavirus	1	1 [1,10]		1 [1,11]	2 [2,11]	2 [2,12]
hamster parvovirus	II		Parvoviridae	Protoparvovirus	1	1 [0,4]		1 [0,2]	2 [1,5]	2 [1,3]
mapuera rubulavirus	V		Paramyxoviridae	Rubulavirus	1	1 [0,5]		1 [0,2]	2 [1,6]	2 [1,3]
tamiami mammarenavirus	V		Arenaviridae	Mammarenavirus	1	1 [0,7]		1 [1,7]	2 [1,8]	2 [2,8]
muleshoe hantavirus	V		Hantaviridae	Orthohantavirus	1	1 [0,6]		1 [1,5]	2 [1,7]	2 [2,6]
ovine pestivirus	IV		Flaviviridae	Pestivirus	1	1 [0,18]		1 [0,14]	2 [1,19]	2 [1,15]
phnom penh bat virus	IV		Flaviviridae	Flavivirus	1	1 [0,28]		1 [0,27]	2 [1,29]	2 [1,28]
woolly monkey hepatitis b virus	VII		Hepadnaviridae	Orthohepadnavirus	1	1 [1,1]		1 [1,1]	2 [2,2]	2 [2,2]
kairi orthobunyavirus	V		Peribunyaviridae	Orthobunyavirus	1	1 [0,4]		1 [0,3]	2 [1,5]	2 [1,4]
bovine mastadenovirus a	I		Adenoviridae	Mastadenovirus	1	1 [0,7]		1 [0,5]	2 [1,8]	2 [1,6]
bovine adenovirus e	I		Adenoviridae	Adenoviridae	1	1 [0,5]		1 [0,4]	2 [1,6]	2 [1,5]
saimiriine herpesvirus 3	I		Herpesviridae	Cytomegalovirus	1	1 [0,10]		1 [0,9]	2 [1,11]	2 [1,10]
pongine gammaherpesvirus 2	I		Herpesviridae	Lymphocryptovirus	1	1 [0,3]		1 [0,2]	2 [1,4]	2 [1,3]
pongo pygmaeus cytomegalovirus 1	I		Herpesviridae	Cytomegalovirus	1	1 [0,7]		1 [0,2]	2 [1,8]	2 [1,3]
phacochoerus africanus cytomegalovirus 1	I		Herpesviridae	Cytomegalovirus	1	1 [0,3]		1 [0,2]	2 [1,4]	2 [1,3]
tupaia belangeri gammaherpesvirus 1	I		Herpesviridae	Gammaherpesvirinae	1	1 [0,1]		1 [0,1]	2 [1,2]	2 [1,2]
steller sea lion poxvirus	I		Poxviridae	Orthopoxvirus	1	1 [1,4]		1 [1,4]	2 [2,5]	2 [2,5]
macaca fascicularis cytomegalovirus 1	I		Herpesviridae	Cytomegalovirus	1	1 [0,12]		1 [0,7]	2 [1,13]	2 [1,8]
crocidura russula cytomegalovirus 1	I		Herpesviridae	Cytomegalovirus	1	1 [0,1]		1 [0,2]	2 [1,2]	2 [1,3]
rio negro virus	IV		Togaviridae	Alphavirus	1	1 [0,7]		1 [0,7]	2 [1,8]	2 [1,8]
panine alphaherpesvirus 3	I		Herpesviridae	Simplexvirus	1	1 [0,2]		1 [0,4]	2 [1,3]	2 [1,5]
hippotragine gammaherpesvirus 1	I		Herpesviridae	Macavirus	1	1 [0,12]		1 [0,8]	2 [1,13]	2 [1,9]
rat adeno-associated virus 1	II		Parvoviridae	Dependoparvovirus	1	1 [0,8]		1 [0,7]	2 [1,9]	2 [1,8]
kern canyon ledantevirus	V		Rhabdoviridae	Ledantevirus	1	1 [0,58]		1 [0,47]	2 [1,59]	2 [1,48]
keuraliba ledantevirus	V		Rhabdoviridae	Ledantevirus	1	1 [0,7]		1 [0,7]	2 [1,8]	2 [1,8]
caprine adenovirus 2	I		Adenoviridae	Mastadenovirus	1	1 [0,12]		1 [0,11]	2 [1,13]	2 [1,12]
apodemus flavicollis rhadinovirus 1	I		Herpesviridae	Rhadinovirus	1	1 [1,3]		1 [0,3]	2 [2,4]	2 [1,4]
apodemus flavicollis cytomegalovirus 1	I		Herpesviridae	Cytomegalovirus	1	1 [0,3]		1 [0,2]	2 [1,4]	2 [1,3]
apodemus flavicollis cytomegalovirus 2	I		Herpesviridae	Cytomegalovirus	1	1 [0,3]		1 [0,2]	2 [1,4]	2 [1,3]
apodemus sylvaticus cytomegalovirus 1	I		Herpesviridae	Cytomegalovirus	1	1 [0,3]		1 [0,3]	2 [1,4]	2 [1,4]
steller sea lion vesivirus	IV		Caliciviridae	Vesivirus	1	1 [0,4]		1 [1,4]	2 [1,5]	2 [2,5]
mus cervicolor rhadinovirus 1	I		Herpesviridae	Rhadinovirus	1	1 [0,4]		1 [0,2]	2 [1,5]	2 [1,3]
apodemus flavicollis cytomegalovirus 3	I		Herpesviridae	Cytomegalovirus	1	1 [0,3]		1 [0,2]	2 [1,4]	2 [1,3]
fusong orthohantavirus	V		Hantaviridae	Orthohantavirus	1	1 [0,11]		1 [0,10]	2 [1,12]	2 [1,11]
eidolon dupraenum simplexvirus 1	I		Herpesviridae	Simplexvirus	1	1 [0,9]		1 [0,10]	2 [1,10]	2 [1,11]
torque teno zalophus virus 1	II		Anelloviridae	Lambdatorquevirus	1	1 [0,1]		1 [0,2]	2 [1,2]	2 [1,3]
itaporanga virus	V		Phenuiviridae	Phlebovirus	1	1 [0,10]		1 [0,6]	2 [1,11]	2 [1,7]
mamastrovirus 11	IV		Astroviridae	Mamastrovirus	1	1 [0,1]		1 [0,1]	2 [1,2]	2 [1,2]
steller sea lion astrovirus 1	IV		Astroviridae	Mamastrovirus	1	1 [0,1]		1 [1,1]	2 [1,2]	2 [2,2]
camel contagious ecthyma virus	I		Poxviridae	Parapoxvirus	1	1 [0,6]		1 [0,5]	2 [1,7]	2 [1,6]
bat betaherpesvirus 2	I		Herpesviridae	Betaherpesvirinae	1	1 [0,5]		1 [0,4]	2 [1,6]	2 [1,5]
torque teno tupaia virus	II		Anelloviridae	Deltatorquevirus	1	1 [0,1]		1 [0,1]	2 [1,2]	2 [1,2]
torque teno felis virus	II		Anelloviridae	Etatorquevirus	1	1 [0,10]		1 [0,9]	2 [1,11]	2 [1,10]
torque teno canis virus	II		Anelloviridae	Thetatorquevirus	1	1 [0,3]		1 [0,2]	2 [1,4]	2 [1,3]
canadian squirrelpox virus	I		Poxviridae	Poxviridae	1	1 [0,6]		1 [0,3]	2 [1,7]	2 [1,4]
tylonycteris bat coronavirus hku4	IV		Coronaviridae	Betacoronavirus	1	1 [0,20]		1 [0,22]	2 [1,21]	2 [1,23]
rhesus macaque norovirus	IV		Caliciviridae	Norovirus	1	1 [0,9]		1 [0,9]	2 [1,10]	2 [1,10]
rhesus macaque recovirus	IV		Caliciviridae	Recovirus	1	1 [0,9]		1 [0,12]	2 [1,10]	2 [1,13]
pygmy chimpanzee polyomavirus	I		Polyomaviridae	Polyomaviridae	1	1 [0,6]		1 [0,7]	2 [1,7]	2 [1,8]
hamadryas baboon polyomavirus	I		Polyomaviridae	Polyomaviridae	1	1 [0,1]		1 [0,1]	2 [1,2]	2 [1,2]
dyonupapillomavirus 1	I		Papillomaviridae	Dyonupapillomavirus	1	1 [0,1]		1 [0,2]	2 [1,2]	2 [1,3]
montano orthohantavirus	V		Hantaviridae	Orthohantavirus	1	1 [0,19]		1 [0,19]	2 [1,20]	2 [1,20]
sorex araneus betaherpesvirus 1	I		Herpesviridae	Betaherpesvirinae	1	1 [0,1]		1 [0,1]	2 [1,2]	2 [1,2]
sorex araneus betaherpesvirus 2	I		Herpesviridae	Betaherpesvirinae	1	1 [0,1]		1 [0,1]	2 [1,2]	2 [1,2]
sorex araneus betaherpesvirus 3	I		Herpesviridae	Betaherpesvirinae	1	1 [0,1]		1 [0,1]	2 [1,2]	2 [1,2]
sorex araneus betaherpesvirus 4	I		Herpesviridae	Betaherpesvirinae	1	1 [0,1]		1 [0,1]	2 [1,2]	2 [1,2]
sorex araneus betaherpesvirus 5	I		Herpesviridae	Betaherpesvirinae	1	1 [0,1]		1 [0,1]	2 [1,2]	2 [1,2]
sorex minutus betaherpesvirus 1	I		Herpesviridae	Betaherpesvirinae	1	1 [0,1]		1 [0,1]	2 [1,2]	2 [1,2]
sorex minutus betaherpesvirus 2	I		Herpesviridae	Betaherpesvirinae	1	1 [0,1]		1 [0,1]	2 [1,2]	2 [1,2]
yogue virus	V		Nairoviridae	Orthonairovirus	1	1 [0,7]		1 [0,5]	2 [1,8]	2 [1,6]
kasokero orthonairovirus	V		Nairoviridae	Orthonairovirus	1	1 [0,7]		1 [0,5]	2 [1,8]	2 [1,6]
bovine astrovirus	IV		Astroviridae	Mamastrovirus	1	1 [0,5]		1 [0,6]	2 [1,6]	2 [1,7]
guajara orthobunyavirus	V		Peribunyaviridae	Orthobunyavirus	1	1 [0,12]		1 [0,11]	2 [1,13]	2 [1,12]
orogrande virus	V		Arenaviridae	Arenaviridae	1	1 [0,4]		1 [0,4]	2 [1,5]	2 [1,5]
simian retrovirus y	VI		Retroviridae	Retroviridae	1	1 [0,12]		1 [0,11]	2 [1,13]	2 [1,12]
pinniped bocaparvovirus 1	II		Parvoviridae	Bocaparvovirus	1	1 [0,2]		1 [0,1]	2 [1,3]	2 [1,2]
california sea lion sapelovirus 1	IV		Picornaviridae	Sapelovirus	1	1 [0,2]		1 [0,3]	2 [1,3]	2 [1,4]
papio hamadryas adenovirus 1	I		Adenoviridae	Mastadenovirus	1	1 [0,2]		1 [0,2]	2 [1,3]	2 [1,3]
piliocolobus badius adenovirus 1	I		Adenoviridae	Mastadenovirus	1	1 [0,8]		1 [0,8]	2 [1,9]	2 [1,9]
piliocolobus badius adenovirus 2	I		Adenoviridae	Mastadenovirus	1	1 [0,8]		1 [0,8]	2 [1,9]	2 [1,9]
piliocolobus badius adenovirus 3	I		Adenoviridae	Mastadenovirus	1	1 [0,8]		1 [0,8]	2 [1,9]	2 [1,9]
dromedary picobirnavirus	III		Picobirnaviridae	Picobirnavirus	1	1 [0,3]		1 [0,3]	2 [1,4]	2 [1,4]
otarine picobirnavirus	III		Picobirnaviridae	Picobirnavirus	1	1 [0,2]		1 [0,2]	2 [1,3]	2 [1,3]
chipapillomavirus 1	I		Papillomaviridae	Chipapillomavirus	1	1 [0,3]		1 [0,2]	2 [1,4]	2 [1,3]
chipapillomavirus 3	I		Papillomaviridae	Chipapillomavirus	1	1 [0,3]		1 [0,2]	2 [1,4]	2 [1,3]
bat poxvirus	I		Poxviridae	Poxviridae	1	1 [0,6]		1 [0,5]	2 [1,7]	2 [1,6]
simian torque teno virus	II		Anelloviridae	Alphatorquevirus	1	1 [0,12]		1 [0,11]	2 [1,13]	2 [1,12]
simian mastadenovirus e	I		Adenoviridae	Mastadenovirus	1	1 [0,11]		1 [0,10]	2 [1,12]	2 [1,11]
papio hamadryas lymphocryptovirus	I		Herpesviridae	Lymphocryptovirus	1	1 [0,4]		1 [0,4]	2 [1,5]	2 [1,5]
murine astrovirus	IV		Astroviridae	Astroviridae	1	1 [0,11]		1 [0,12]	2 [1,12]	2 [1,13]
xuan son virus	V		Hantaviridae	Orthohantavirus	1	1 [0,7]		1 [0,6]	2 [1,8]	2 [1,7]
tatenale virus	V		Hantaviridae	Orthohantavirus	1	1 [0,7]		1 [0,8]	2 [1,8]	2 [1,9]
yuanjiang virus	V		Hantaviridae	Orthohantavirus	1	1 [0,11]		1 [0,10]	2 [1,12]	2 [1,11]
norway rat kobuvirus 1	IV		Picornaviridae	Kobuvirus	1	1 [0,10]		1 [0,9]	2 [1,11]	2 [1,10]
bovine polyomavirus 2	I		Polyomaviridae	Polyomaviridae	1	1 [0,4]		1 [0,3]	2 [1,5]	2 [1,4]
cadicivirus a	IV		Picornaviridae	Dicipivirus	1	1 [0,4]		1 [0,2]	2 [1,5]	2 [1,3]
guama orthobunyavirus	V		Peribunyaviridae	Orthobunyavirus	1	1 [0,5]		1 [0,6]	2 [1,6]	2 [1,7]
taupapillomavirus 2	I		Papillomaviridae	Taupapillomavirus	1	1 [0,3]		1 [0,2]	2 [1,4]	2 [1,3]
silverwater virus	V		Phenuiviridae	Phlebovirus	1	1 [0,3]		1 [0,3]	2 [1,4]	2 [1,4]
deltapapillomavirus 5	I		Papillomaviridae	Deltapapillomavirus	1	1 [0,4]		1 [0,3]	2 [1,5]	2 [1,4]
bovine rhinitis a virus	IV		Picornaviridae	Aphthovirus	1	1 [0,8]		1 [0,5]	2 [1,9]	2 [1,6]
ikoma lyssavirus	V		Rhabdoviridae	Lyssavirus	1	1 [0,52]		1 [0,40]	2 [1,53]	2 [1,41]
caprine kobuvirus	IV		Picornaviridae	Kobuvirus	1	1 [0,10]		1 [0,10]	2 [1,11]	2 [1,11]
bovine picornavirus	IV		Picornaviridae	Picornaviridae	1	1 [0,5]		1 [0,3]	2 [1,6]	2 [1,4]
canine bocavirus	II		Parvoviridae	Bocaparvovirus	1	1 [0,11]		1 [1,10]	2 [1,12]	2 [2,11]
canine astrovirus	IV		Astroviridae	Mamastrovirus	1	1 [0,10]		1 [0,11]	2 [1,11]	2 [1,12]
canine vesivirus	IV		Caliciviridae	Vesivirus	1	1 [0,7]		1 [0,6]	2 [1,8]	2 [1,7]
canine picornavirus	IV		Picornaviridae	Picornaviridae	1	1 [0,4]		1 [0,2]	2 [1,5]	2 [1,3]
canine bocavirus 3	II		Parvoviridae	Bocaparvovirus	1	1 [0,3]		1 [0,2]	2 [1,4]	2 [1,3]
fox adeno-associated virus	II		Parvoviridae	Dependoparvovirus	1	1 [0,14]		1 [0,9]	2 [1,15]	2 [1,10]
fox parvovirus	II		Parvoviridae	Parvoviridae	1	1 [0,13]		1 [0,7]	2 [1,14]	2 [1,8]
fox hepatitis e virus	IV		Hepeviridae	Hepeviridae	1	1 [0,13]		1 [0,7]	2 [1,14]	2 [1,8]
feline pneumovirus	V		Pneumoviridae	Orthopneumovirus	1	1 [0,10]		1 [0,7]	2 [1,11]	2 [1,8]
feline rotavirus viseu	III		Reoviridae	Rotavirus	1	1 [0,9]		1 [0,5]	2 [1,10]	2 [1,6]
fox kobuvirus	IV		Picornaviridae	Kobuvirus	1	1 [0,9]		1 [0,5]	2 [1,10]	2 [1,6]
chipapillomavirus 2	I		Papillomaviridae	Chipapillomavirus	1	1 [0,3]		1 [0,2]	2 [1,4]	2 [1,3]
taupapillomavirus 1	I		Papillomaviridae	Taupapillomavirus	1	1 [0,3]		1 [0,2]	2 [1,4]	2 [1,3]
camel papillomavirus	I		Papillomaviridae	Papillomaviridae	1	1 [0,2]		1 [0,1]	2 [1,3]	2 [1,2]
rabbit bocaparvovirus	II		Parvoviridae	Bocaparvovirus	1	1 [0,3]		1 [0,3]	2 [1,4]	2 [1,4]
tailam jeilongvirus	V		Paramyxoviridae	Jeilongvirus	1	1 [0,12]		1 [0,12]	2 [1,13]	2 [1,13]
encephalomyocarditis virus type 2	IV		Picornaviridae	Cardiovirus	1	1 [0,5]		1 [0,6]	2 [1,6]	2 [1,7]
eptesicus isabellinus betaherpesvirus 1	I		Herpesviridae	Betaherpesvirinae	1	1 [0,14]		1 [0,14]	2 [1,15]	2 [1,15]
eptesicus isabellinus betaherpesvirus 2	I		Herpesviridae	Betaherpesvirinae	1	1 [0,14]		1 [0,14]	2 [1,15]	2 [1,15]
hypsugo savii betaherpesvirus 1	I		Herpesviridae	Betaherpesvirinae	1	1 [0,7]		1 [0,4]	2 [1,8]	2 [1,5]
nyctalus lasiopterus betaherpesvirus 1	I		Herpesviridae	Betaherpesvirinae	1	1 [0,10]		1 [0,8]	2 [1,11]	2 [1,9]
rhinolophus ferrumequinum betaherpesvirus 2	I		Herpesviridae	Betaherpesvirinae	1	1 [0,8]		1 [0,7]	2 [1,9]	2 [1,8]
desmodus rotundus polyomavirus 1	I		Polyomaviridae	Betapolyomavirus	1	1 [0,5]		1 [0,4]	2 [1,6]	2 [1,5]
rupicapra pyrenaica gammaherpesvirus 1	I		Herpesviridae	Gammaherpesvirinae	1	1 [1,8]		1 [1,7]	2 [2,9]	2 [2,8]
alpaca coronavirus	IV		Coronaviridae	Betacoronavirus	1	1 [1,4]		1 [1,4]	2 [2,5]	2 [2,5]
rosavirus b	IV		Picornaviridae	Rosavirus	1	1 [0,10]		1 [0,9]	2 [1,11]	2 [1,10]
miniopterus griveaudi paramyxovirus	V		Paramyxoviridae	Paramyxoviridae	1	1 [0,14]		1 [0,11]	2 [1,15]	2 [1,12]
mojiang henipavirus	V		Paramyxoviridae	Henipavirus	1	1 [0,8]		1 [0,9]	2 [1,9]	2 [1,10]
lesser horseshoe bat adenovirus 1	I		Adenoviridae	Adenoviridae	1	1 [0,6]		1 [0,5]	2 [1,7]	2 [1,6]
yak kobuvirus	IV		Picornaviridae	Kobuvirus	1	1 [0,7]		1 [0,6]	2 [1,8]	2 [1,7]
pteronotus parnellii polyomavirus 1	I		Polyomaviridae	Betapolyomavirus	1	1 [0,8]		1 [0,6]	2 [1,9]	2 [1,7]
enterovirus i	IV		Picornaviridae	Enterovirus	1	1 [0,1]		1 [0,1]	2 [1,2]	2 [1,2]
dromedary astrovirus	IV		Astroviridae	Mamastrovirus	1	1 [0,1]		1 [0,1]	2 [1,2]	2 [1,2]
pteropox virus	I		Poxviridae	Chordopoxvirinae	1	1 [0,6]		1 [0,6]	2 [1,7]	2 [1,7]
miniopterus fuliginosus coronavirus	IV		Coronaviridae	Coronavirinae	1	1 [0,7]		1 [0,7]	2 [1,8]	2 [1,8]
desmodus rotundus adenovirus 1	I		Adenoviridae	Mastadenovirus	1	1 [0,3]		1 [0,2]	2 [1,4]	2 [1,3]
desmodus rotundus adenovirus 2	I		Adenoviridae	Mastadenovirus	1	1 [0,3]		1 [0,2]	2 [1,4]	2 [1,3]
otarine adenovirus	I		Adenoviridae	Mastadenovirus	1	1 [0,2]		1 [0,1]	2 [1,3]	2 [1,2]
rhinolophus hipposideros betaherpesvirus 1	I		Herpesviridae	Betaherpesvirinae	1	1 [0,4]		1 [0,5]	2 [1,5]	2 [1,6]
miniopterus fuliginosus iflavirus	IV		Iflaviridae	Iflavirus	1	1 [0,5]		1 [0,5]	2 [1,6]	2 [1,6]
myotis davidii coronavirus	IV		Coronaviridae	Coronavirinae	1	1 [0,16]		1 [0,12]	2 [1,17]	2 [1,13]
chlorocebus pygerythrus polyomavirus 1	I		Polyomaviridae	Alphapolyomavirus	1	1 [0,9]		1 [0,9]	2 [1,10]	2 [1,10]
feline anellovirus	II		Anelloviridae	Anelloviridae	1	0 [0,8]		1 [0,6]	1 [1,9]	2 [1,7]
rodent torque teno virus 5	II		Anelloviridae	Anelloviridae	1	0 [0,4]		1 [0,4]	1 [1,5]	2 [1,5]
rhesus monkey astrovirus	IV		Astroviridae	Astroviridae	1	0 [0,9]		1 [0,8]	1 [1,10]	2 [1,9]
murine circovirus	II		Circoviridae	Circovirus	1	0 [0,11]		1 [0,15]	1 [1,12]	2 [1,16]
sichuan takin astrovirus	IV		Astroviridae	Astroviridae	1	0 [0,7]		1 [0,4]	1 [1,8]	2 [1,5]
epsilonarterivirus hemcep	IV		Arteriviridae	Epsilonarterivirus	1	0 [0,14]		1 [0,9]	1 [1,15]	2 [1,10]
gyrovirus 3	II		Circoviridae	Gyrovirus	1	0 [0,9]		1 [0,8]	1 [1,10]	2 [1,9]
variola virus	I		Poxviridae	Orthopoxvirus	1	0 [0,7]		1 [0,17]	1 [1,8]	2 [1,18]
human papillomavirus	I		Papillomaviridae	Papillomaviridae	1	0 [0,1]		1 [0,19]	1 [1,2]	2 [1,20]
rubella virus	IV		Togaviridae	Rubivirus	1	0 [0,7]		1 [0,17]	1 [1,8]	2 [1,18]
porcine reproductive and respiratory syndrome virus	IV		Arteriviridae	Arteriviridae	1	0 [0,4]		1 [0,36]	1 [1,5]	2 [1,37]
simian adenovirus 2	I		Adenoviridae	Mastadenovirus	1	0 [0,10]		1 [0,14]	1 [1,11]	2 [1,15]
simian mastadenovirus d	I		Adenoviridae	Mastadenovirus	1	0 [0,7]		1 [0,8]	1 [1,8]	2 [1,9]
una virus	IV		Togaviridae	Alphavirus	1	0 [0,6]		1 [0,7]	1 [1,7]	2 [1,8]
mustelid gammaherpesvirus 1	I		Herpesviridae	Percavirus	1	0 [0,12]		1 [0,11]	1 [1,13]	2 [1,12]
simian retrovirus 7	VI		Retroviridae	Betaretrovirus	1	0 [0,13]		1 [0,12]	1 [1,14]	2 [1,13]
feline sarcoid-associated papillomavirus	I		Papillomaviridae	Papillomaviridae	1	0 [0,8]		1 [0,7]	1 [1,9]	2 [1,8]
nova mobatvirus	V		Hantaviridae	Mobatvirus	1	0 [0,19]		1 [0,19]	1 [1,20]	2 [1,20]
gorilla gorilla beringei adenovirus 3	I		Adenoviridae	Mastadenovirus	1	0 [0,3]		1 [0,3]	1 [1,4]	2 [1,4]
gorilla gorilla beringei adenovirus 4	I		Adenoviridae	Mastadenovirus	1	0 [0,3]		1 [0,3]	1 [1,4]	2 [1,4]
gorilla gorilla beringei adenovirus 5	I		Adenoviridae	Mastadenovirus	1	0 [0,3]		1 [0,3]	1 [1,4]	2 [1,4]
gorilla gorilla beringei adenovirus 6	I		Adenoviridae	Mastadenovirus	1	0 [0,3]		1 [0,3]	1 [1,4]	2 [1,4]
gorilla gorilla gorilla adenovirus 1	I		Adenoviridae	Mastadenovirus	1	0 [0,3]		1 [0,3]	1 [1,4]	2 [1,4]
gorilla gorilla gorilla adenovirus 2	I		Adenoviridae	Mastadenovirus	1	0 [0,3]		1 [0,3]	1 [1,4]	2 [1,4]
feline picobirnavirus	III		Picobirnaviridae	Picobirnavirus	1	0 [0,8]		1 [0,6]	1 [1,9]	2 [1,7]
fox picobirnavirus	III		Picobirnaviridae	Picobirnavirus	1	0 [0,8]		1 [0,7]	1 [1,9]	2 [1,8]
lleida bat lyssavirus	V		Rhabdoviridae	Lyssavirus	1	0 [0,16]		1 [0,16]	1 [1,17]	2 [1,17]
simian adenovirus 5	I		Adenoviridae	Mastadenovirus	1	0 [0,9]		1 [0,12]	1 [1,10]	2 [1,13]
simian adenovirus 12	I		Adenoviridae	Mastadenovirus	1	0 [0,9]		1 [0,12]	1 [1,10]	2 [1,13]
gorilla beringei beringei rhadinovirus 1	I		Herpesviridae	Rhadinovirus	1	0 [0,1]		1 [0,1]	1 [1,2]	2 [1,2]
mesocricetus auratus polyomavirus 1	I		Polyomaviridae	Alphapolyomavirus	1	0 [0,3]		1 [0,5]	1 [1,4]	2 [1,6]
feline astrovirus 2	IV		Astroviridae	Mamastrovirus	1	0 [0,9]		1 [0,5]	1 [1,10]	2 [1,6]
bovine papillomavirus 7z	I		Papillomaviridae	Papillomaviridae	1	0 [0,13]		1 [0,8]	1 [1,14]	2 [1,9]
goat enterovirus	IV		Picornaviridae	Enterovirus	1	0 [0,14]		1 [0,12]	1 [1,15]	2 [1,13]
sakobuvirus a	IV		Picornaviridae	Sakobuvirus	1	0 [0,10]		1 [0,5]	1 [1,11]	2 [1,6]
feline associated cyclovirus 1	II		Circoviridae	Cyclovirus	1	0 [0,9]		1 [0,6]	1 [1,10]	2 [1,7]
feline papillomavirus type 3	I		Papillomaviridae	Taupapillomavirus	1	0 [0,6]		1 [0,5]	1 [1,7]	2 [1,6]
feline avastrovirus	IV		Astroviridae	Avastrovirus	1	0 [0,8]		1 [0,4]	1 [1,9]	2 [1,5]
feline mamastrovirus	IV		Astroviridae	Mamastrovirus	1	0 [0,9]		1 [0,7]	1 [1,10]	2 [1,8]
procyon lotor polyomavirus 1	I		Polyomaviridae	Alphapolyomavirus	1	0 [0,8]		1 [0,6]	1 [1,9]	2 [1,7]
taupapillomavirus 3	I		Papillomaviridae	Taupapillomavirus	1	0 [0,8]		1 [0,9]	1 [1,9]	2 [1,10]
solwezi bufavirus	II		Parvoviridae	Protoparvovirus	1	0 [0,2]		1 [0,1]	1 [1,3]	2 [1,2]
eidolon helvum paramyxovirus	V		Paramyxoviridae	Paramyxoviridae	1	0 [0,4]		1 [0,4]	1 [1,5]	2 [1,5]
xipapillomavirus 3	I		Papillomaviridae	Xipapillomavirus	1	0 [0,7]		1 [0,5]	1 [1,8]	2 [1,6]
eptesicus isabellinus papillomavirus	I		Papillomaviridae	Papillomaviridae	1	0 [0,15]		1 [0,15]	1 [1,16]	2 [1,16]
bat associated cyclovirus 8	II		Circoviridae	Cyclovirus	1	2 [0,9]		0 [0,6]	3 [1,10]	1 [1,7]
rhinolophus pusillus astrovirus	IV		Astroviridae	Astroviridae	1	2 [0,9]		0 [0,7]	3 [1,10]	1 [1,8]
mus musculus rhadinovirus 1	I		Herpesviridae	Rhadinovirus	1	2 [0,8]		0 [0,8]	3 [1,9]	1 [1,9]
seal anellovirus 3	II		Anelloviridae	Anelloviridae	1	2 [0,7]		0 [0,6]	3 [1,8]	1 [1,7]
seal anellovirus 4	II		Anelloviridae	Anelloviridae	1	2 [0,7]		0 [0,6]	3 [1,8]	1 [1,7]
seal anellovirus 2	II		Anelloviridae	Anelloviridae	1	2 [0,6]		0 [0,5]	3 [1,7]	1 [1,6]
fox bocavirus	II		Parvoviridae	Bocaparvovirus	1	2 [0,10]		0 [0,6]	3 [1,11]	1 [1,7]
myotis daubentonii coronavirus	IV		Coronaviridae	Coronavirinae	1	2 [0,10]		0 [0,9]	3 [1,11]	1 [1,10]
rhinolophus pusillus adenovirus	I		Adenoviridae	Adenoviridae	1	1 [0,9]		0 [0,6]	2 [1,10]	1 [1,7]
murine sapovirus	IV		Caliciviridae	Sapovirus	1	1 [0,9]		0 [0,8]	2 [1,10]	1 [1,9]
artibeus lituratus adenovirus	I		Adenoviridae	Adenoviridae	1	1 [0,5]		0 [0,4]	2 [1,6]	1 [1,5]
sturnira lilium adenovirus	I		Adenoviridae	Adenoviridae	1	1 [0,3]		0 [0,2]	2 [1,4]	1 [1,3]
goat cardiovirus	IV		Picornaviridae	Cardiovirus	1	1 [0,10]		0 [0,10]	2 [1,11]	1 [1,11]
dog torquevirus 5	II		Anelloviridae	Thetatorquevirus	1	1 [0,3]		0 [0,2]	2 [1,4]	1 [1,3]
ovine respiratory syncytial virus	V		Pneumoviridae	Orthopneumovirus	1	1 [0,13]		0 [0,8]	2 [1,14]	1 [1,9]
cotia virus	I		Poxviridae	Poxviridae	1	1 [0,10]		0 [0,9]	2 [1,11]	1 [1,10]
thiafora orthonairovirus	V		Nairoviridae	Orthonairovirus	1	1 [0,2]		0 [0,4]	2 [1,3]	1 [1,5]
apodemus agrarius rhadinovirus 1	I		Herpesviridae	Rhadinovirus	1	1 [0,12]		0 [0,11]	2 [1,13]	1 [1,12]
aoudad malignant catarrhal fever virus	I		Herpesviridae	Rhadinovirus	1	1 [0,4]		0 [0,4]	2 [1,5]	1 [1,5]
bovine adenovirus f	I		Adenoviridae	Atadenovirus	1	1 [0,13]		0 [0,10]	2 [1,14]	1 [1,11]
bandicota indica cytomegalovirus 1	I		Herpesviridae	Cytomegalovirus	1	1 [0,7]		0 [0,6]	2 [1,8]	1 [1,7]
bandicota indica cytomegalovirus 2	I		Herpesviridae	Cytomegalovirus	1	1 [0,7]		0 [0,6]	2 [1,8]	1 [1,7]
bandicota indica cytomegalovirus 3	I		Herpesviridae	Cytomegalovirus	1	1 [0,7]		0 [0,6]	2 [1,8]	1 [1,7]
bandicota indica cytomegalovirus 4	I		Herpesviridae	Cytomegalovirus	1	1 [0,7]		0 [0,6]	2 [1,8]	1 [1,7]
kodoko virus	V		Arenaviridae	Arenaviridae	1	1 [0,4]		0 [0,2]	2 [1,5]	1 [1,3]
mus cervicolor cytomegalovirus 1	I		Herpesviridae	Cytomegalovirus	1	1 [0,5]		0 [0,4]	2 [1,6]	1 [1,5]
neomys anomalus hantavirus	V		Hantaviridae	Orthohantavirus	1	1 [0,3]		0 [0,3]	2 [1,4]	1 [1,4]
nariva narmovirus	V		Paramyxoviridae	Narmovirus	1	1 [0,3]		0 [0,4]	2 [1,4]	1 [1,5]
fisher herpesvirus	I		Herpesviridae	Gammaherpesvirinae	1	1 [0,18]		0 [0,22]	2 [1,19]	1 [1,23]
bat nodavirus	IV		Nodaviridae	Nodaviridae	1	1 [0,6]		0 [0,4]	2 [1,7]	1 [1,5]
macacine betaherpesvirus 9	I		Herpesviridae	Roseolovirus	1	1 [0,15]		0 [0,6]	2 [1,16]	1 [1,7]
rhinolophus pearsoni bunyavirus	V		Peribunyaviridae	Peribunyaviridae	1	1 [0,7]		0 [0,7]	2 [1,8]	1 [1,8]
leopards hill virus	V		Nairoviridae	Orthonairovirus	1	1 [0,15]		0 [0,15]	2 [1,16]	1 [1,16]
utive virus	V		Peribunyaviridae	Orthobunyavirus	1	1 [0,5]		0 [0,4]	2 [1,6]	1 [1,5]
canine astrovirus 1	IV		Astroviridae	Mamastrovirus	1	1 [0,3]		0 [0,2]	2 [1,4]	1 [1,3]
bovine astrovirus neuros1	IV		Astroviridae	Astroviridae	1	1 [0,5]		0 [0,3]	2 [1,6]	1 [1,4]
bovine papillomavirus 32b	I		Papillomaviridae	Papillomaviridae	1	1 [0,12]		0 [0,6]	2 [1,13]	1 [1,7]
phocine adenovirus 2	I		Adenoviridae	Mastadenovirus	1	1 [0,6]		0 [0,5]	2 [1,7]	1 [1,6]
fox astrovirus f4	IV		Astroviridae	Astroviridae	1	1 [0,9]		0 [0,5]	2 [1,10]	1 [1,6]
fox astrovirus	IV		Astroviridae	Astroviridae	1	1 [0,9]		0 [0,5]	2 [1,10]	1 [1,6]
lunk mammarenavirus	V		Arenaviridae	Mammarenavirus	1	1 [0,3]		0 [0,2]	2 [1,4]	1 [1,3]
treisetapapillomavirus 1	I		Papillomaviridae	Treisetapapillomavirus	1	1 [0,10]		0 [0,7]	2 [1,11]	1 [1,8]
neixiang md bat coronavirus	IV		Coronaviridae	Alphacoronavirus	1	1 [0,8]		0 [0,6]	2 [1,9]	1 [1,7]
thera virus	IV		Picornaviridae	Picornaviridae	1	1 [0,10]		0 [0,8]	2 [1,11]	1 [1,9]
hedgehog hepatovirus	IV		Picornaviridae	Hepatovirus	1	1 [0,6]		0 [0,8]	2 [1,7]	1 [1,9]
scotophilus kuhlii coronavirus	IV		Coronaviridae	Coronavirinae	1	1 [0,11]		0 [0,8]	2 [1,12]	1 [1,9]
miniopterus schreibersii astrovirus 1	IV		Astroviridae	Astroviridae	1	0 [0,7]		0 [0,7]	1 [1,8]	1 [1,8]
miniopterus schreibersii astrovirus 10	IV		Astroviridae	Astroviridae	1	0 [0,7]		0 [0,7]	1 [1,8]	1 [1,8]
miniopterus schreibersii astrovirus 11	IV		Astroviridae	Astroviridae	1	0 [0,7]		0 [0,7]	1 [1,8]	1 [1,8]
miniopterus schreibersii astrovirus 12	IV		Astroviridae	Astroviridae	1	0 [0,7]		0 [0,7]	1 [1,8]	1 [1,8]
miniopterus schreibersii astrovirus 13	IV		Astroviridae	Astroviridae	1	0 [0,7]		0 [0,7]	1 [1,8]	1 [1,8]
miniopterus schreibersii astrovirus 2	IV		Astroviridae	Astroviridae	1	0 [0,7]		0 [0,7]	1 [1,8]	1 [1,8]
miniopterus schreibersii astrovirus 3	IV		Astroviridae	Astroviridae	1	0 [0,7]		0 [0,7]	1 [1,8]	1 [1,8]
miniopterus schreibersii astrovirus 4	IV		Astroviridae	Astroviridae	1	0 [0,7]		0 [0,7]	1 [1,8]	1 [1,8]
miniopterus schreibersii astrovirus 5	IV		Astroviridae	Astroviridae	1	0 [0,7]		0 [0,7]	1 [1,8]	1 [1,8]
miniopterus schreibersii astrovirus 6	IV		Astroviridae	Astroviridae	1	0 [0,7]		0 [0,7]	1 [1,8]	1 [1,8]
miniopterus schreibersii astrovirus 7	IV		Astroviridae	Astroviridae	1	0 [0,7]		0 [0,7]	1 [1,8]	1 [1,8]
miniopterus schreibersii astrovirus 8	IV		Astroviridae	Astroviridae	1	0 [0,7]		0 [0,7]	1 [1,8]	1 [1,8]
miniopterus schreibersii astrovirus 9	IV		Astroviridae	Astroviridae	1	0 [0,7]		0 [0,7]	1 [1,8]	1 [1,8]
myotis ricketti astrovirus 1	IV		Astroviridae	Astroviridae	1	0 [0,12]		0 [0,9]	1 [1,13]	1 [1,10]
tylonycteris robustula astrovirus 1	IV		Astroviridae	Astroviridae	1	0 [0,6]		0 [0,4]	1 [1,7]	1 [1,5]
otarine adenovirus 2	I		Adenoviridae	Mastadenovirus	1	0 [0,1]		0 [0,1]	1 [1,2]	1 [1,2]
mamastrovirus 8	IV		Astroviridae	Mamastrovirus	1	0 [0,0]		0 [0,0]	1 [1,1]	1 [1,1]
human cyclovirus	II		Circoviridae	Cyclovirus	1	0 [0,0]		0 [0,0]	1 [1,1]	1 [1,1]
tadarida brasiliensis cyclovirus	II		Circoviridae	Cyclovirus	1	0 [0,1]		0 [0,1]	1 [1,2]	1 [1,2]
sus scrofa cyclovirus	II		Circoviridae	Cyclovirus	1	0 [0,1]		0 [0,1]	1 [1,2]	1 [1,2]
capra hircus cyclovirus	II		Circoviridae	Cyclovirus	1	0 [0,9]		0 [0,7]	1 [1,10]	1 [1,8]
bovine rhinovirus 1	IV		Picornaviridae	Aphthovirus	1	0 [0,7]		0 [0,5]	1 [1,8]	1 [1,6]
porcine circovirus 3	II		Circoviridae	Circovirus	1	0 [0,3]		0 [0,6]	1 [1,4]	1 [1,7]
cercopithecus campbelli adenovirus	I		Adenoviridae	Adenoviridae	1	0 [0,10]		0 [0,7]	1 [1,11]	1 [1,8]
cercopithecus diana adenovirus	I		Adenoviridae	Adenoviridae	1	0 [0,5]		0 [0,5]	1 [1,6]	1 [1,6]
colobus guereza adenovirus	I		Adenoviridae	Adenoviridae	1	0 [0,3]		0 [0,2]	1 [1,4]	1 [1,3]
gorilla gorilla adenovirus	I		Adenoviridae	Adenoviridae	1	0 [0,1]		0 [0,3]	1 [1,2]	1 [1,4]
mandrillus sphinx adenovirus	I		Adenoviridae	Adenoviridae	1	0 [0,6]		0 [0,3]	1 [1,7]	1 [1,4]
pan troglodytes adenovirus	I		Adenoviridae	Adenoviridae	1	0 [0,2]		0 [0,6]	1 [1,3]	1 [1,7]
chimpanzee associated circovirus 1	II		Circoviridae	Circovirus	1	0 [0,1]		0 [0,2]	1 [1,2]	1 [1,3]
human associated circovirus 1	II		Circoviridae	Circovirus	1	0 [0,0]		0 [0,0]	1 [1,1]	1 [1,1]
molossus molossus circovirus 1	II		Circoviridae	Circovirus	1	0 [0,4]		0 [0,4]	1 [1,5]	1 [1,5]
molossus molossus circovirus 2	II		Circoviridae	Circovirus	1	0 [0,6]		0 [0,5]	1 [1,7]	1 [1,6]
molossus molossus circovirus 3	II		Circoviridae	Circovirus	1	0 [0,5]		0 [0,5]	1 [1,6]	1 [1,6]
molossus molossus circovirus 4	II		Circoviridae	Circovirus	1	0 [0,6]		0 [0,5]	1 [1,7]	1 [1,6]
bat sapovirus	IV		Caliciviridae	Sapovirus	1	0 [0,1]		0 [0,1]	1 [1,2]	1 [1,2]
qinghai Himalayan marmot astrovirus 1	IV		Astroviridae	Mamastrovirus	1	0 [0,0]		0 [0,0]	1 [1,1]	1 [1,1]
qinghai Himalayan marmot astrovirus 2	IV		Astroviridae	Mamastrovirus	1	0 [0,0]		0 [0,0]	1 [1,1]	1 [1,1]
rousettus aegyptiacus adenovirus	I		Adenoviridae	Mastadenovirus	1	0 [0,3]		0 [0,2]	1 [1,4]	1 [1,3]
torque teno sus virus k2a	II		Anelloviridae	Kappatorquevirus	1	0 [0,2]		0 [0,1]	1 [1,3]	1 [1,2]
keterah orthonairovirus	V		Nairoviridae	Orthonairovirus	1	0 [0,5]		0 [0,1]	1 [1,6]	1 [1,2]
bat associated cyclovirus 9	II		Circoviridae	Cyclovirus	1	0 [0,6]		0 [0,5]	1 [1,7]	1 [1,6]
bat associated cyclovirus 13	II		Circoviridae	Cyclovirus	1	0 [0,3]		0 [0,2]	1 [1,4]	1 [1,3]
squirrel associated cyclovirus 1	II		Circoviridae	Cyclovirus	1	0 [0,55]		0 [0,58]	1 [1,56]	1 [1,59]
bat associated circovirus 5	II		Circoviridae	Circovirus	1	0 [0,6]		0 [0,5]	1 [1,7]	1 [1,6]
bat associated circovirus 8	II		Circoviridae	Circovirus	1	0 [0,13]		0 [0,9]	1 [1,14]	1 [1,10]
cosavirus f	IV		Picornaviridae	Cosavirus	1	0 [0,0]		0 [0,0]	1 [1,1]	1 [1,1]
torque teno indri virus 1	II		Anelloviridae	Anelloviridae	1	0 [0,1]		0 [0,3]	1 [1,2]	1 [1,4]
olivier's shrew virus 2	IV		Arteriviridae	Arteriviridae	1	0 [0,0]		0 [0,0]	1 [1,1]	1 [1,1]
lesser panda anellovirus	II		Anelloviridae	Anelloviridae	1	0 [0,12]		0 [0,9]	1 [1,13]	1 [1,10]
torque teno Leptonychotes weddellii virus-1	II		Anelloviridae	Anelloviridae	1	0 [0,6]		0 [0,5]	1 [1,7]	1 [1,6]
torque teno Leptonychotes weddellii virus-2	II		Anelloviridae	Anelloviridae	1	0 [0,4]		0 [0,3]	1 [1,5]	1 [1,4]
giant panda circovirus 1	II		Circoviridae	Circovirus	1	0 [0,5]		0 [0,5]	1 [1,6]	1 [1,6]
giant panda circovirus 2	II		Circoviridae	Circovirus	1	0 [0,6]		0 [0,6]	1 [1,7]	1 [1,7]
giant panda circovirus 3	II		Circoviridae	Circovirus	1	0 [0,6]		0 [0,6]	1 [1,7]	1 [1,7]
giant panda circovirus 4	II		Circoviridae	Circovirus	1	0 [0,6]		0 [0,6]	1 [1,7]	1 [1,7]
giant panda anellovirus	II		Anelloviridae	Anelloviridae	1	0 [0,7]		0 [0,8]	1 [1,8]	1 [1,9]
marten adenovirus type 2	I		Adenoviridae	Mastadenovirus	1	0 [0,6]		0 [0,5]	1 [1,7]	1 [1,6]
human associated cyclovirus 1	II		Circoviridae	Cyclovirus	1	0 [0,0]		0 [0,0]	1 [1,1]	1 [1,1]
human associated cyclovirus 2	II		Circoviridae	Cyclovirus	1	0 [0,0]		0 [0,0]	1 [1,1]	1 [1,1]
human associated cyclovirus 3	II		Circoviridae	Cyclovirus	1	0 [0,0]		0 [0,0]	1 [1,1]	1 [1,1]
human associated cyclovirus 4	II		Circoviridae	Cyclovirus	1	0 [0,0]		0 [0,0]	1 [1,1]	1 [1,1]
human associated cyclovirus 5	II		Circoviridae	Cyclovirus	1	0 [0,0]		0 [0,0]	1 [1,1]	1 [1,1]
human associated cyclovirus 6	II		Circoviridae	Cyclovirus	1	0 [0,0]		0 [0,0]	1 [1,1]	1 [1,1]
human associated cyclovirus 7	II		Circoviridae	Cyclovirus	1	0 [0,0]		0 [0,0]	1 [1,1]	1 [1,1]
human associated cyclovirus 9	II		Circoviridae	Cyclovirus	1	0 [0,0]		0 [0,0]	1 [1,1]	1 [1,1]
human associated cyclovirus 10	II		Circoviridae	Cyclovirus	1	0 [0,0]		0 [0,0]	1 [1,1]	1 [1,1]
house shrew astrovirus	IV		Astroviridae	Astroviridae	1	0 [0,1]		0 [0,1]	1 [1,2]	1 [1,2]
jerboa arenavirus	V		Arenaviridae	Arenaviridae	1	0 [0,12]		0 [0,16]	1 [1,13]	1 [1,17]
shrew calicivirus	IV		Caliciviridae	Caliciviridae	1	0 [0,1]		0 [0,1]	1 [1,2]	1 [1,2]
goat associated cyclovirus 1	II		Circoviridae	Cyclovirus	1	0 [0,9]		0 [0,7]	1 [1,10]	1 [1,8]
bovine associated cyclovirus 1	II		Circoviridae	Cyclovirus	1	0 [0,4]		0 [0,2]	1 [1,5]	1 [1,3]
chimpanzee associated cyclovirus 1	II		Circoviridae	Cyclovirus	1	0 [0,0]		0 [0,1]	1 [1,1]	1 [1,2]
opossum torque teno virus	II		Anelloviridae	Anelloviridae	1	0 [0,0]		0 [0,1]	1 [1,1]	1 [1,2]
rodent torque teno virus 7	II		Anelloviridae	Anelloviridae	1	0 [0,3]		0 [0,5]	1 [1,4]	1 [1,6]
torque teno didelphis albiventris virus	II		Anelloviridae	Anelloviridae	1	0 [0,0]		0 [0,1]	1 [1,1]	1 [1,2]
vinegar hill virus	V		Nairoviridae	Orthonairovirus	1	0 [0,7]		0 [0,3]	1 [1,8]	1 [1,4]
torque teno mini virus 10	II		Anelloviridae	Betatorquevirus	1	0 [0,0]		0 [0,0]	1 [1,1]	1 [1,1]
torque teno mini virus 11	II		Anelloviridae	Betatorquevirus	1	0 [0,0]		0 [0,0]	1 [1,1]	1 [1,1]
torque teno mini virus 12	II		Anelloviridae	Betatorquevirus	1	0 [0,0]		0 [0,0]	1 [1,1]	1 [1,1]
torque teno midi virus 3	II		Anelloviridae	Gammatorquevirus	1	0 [0,0]		0 [0,0]	1 [1,1]	1 [1,1]
torque teno midi virus 4	II		Anelloviridae	Gammatorquevirus	1	0 [0,0]		0 [0,0]	1 [1,1]	1 [1,1]
torque teno midi virus 5	II		Anelloviridae	Gammatorquevirus	1	0 [0,0]		0 [0,0]	1 [1,1]	1 [1,1]
torque teno midi virus 6	II		Anelloviridae	Gammatorquevirus	1	0 [0,0]		0 [0,0]	1 [1,1]	1 [1,1]
torque teno midi virus 7	II		Anelloviridae	Gammatorquevirus	1	0 [0,0]		0 [0,0]	1 [1,1]	1 [1,1]
torque teno midi virus 8	II		Anelloviridae	Gammatorquevirus	1	0 [0,0]		0 [0,0]	1 [1,1]	1 [1,1]
torque teno midi virus 9	II		Anelloviridae	Gammatorquevirus	1	0 [0,0]		0 [0,0]	1 [1,1]	1 [1,1]
torque teno midi virus 10	II		Anelloviridae	Gammatorquevirus	1	0 [0,0]		0 [0,0]	1 [1,1]	1 [1,1]
torque teno midi virus 11	II		Anelloviridae	Gammatorquevirus	1	0 [0,0]		0 [0,0]	1 [1,1]	1 [1,1]
torque teno midi virus 12	II		Anelloviridae	Gammatorquevirus	1	0 [0,0]		0 [0,0]	1 [1,1]	1 [1,1]
torque teno midi virus 13	II		Anelloviridae	Gammatorquevirus	1	0 [0,0]		0 [0,0]	1 [1,1]	1 [1,1]
torque teno midi virus 14	II		Anelloviridae	Gammatorquevirus	1	0 [0,0]		0 [0,0]	1 [1,1]	1 [1,1]
olivier's shrew virus 3	IV		Arteriviridae	Arteriviridae	1	0 [0,0]		0 [0,0]	1 [1,1]	1 [1,1]
marmot astrovirus 1	IV		Astroviridae	Avastrovirus	1	0 [0,0]		0 [0,0]	1 [1,1]	1 [1,1]
marmot astrovirus 2	IV		Astroviridae	Avastrovirus	1	0 [0,0]		0 [0,0]	1 [1,1]	1 [1,1]
marmot astrovirus 3	IV		Astroviridae	Avastrovirus	1	0 [0,0]		0 [0,0]	1 [1,1]	1 [1,1]
marmot astrovirus 4	IV		Astroviridae	Avastrovirus	1	0 [0,0]		0 [0,0]	1 [1,1]	1 [1,1]
marmot astrovirus 5	IV		Astroviridae	Avastrovirus	1	0 [0,0]		0 [0,0]	1 [1,1]	1 [1,1]
marmot astrovirus 6	IV		Astroviridae	Avastrovirus	1	0 [0,0]		0 [0,0]	1 [1,1]	1 [1,1]
marmot sapovirus	IV		Caliciviridae	Sapovirus	1	0 [0,0]		0 [0,0]	1 [1,1]	1 [1,1]
marmot norovirus	IV		Caliciviridae	Norovirus	1	0 [0,0]		0 [0,0]	1 [1,1]	1 [1,1]
marmot cardiovirus	IV		Picornaviridae	Cardiovirus	1	0 [0,0]		0 [0,0]	1 [1,1]	1 [1,1]
bat cyclovirus	II		Circoviridae	Cyclovirus	1	0 [0,0]		0 [0,0]	1 [1,1]	1 [1,1]
bat bastrovirus	IV		Astroviridae	Astroviridae	1	0 [0,1]		0 [0,1]	1 [1,2]	1 [1,2]
crohivirus a	IV		Picornaviridae	Crohivirus	1	0 [0,0]		0 [0,0]	1 [1,1]	1 [1,1]
crohivirus b	IV		Picornaviridae	Crohivirus	1	0 [0,1]		0 [0,1]	1 [1,2]	1 [1,2]
human associated cyclovirus 12	II		Circoviridae	Cyclovirus	1	0 [0,0]		0 [0,0]	1 [1,1]	1 [1,1]
mouse associated cyclovirus 1	II		Circoviridae	Cyclovirus	1	0 [0,9]		0 [0,6]	1 [1,10]	1 [1,7]
simian mastadenovirus i	I		Adenoviridae	Mastadenovirus	1	0 [0,3]		0 [0,4]	1 [1,4]	1 [1,5]
squirrel mastadenovirus a	I		Adenoviridae	Mastadenovirus	1	0 [0,6]		0 [0,6]	1 [1,7]	1 [1,7]
schreiber's bent-winged bat adenovirus	I		Adenoviridae	Adenoviridae	1	0 [0,4]		0 [0,4]	1 [1,5]	1 [1,5]
murine astrovirus 1	IV		Astroviridae	Astroviridae	1	0 [0,9]		0 [0,7]	1 [1,10]	1 [1,8]
murine astrovirus 2	IV		Astroviridae	Astroviridae	1	0 [0,9]		0 [0,7]	1 [1,10]	1 [1,8]
bat calicivirus a10	IV		Caliciviridae	Caliciviridae	1	0 [0,23]		0 [0,16]	1 [1,24]	1 [1,17]
ntwetwe virus	V		Peribunyaviridae	Orthobunyavirus	1	0 [0,0]		0 [0,0]	1 [1,1]	1 [1,1]
torque teno Arctocephalus gazella virus 1	II		Anelloviridae	Anelloviridae	1	0 [0,1]		0 [0,1]	1 [1,2]	1 [1,2]
torque teno Arctocephalus gazella virus 2	II		Anelloviridae	Anelloviridae	1	0 [0,1]		0 [0,1]	1 [1,2]	1 [1,2]
black lemur adenovirus 1	I		Adenoviridae	Adenoviridae	1	0 [0,0]		0 [0,0]	1 [1,1]	1 [1,1]
black lemur adenovirus 2	I		Adenoviridae	Adenoviridae	1	0 [0,0]		0 [0,0]	1 [1,1]	1 [1,1]
black lemur adenovirus 3	I		Adenoviridae	Adenoviridae	1	0 [0,0]		0 [0,0]	1 [1,1]	1 [1,1]
black-and-white ruffed lemur adenovirus	I		Adenoviridae	Adenoviridae	1	0 [0,1]		0 [0,1]	1 [1,2]	1 [1,2]
common squirell monkey adenovirus 1	I		Adenoviridae	Adenoviridae	1	0 [0,4]		0 [0,4]	1 [1,5]	1 [1,5]
common squirell monkey adenovirus 2	I		Adenoviridae	Adenoviridae	1	0 [0,4]		0 [0,4]	1 [1,5]	1 [1,5]
common squirell monkey adenovirus 3	I		Adenoviridae	Adenoviridae	1	0 [0,4]		0 [0,4]	1 [1,5]	1 [1,5]
crowned lemur adenovirus	I		Adenoviridae	Adenoviridae	1	0 [0,4]		0 [0,4]	1 [1,5]	1 [1,5]
eastern lesser bamboo lemur adenovirus	I		Adenoviridae	Adenoviridae	1	0 [0,4]		0 [0,4]	1 [1,5]	1 [1,5]
gray-bellied night monkey adenovirus	I		Adenoviridae	Adenoviridae	1	0 [0,2]		0 [0,2]	1 [1,3]	1 [1,3]
lemur adenovirus	I		Adenoviridae	Adenoviridae	1	0 [0,49]		0 [0,54]	1 [1,50]	1 [1,55]
red-bellied tamarin adenovirus	I		Adenoviridae	Adenoviridae	1	0 [0,2]		0 [0,2]	1 [1,3]	1 [1,3]
ring tailer lemur adenovirus	I		Adenoviridae	Adenoviridae	1	0 [0,0]		0 [0,0]	1 [1,1]	1 [1,1]
tufted capuchin adenovirus 1	I		Adenoviridae	Adenoviridae	1	0 [0,0]		0 [0,0]	1 [1,1]	1 [1,1]
tufted capuchin adenovirus 2	I		Adenoviridae	Adenoviridae	1	0 [0,0]		0 [0,0]	1 [1,1]	1 [1,1]
tufted capuchin adenovirus 3	I		Adenoviridae	Adenoviridae	1	0 [0,0]		0 [0,0]	1 [1,1]	1 [1,1]
bamboo rat circovirus	II		Circoviridae	Circovirus	1	0 [0,2]		0 [0,2]	1 [1,3]	1 [1,3]
howler monkey adenovirus 1	I		Adenoviridae	Mastadenovirus	1	0 [0,2]		0 [0,2]	1 [1,3]	1 [1,3]
goat astrovirus	IV		Astroviridae	Astroviridae	1	0 [0,12]		0 [0,10]	1 [1,13]	1 [1,11]
muarterivirus afrigant	IV		Arteriviridae	Muarterivirus	1	0 [0,0]		0 [0,0]	1 [1,1]	1 [1,1]
lambdaarterivirus afriporav	IV		Arteriviridae	Lambdaarterivirus	1	0 [0,7]		0 [0,7]	1 [1,8]	1 [1,8]
betaarterivirus suid 2	IV		Arteriviridae	Betaarterivirus	1	0 [0,2]		0 [0,5]	1 [1,3]	1 [1,6]
bear picornavirus 1	IV		Picornaviridae	Aquamavirus	1	0 [0,4]		0 [0,4]	1 [1,5]	1 [1,5]
tasmanian devil-associated astrovirus 1	IV		Astroviridae	Astroviridae	1	0 [0,1]		0 [0,1]	1 [1,2]	1 [1,2]
tasmanian devil-associated circovirus 1	II		Circoviridae	Circovirus	1	0 [0,1]		0 [0,1]	1 [1,2]	1 [1,2]
bat associated circovirus 10	II		Circoviridae	Circovirus	1	0 [0,6]		0 [0,5]	1 [1,7]	1 [1,6]
tigray orthohantavirus	V		Hantaviridae	Orthohantavirus	1	0 [0,9]		0 [0,9]	1 [1,10]	1 [1,10]
weasel adenovirus 1	I		Adenoviridae	Mastadenovirus	1	0 [0,6]		0 [0,4]	1 [1,7]	1 [1,5]
san miguel sea lion virus 12	IV		Caliciviridae	Vesivirus	1	0 [0,1]		0 [0,1]	1 [1,2]	1 [1,2]
porcine bastrovirus	IV		Astroviridae	Astroviridae	1	0 [0,0]		0 [0,0]	1 [1,1]	1 [1,1]
swinepox virus	I		Poxviridae	Suipoxvirus	1	0 [0,4]		0 [0,4]	1 [1,5]	1 [1,5]
gallid alphaherpesvirus 2	I		Herpesviridae	Mardivirus	1	0 [0,4]		0 [0,22]	1 [1,5]	1 [1,23]
thermoproteus tenax virus 1	I		Lipothrixviridae	Alphatristromavirus	1	0 [0,1]		0 [0,1]	1 [1,2]	1 [1,2]
human polyomavirus 2	I		Polyomaviridae	Betapolyomavirus	1	0 [0,0]		0 [0,12]	1 [1,1]	1 [1,13]
barmah forest virus	IV		Togaviridae	Alphavirus	1	0 [0,5]		0 [0,4]	1 [1,6]	1 [1,5]
onyong-nyong virus	IV		Togaviridae	Alphavirus	1	0 [0,4]		0 [0,2]	1 [1,5]	1 [1,3]
betaarterivirus suid 1	IV		Arteriviridae	Betaarterivirus	1	0 [0,3]		0 [0,8]	1 [1,4]	1 [1,9]
human rubulavirus 4	V		Paramyxoviridae	Rubulavirus	1	0 [0,0]		0 [0,1]	1 [1,1]	1 [1,2]
piry vesiculovirus	V		Rhabdoviridae	Vesiculovirus	1	0 [0,9]		0 [0,9]	1 [1,10]	1 [1,10]
hazara orthonairovirus	V		Nairoviridae	Orthonairovirus	1	0 [0,40]		0 [0,46]	1 [1,41]	1 [1,47]
mopeia mammarenavirus	V		Arenaviridae	Mammarenavirus	1	0 [0,3]		0 [0,3]	1 [1,4]	1 [1,4]
kirsten murine sarcoma virus	VI		Retroviridae	Gammaretrovirus	1	0 [0,3]		0 [0,7]	1 [1,4]	1 [1,8]
human endogenous retrovirus	VI		Retroviridae	Retroviridae	1	0 [0,2]		0 [0,6]	1 [1,3]	1 [1,7]
hepatitis delta virus	V		Na	Deltavirus	1	0 [0,0]		0 [0,5]	1 [1,1]	1 [1,6]
sandfly fever sicilian virus	V		Phenuiviridae	Phlebovirus	1	0 [0,1]		0 [0,2]	1 [1,2]	1 [1,3]
caviid betaherpesvirus 2	I		Herpesviridae	Betaherpesvirinae	1	0 [0,4]		0 [0,6]	1 [1,5]	1 [1,7]
atypical cytopathic virus	I		Herpesviridae	Betaherpesvirinae	1	0 [0,1]		0 [0,0]	1 [1,2]	1 [1,1]
eubenangee virus	III		Reoviridae	Orbivirus	1	0 [0,1]		0 [0,2]	1 [1,2]	1 [1,3]
brazilian mammarenavirus	V		Arenaviridae	Mammarenavirus	1	0 [0,1]		0 [0,1]	1 [1,2]	1 [1,2]
guinea pig adenovirus	I		Adenoviridae	Mastadenovirus	1	0 [0,3]		0 [0,0]	1 [1,4]	1 [1,1]
colobus monkey papillomavirus	I		Papillomaviridae	Betapapillomavirus	1	0 [0,6]		0 [0,4]	1 [1,7]	1 [1,5]
mobala mammarenavirus	V		Arenaviridae	Mammarenavirus	1	0 [0,2]		0 [0,2]	1 [1,3]	1 [1,3]
macaca fascicularis papillomavirus	I		Papillomaviridae	Betapapillomavirus	1	0 [0,7]		0 [0,7]	1 [1,8]	1 [1,8]
ndumu virus	IV		Togaviridae	Alphavirus	1	0 [0,2]		0 [0,0]	1 [1,3]	1 [1,1]
saboya virus	IV		Flaviviridae	Flavivirus	1	0 [0,13]		0 [0,12]	1 [1,14]	1 [1,13]
rio bravo virus	IV		Flaviviridae	Flavivirus	1	0 [0,2]		0 [0,2]	1 [1,3]	1 [1,3]
royal farm virus	IV		Flaviviridae	Flavivirus	1	0 [0,8]		0 [0,6]	1 [1,9]	1 [1,7]
cacipacore virus	IV		Flaviviridae	Flavivirus	1	0 [0,3]		0 [0,2]	1 [1,4]	1 [1,3]
sokoluk virus	IV		Flaviviridae	Flavivirus	1	0 [0,5]		0 [0,4]	1 [1,6]	1 [1,5]
spondweni virus	IV		Flaviviridae	Flavivirus	1	0 [0,3]		0 [0,2]	1 [1,4]	1 [1,3]
human torovirus	IV		Tobaniviridae	Torovirus	1	0 [0,0]		0 [0,0]	1 [1,1]	1 [1,1]
bovine lymphotropic herpesvirus	I		Herpesviridae	Gammaherpesvirinae	1	0 [0,6]		0 [0,4]	1 [1,7]	1 [1,5]
mamastrovirus 13	IV		Astroviridae	Mamastrovirus	1	0 [0,6]		0 [0,8]	1 [1,7]	1 [1,9]
guaroa orthobunyavirus	V		Peribunyaviridae	Orthobunyavirus	1	0 [0,2]		0 [0,2]	1 [1,3]	1 [1,3]
tanapox virus	I		Poxviridae	Yatapoxvirus	1	0 [0,2]		0 [0,2]	1 [1,3]	1 [1,3]
trichosurus vulpecula papillomavirus	I		Papillomaviridae	Papillomaviridae	1	0 [0,1]		0 [0,1]	1 [1,2]	1 [1,2]
kadipiro virus	III		Reoviridae	Seadornavirus	1	0 [0,1]		0 [0,1]	1 [1,2]	1 [1,2]
porcine adenovirus	I		Adenoviridae	Mastadenovirus	1	0 [0,3]		0 [0,4]	1 [1,4]	1 [1,5]
teschovirus a	IV		Picornaviridae	Teschovirus	1	0 [0,3]		0 [0,4]	1 [1,4]	1 [1,5]
ovine herpesvirus 1	I		Herpesviridae	Herpesviridae	1	0 [0,6]		0 [0,5]	1 [1,7]	1 [1,6]
possum atadenovirus a	I		Adenoviridae	Atadenovirus	1	0 [0,1]		0 [0,1]	1 [1,2]	1 [1,2]
porcine mastadenovirus a	I		Adenoviridae	Mastadenovirus	1	0 [0,4]		0 [0,5]	1 [1,5]	1 [1,6]
porcine mastadenovirus b	I		Adenoviridae	Mastadenovirus	1	0 [0,2]		0 [0,0]	1 [1,3]	1 [1,1]
porcine mastadenovirus c	I		Adenoviridae	Mastadenovirus	1	0 [0,2]		0 [0,1]	1 [1,3]	1 [1,2]
sen virus	II		Anelloviridae	Anelloviridae	1	0 [0,0]		0 [0,0]	1 [1,1]	1 [1,1]
enterovirus d	IV		Picornaviridae	Enterovirus	1	0 [0,0]		0 [0,4]	1 [1,1]	1 [1,5]
human picobirnavirus	III		Picobirnaviridae	Picobirnavirus	1	0 [0,0]		0 [0,0]	1 [1,1]	1 [1,1]
rhinovirus b	IV		Picornaviridae	Enterovirus	1	0 [0,0]		0 [0,2]	1 [1,1]	1 [1,3]
Jatobal orthobunyavirus	V		Peribunyaviridae	Orthobunyavirus	1	0 [0,12]		0 [0,9]	1 [1,13]	1 [1,10]
ingwavuma orthobunyavirus	V		Peribunyaviridae	Orthobunyavirus	1	0 [0,1]		0 [0,1]	1 [1,2]	1 [1,2]
mermet orthobunyavirus	V		Peribunyaviridae	Orthobunyavirus	1	0 [0,2]		0 [0,1]	1 [1,3]	1 [1,2]
sango orthobunyavirus	V		Peribunyaviridae	Orthobunyavirus	1	0 [0,7]		0 [0,4]	1 [1,8]	1 [1,5]
pan troglodytes rhadinovirus 2	I		Herpesviridae	Rhadinovirus	1	0 [0,2]		0 [0,3]	1 [1,3]	1 [1,4]
pan rhadino-herpesvirus 2	I		Herpesviridae	Rhadinovirus	1	0 [0,2]		0 [0,3]	1 [1,3]	1 [1,4]
panine betaherpesvirus 2	I		Herpesviridae	Cytomegalovirus	1	0 [0,7]		0 [0,6]	1 [1,8]	1 [1,7]
parechovirus a	IV		Picornaviridae	Parechovirus	1	0 [0,1]		0 [0,9]	1 [1,2]	1 [1,10]
colobus guereza cytomegalovirus 1	I		Herpesviridae	Cytomegalovirus	1	0 [0,9]		0 [0,8]	1 [1,10]	1 [1,9]
great island virus	III		Reoviridae	Orbivirus	1	0 [0,2]		0 [0,2]	1 [1,3]	1 [1,3]
providence virus	IV		Carmotetraviridae	Alphacarmotetravirus	1	0 [0,0]		0 [0,0]	1 [1,1]	1 [1,1]
porcine torovirus	IV		Tobaniviridae	Torovirus	1	0 [0,3]		0 [0,5]	1 [1,4]	1 [1,6]
mossman narmovirus	V		Paramyxoviridae	Narmovirus	1	0 [0,36]		0 [0,32]	1 [1,37]	1 [1,33]
newfound gap hantavirus	V		Hantaviridae	Orthohantavirus	1	0 [0,23]		0 [0,20]	1 [1,24]	1 [1,21]
porcine parainfluenza virus	V		Paramyxoviridae	Rubulavirus	1	0 [0,0]		0 [0,0]	1 [1,1]	1 [1,1]
alto paraguay hantavirus	V		Hantaviridae	Orthohantavirus	1	0 [0,28]		0 [0,25]	1 [1,29]	1 [1,26]
ilesha orthobunyavirus	V		Peribunyaviridae	Orthobunyavirus	1	0 [0,2]		0 [0,2]	1 [1,3]	1 [1,3]
fort sherman orthobunyavirus	V		Peribunyaviridae	Orthobunyavirus	1	0 [0,2]		0 [0,2]	1 [1,3]	1 [1,3]
wyeomyia orthobunyavirus	V		Peribunyaviridae	Orthobunyavirus	1	0 [0,2]		0 [0,2]	1 [1,3]	1 [1,3]
human coronavirus nl63	IV		Coronaviridae	Alphacoronavirus	1	0 [0,2]		0 [0,6]	1 [1,3]	1 [1,7]
human coronavirus hku1	IV		Coronaviridae	Betacoronavirus	1	0 [0,3]		0 [0,5]	1 [1,4]	1 [1,6]
sigmapapillomavirus 1	I		Papillomaviridae	Sigmapapillomavirus	1	0 [0,6]		0 [0,6]	1 [1,7]	1 [1,7]
nycticebus coucang betaherpesvirus 1	I		Herpesviridae	Betaherpesvirinae	1	0 [0,0]		0 [0,1]	1 [1,1]	1 [1,2]
springbok herpesvirus 1	I		Herpesviridae	Gammaherpesvirinae	1	0 [0,2]		0 [0,2]	1 [1,3]	1 [1,3]
springbok herpesvirus 2	I		Herpesviridae	Gammaherpesvirinae	1	0 [0,2]		0 [0,2]	1 [1,3]	1 [1,3]
impala herpesvirus 1	I		Herpesviridae	Gammaherpesvirinae	1	0 [0,7]		0 [0,6]	1 [1,8]	1 [1,7]
chimpanzee polyomavirus	I		Polyomaviridae	Polyomaviridae	1	0 [0,1]		0 [0,2]	1 [1,2]	1 [1,3]
kaeng khoi orthobunyavirus	V		Peribunyaviridae	Orthobunyavirus	1	0 [0,58]		0 [0,55]	1 [1,59]	1 [1,56]
hippopotamus amphibius rhadinovirus 1	I		Herpesviridae	Rhadinovirus	1	0 [0,3]		0 [0,4]	1 [1,4]	1 [1,5]
pan troglodytes roseolovirus 1	I		Herpesviridae	Roseolovirus	1	0 [0,3]		0 [0,3]	1 [1,4]	1 [1,4]
human t-lymphotropic virus 4	VI		Retroviridae	Deltaretrovirus	1	0 [0,2]		0 [0,1]	1 [1,3]	1 [1,2]
le dantec ledantevirus	V		Rhabdoviridae	Ledantevirus	1	0 [0,1]		0 [0,1]	1 [1,2]	1 [1,2]
jun jeilongvirus	V		Paramyxoviridae	Jeilongvirus	1	0 [0,9]		0 [0,6]	1 [1,10]	1 [1,7]
human bocavirus	II		Parvoviridae	Parvoviridae	1	0 [0,0]		0 [0,4]	1 [1,1]	1 [1,5]
hawaiian monk seal herpesvirus	I		Herpesviridae	Gammaherpesvirinae	1	0 [0,6]		0 [0,4]	1 [1,7]	1 [1,5]
alphapapillomavirus 8	I		Papillomaviridae	Alphapapillomavirus	1	0 [0,1]		0 [0,3]	1 [1,2]	1 [1,4]
alphapapillomavirus 13	I		Papillomaviridae	Alphapapillomavirus	1	0 [0,1]		0 [0,2]	1 [1,2]	1 [1,3]
alphapapillomavirus 3	I		Papillomaviridae	Alphapapillomavirus	1	0 [0,1]		0 [0,5]	1 [1,2]	1 [1,6]
gammapapillomavirus 1	I		Papillomaviridae	Gammapapillomavirus	1	0 [0,0]		0 [0,0]	1 [1,1]	1 [1,1]
gammapapillomavirus 2	I		Papillomaviridae	Gammapapillomavirus	1	0 [0,1]		0 [0,3]	1 [1,2]	1 [1,4]
gammapapillomavirus 5	I		Papillomaviridae	Gammapapillomavirus	1	0 [0,0]		0 [0,0]	1 [1,1]	1 [1,1]
mupapillomavirus 1	I		Papillomaviridae	Mupapillomavirus	1	0 [0,0]		0 [0,0]	1 [1,1]	1 [1,1]
betapapillomavirus 3	I		Papillomaviridae	Betapapillomavirus	1	0 [0,0]		0 [0,0]	1 [1,1]	1 [1,1]
betapapillomavirus 4	I		Papillomaviridae	Betapapillomavirus	1	0 [0,0]		0 [0,0]	1 [1,1]	1 [1,1]
betapapillomavirus 5	I		Papillomaviridae	Betapapillomavirus	1	0 [0,1]		0 [0,3]	1 [1,2]	1 [1,4]
chicken astrovirus	IV		Astroviridae	Avastrovirus	1	0 [0,0]		0 [0,0]	1 [1,1]	1 [1,1]
alphapapillomavirus 2	I		Papillomaviridae	Alphapapillomavirus	1	0 [0,1]		0 [0,5]	1 [1,2]	1 [1,6]
alphapapillomavirus 9	I		Papillomaviridae	Alphapapillomavirus	1	0 [0,2]		0 [0,14]	1 [1,3]	1 [1,15]
alphapapillomavirus 7	I		Papillomaviridae	Alphapapillomavirus	1	0 [0,1]		0 [0,4]	1 [1,2]	1 [1,5]
alphapapillomavirus 4	I		Papillomaviridae	Alphapapillomavirus	1	0 [0,1]		0 [0,5]	1 [1,2]	1 [1,6]
alphapapillomavirus 5	I		Papillomaviridae	Alphapapillomavirus	1	0 [0,1]		0 [0,4]	1 [1,2]	1 [1,5]
alphapapillomavirus 1	I		Papillomaviridae	Alphapapillomavirus	1	0 [0,1]		0 [0,5]	1 [1,2]	1 [1,6]
alphapapillomavirus 11	I		Papillomaviridae	Alphapapillomavirus	1	0 [0,1]		0 [0,3]	1 [1,2]	1 [1,4]
alphapapillomavirus 6	I		Papillomaviridae	Alphapapillomavirus	1	0 [0,1]		0 [0,6]	1 [1,2]	1 [1,7]
swine enteric calicivirus	IV		Caliciviridae	Caliciviridae	1	0 [0,1]		0 [0,0]	1 [1,2]	1 [1,1]
mouse adeno-associated virus 1	II		Parvoviridae	Dependoparvovirus	1	0 [0,7]		0 [0,6]	1 [1,8]	1 [1,7]
human mammary tumor virus	VI		Retroviridae	Betaretrovirus	1	0 [0,1]		0 [0,1]	1 [1,2]	1 [1,2]
northern elephant seal herpesvirus	I		Herpesviridae	Gammaherpesvirinae	1	0 [0,0]		0 [0,0]	1 [1,1]	1 [1,1]
madrid orthobunyavirus	V		Peribunyaviridae	Orthobunyavirus	1	0 [0,2]		0 [0,1]	1 [1,3]	1 [1,2]
araguari virus	V		Orthomyxoviridae	Thogotovirus	1	0 [0,7]		0 [0,6]	1 [1,8]	1 [1,7]
elk herpesvirus	I		Herpesviridae	Varicellovirus	1	0 [0,5]		0 [0,4]	1 [1,6]	1 [1,5]
psipapillomavirus 1	I		Papillomaviridae	Psipapillomavirus	1	0 [0,4]		0 [0,2]	1 [1,5]	1 [1,3]
mount elgon bat ledantevirus	V		Rhabdoviridae	Ledantevirus	1	0 [0,50]		0 [0,40]	1 [1,51]	1 [1,41]
ovine adenovirus c	I		Adenoviridae	Mastadenovirus	1	0 [0,5]		0 [0,3]	1 [1,6]	1 [1,4]
ovine mastadenovirus b	I		Adenoviridae	Mastadenovirus	1	0 [0,4]		0 [0,3]	1 [1,5]	1 [1,4]
senecavirus a	IV		Picornaviridae	Senecavirus	1	0 [0,2]		0 [0,3]	1 [1,3]	1 [1,4]
small anellovirus	II		Anelloviridae	Anelloviridae	1	0 [0,0]		0 [0,0]	1 [1,1]	1 [1,1]
koala retrovirus	VI		Retroviridae	Gammaretrovirus	1	0 [0,2]		0 [0,3]	1 [1,3]	1 [1,4]
bandicota savilei rhadinovirus 1	I		Herpesviridae	Rhadinovirus	1	0 [0,6]		0 [0,7]	1 [1,7]	1 [1,8]
procavid herpesvirus 1	I		Herpesviridae	Rhadinovirus	1	0 [0,4]		0 [0,5]	1 [1,5]	1 [1,6]
simian adenovirus 8	I		Adenoviridae	Mastadenovirus	1	0 [0,7]		0 [0,7]	1 [1,8]	1 [1,8]
miniopterus schreibersii betaherpesvirus 2	I		Herpesviridae	Betaherpesvirinae	1	0 [0,4]		0 [0,4]	1 [1,5]	1 [1,5]
human polyomavirus 3	I		Polyomaviridae	Betapolyomavirus	1	0 [0,0]		0 [0,1]	1 [1,1]	1 [1,2]
tanganya virus	V		Hantaviridae	Orthohantavirus	1	0 [0,38]		0 [0,39]	1 [1,39]	1 [1,40]
pan troglodytes adenovirus type 3	I		Adenoviridae	Mastadenovirus	1	0 [0,1]		0 [0,1]	1 [1,2]	1 [1,2]
pan troglodytes adenovirus type 63	I		Adenoviridae	Mastadenovirus	1	0 [0,1]		0 [0,1]	1 [1,2]	1 [1,2]
arvicola terrestris cytomegalovirus 1	I		Herpesviridae	Cytomegalovirus	1	0 [0,3]		0 [0,3]	1 [1,4]	1 [1,4]
ondatra zibethicus cytomegalovirus 1	I		Herpesviridae	Cytomegalovirus	1	0 [0,0]		0 [0,0]	1 [1,1]	1 [1,1]
rattus exulans cytomegalovirus 1	I		Herpesviridae	Cytomegalovirus	1	0 [0,6]		0 [0,5]	1 [1,7]	1 [1,6]
rattus rattus cytomegalovirus 1	I		Herpesviridae	Cytomegalovirus	1	0 [0,5]		0 [0,5]	1 [1,6]	1 [1,6]
rattus tiomanicus cytomegalovirus 1	I		Herpesviridae	Cytomegalovirus	1	0 [0,10]		0 [0,12]	1 [1,11]	1 [1,13]
macropodid herpesvirus 3	I		Herpesviridae	Gammaherpesvirinae	1	0 [0,3]		0 [0,3]	1 [1,4]	1 [1,4]
porcine picobirnavirus	III		Picobirnaviridae	Picobirnavirus	1	0 [0,2]		0 [0,3]	1 [1,3]	1 [1,4]
camp ripley virus	V		Hantaviridae	Orthohantavirus	1	0 [0,10]		0 [0,12]	1 [1,11]	1 [1,13]
sorex araneus gammaherpesvirus 1	I		Herpesviridae	Gammaherpesvirinae	1	0 [0,2]		0 [0,2]	1 [1,3]	1 [1,3]
ash river virus	V		Hantaviridae	Orthohantavirus	1	0 [0,39]		0 [0,40]	1 [1,40]	1 [1,41]
dandenong virus	V		Arenaviridae	Arenaviridae	1	0 [0,1]		0 [0,1]	1 [1,2]	1 [1,2]
ungulate tetraparvovirus 2	II		Parvoviridae	Tetraparvovirus	1	0 [0,3]		0 [0,3]	1 [1,4]	1 [1,4]
chapare mammarenavirus	V		Arenaviridae	Mammarenavirus	1	0 [0,1]		0 [0,1]	1 [1,2]	1 [1,2]
swine parainfluenza virus 3	V		Paramyxoviridae	Respirovirus	1	0 [0,0]		0 [0,0]	1 [1,1]	1 [1,1]
cynomys herpesvirus	I		Herpesviridae	Gammaherpesvirinae	1	0 [0,7]		0 [0,9]	1 [1,8]	1 [1,10]
asama orthohantavirus	V		Hantaviridae	Orthohantavirus	1	0 [0,45]		0 [0,45]	1 [1,46]	1 [1,46]
eidolon helvum simplexvirus 1	I		Herpesviridae	Simplexvirus	1	0 [0,1]		0 [0,0]	1 [1,2]	1 [1,1]
lonchophylla thomasi simplexvirus 1	I		Herpesviridae	Simplexvirus	1	0 [0,14]		0 [0,18]	1 [1,15]	1 [1,19]
pteropus lylei simplexvirus 1	I		Herpesviridae	Simplexvirus	1	0 [0,5]		0 [0,5]	1 [1,6]	1 [1,6]
morogoro mammarenavirus	V		Arenaviridae	Mammarenavirus	1	0 [0,2]		0 [0,2]	1 [1,3]	1 [1,3]
cosavirus b	IV		Picornaviridae	Cosavirus	1	0 [0,0]		0 [0,0]	1 [1,1]	1 [1,1]
cosavirus d	IV		Picornaviridae	Cosavirus	1	0 [0,0]		0 [0,0]	1 [1,1]	1 [1,1]
cosavirus e	IV		Picornaviridae	Cosavirus	1	0 [0,0]		0 [0,0]	1 [1,1]	1 [1,1]
gouleako goukovirus	V		Phenuiviridae	Goukovirus	1	0 [0,2]		0 [0,0]	1 [1,3]	1 [1,1]
mamastrovirus 19	IV		Astroviridae	Mamastrovirus	1	0 [0,6]		0 [0,7]	1 [1,7]	1 [1,8]
mamastrovirus 12	IV		Astroviridae	Mamastrovirus	1	0 [0,7]		0 [0,8]	1 [1,8]	1 [1,9]
mamastrovirus 15	IV		Astroviridae	Mamastrovirus	1	0 [0,6]		0 [0,8]	1 [1,7]	1 [1,9]
chagres virus	V		Phenuiviridae	Phlebovirus	1	0 [0,2]		0 [0,1]	1 [1,3]	1 [1,2]
gabek forest virus	V		Phenuiviridae	Phlebovirus	1	0 [0,17]		0 [0,18]	1 [1,18]	1 [1,19]
dyokappapapillomavirus 1	I		Papillomaviridae	Dyokappapapillomavirus	1	0 [0,2]		0 [0,2]	1 [1,3]	1 [1,3]
squirrel monkey cytomegalovirus 1	I		Herpesviridae	Cytomegalovirus	1	0 [0,8]		0 [0,7]	1 [1,9]	1 [1,8]
human bocavirus 4	II		Parvoviridae	Bocaparvovirus	1	0 [0,0]		0 [0,0]	1 [1,1]	1 [1,1]
california sea lion astrovirus 3	IV		Astroviridae	Astroviridae	1	0 [0,1]		0 [0,1]	1 [1,2]	1 [1,2]
st-valerien swine virus	IV		Caliciviridae	Caliciviridae	1	0 [0,0]		0 [0,0]	1 [1,1]	1 [1,1]
lujo mammarenavirus	V		Arenaviridae	Mammarenavirus	1	0 [0,1]		0 [0,2]	1 [1,2]	1 [1,3]
oxbow orthohantavirus	V		Hantaviridae	Orthohantavirus	1	0 [0,39]		0 [0,40]	1 [1,40]	1 [1,41]
otariid herpesvirus 2	I		Herpesviridae	Gammaherpesvirinae	1	0 [0,1]		0 [0,1]	1 [1,2]	1 [1,2]
hmo astrovirus a	IV		Astroviridae	Mamastrovirus	1	0 [0,0]		0 [0,0]	1 [1,1]	1 [1,1]
hmo astrovirus b	IV		Astroviridae	Mamastrovirus	1	0 [0,0]		0 [0,0]	1 [1,1]	1 [1,1]
hmo astrovirus c	IV		Astroviridae	Mamastrovirus	1	0 [0,0]		0 [0,0]	1 [1,1]	1 [1,1]
pan troglodytes rhadinovirus 3	I		Herpesviridae	Rhadinovirus	1	0 [0,2]		0 [0,2]	1 [1,3]	1 [1,3]
sapelovirus a	IV		Picornaviridae	Sapelovirus	1	0 [0,3]		0 [0,3]	1 [1,4]	1 [1,4]
torque teno virus 3	II		Anelloviridae	Alphatorquevirus	1	0 [0,0]		0 [0,0]	1 [1,1]	1 [1,1]
torque teno virus 4	II		Anelloviridae	Alphatorquevirus	1	0 [0,0]		0 [0,0]	1 [1,1]	1 [1,1]
torque teno virus 5	II		Anelloviridae	Alphatorquevirus	1	0 [0,0]		0 [0,0]	1 [1,1]	1 [1,1]
torque teno virus 6	II		Anelloviridae	Alphatorquevirus	1	0 [0,0]		0 [0,0]	1 [1,1]	1 [1,1]
torque teno virus 7	II		Anelloviridae	Alphatorquevirus	1	0 [0,0]		0 [0,0]	1 [1,1]	1 [1,1]
torque teno virus 8	II		Anelloviridae	Alphatorquevirus	1	0 [0,0]		0 [0,0]	1 [1,1]	1 [1,1]
torque teno virus 9	II		Anelloviridae	Alphatorquevirus	1	0 [0,0]		0 [0,0]	1 [1,1]	1 [1,1]
torque teno virus 10	II		Anelloviridae	Alphatorquevirus	1	0 [0,0]		0 [0,0]	1 [1,1]	1 [1,1]
torque teno virus 11	II		Anelloviridae	Alphatorquevirus	1	0 [0,0]		0 [0,0]	1 [1,1]	1 [1,1]
torque teno virus 12	II		Anelloviridae	Alphatorquevirus	1	0 [0,0]		0 [0,0]	1 [1,1]	1 [1,1]
torque teno virus 13	II		Anelloviridae	Alphatorquevirus	1	0 [0,0]		0 [0,0]	1 [1,1]	1 [1,1]
torque teno virus 14	II		Anelloviridae	Alphatorquevirus	1	0 [0,1]		0 [0,1]	1 [1,2]	1 [1,2]
torque teno virus 15	II		Anelloviridae	Alphatorquevirus	1	0 [0,0]		0 [0,0]	1 [1,1]	1 [1,1]
torque teno virus 16	II		Anelloviridae	Alphatorquevirus	1	0 [0,0]		0 [0,0]	1 [1,1]	1 [1,1]
torque teno virus 17	II		Anelloviridae	Alphatorquevirus	1	0 [0,0]		0 [0,0]	1 [1,1]	1 [1,1]
torque teno virus 18	II		Anelloviridae	Alphatorquevirus	1	0 [0,0]		0 [0,0]	1 [1,1]	1 [1,1]
torque teno virus 19	II		Anelloviridae	Alphatorquevirus	1	0 [0,0]		0 [0,0]	1 [1,1]	1 [1,1]
torque teno virus 20	II		Anelloviridae	Alphatorquevirus	1	0 [0,0]		0 [0,0]	1 [1,1]	1 [1,1]
torque teno virus 21	II		Anelloviridae	Alphatorquevirus	1	0 [0,0]		0 [0,0]	1 [1,1]	1 [1,1]
torque teno virus 22	II		Anelloviridae	Alphatorquevirus	1	0 [0,0]		0 [0,0]	1 [1,1]	1 [1,1]
torque teno virus 23	II		Anelloviridae	Alphatorquevirus	1	0 [0,1]		0 [0,1]	1 [1,2]	1 [1,2]
torque teno virus 24	II		Anelloviridae	Alphatorquevirus	1	0 [0,0]		0 [0,0]	1 [1,1]	1 [1,1]
torque teno virus 25	II		Anelloviridae	Alphatorquevirus	1	0 [0,0]		0 [0,0]	1 [1,1]	1 [1,1]
torque teno virus 26	II		Anelloviridae	Alphatorquevirus	1	0 [0,0]		0 [0,0]	1 [1,1]	1 [1,1]
torque teno virus 27	II		Anelloviridae	Alphatorquevirus	1	0 [0,0]		0 [0,0]	1 [1,1]	1 [1,1]
torque teno virus 28	II		Anelloviridae	Alphatorquevirus	1	0 [0,0]		0 [0,0]	1 [1,1]	1 [1,1]
torque teno virus 29	II		Anelloviridae	Alphatorquevirus	1	0 [0,0]		0 [0,0]	1 [1,1]	1 [1,1]
torque teno mini virus 1	II		Anelloviridae	Betatorquevirus	1	0 [0,0]		0 [0,0]	1 [1,1]	1 [1,1]
torque teno mini virus 2	II		Anelloviridae	Betatorquevirus	1	0 [0,0]		0 [0,0]	1 [1,1]	1 [1,1]
torque teno mini virus 3	II		Anelloviridae	Betatorquevirus	1	0 [0,0]		0 [0,0]	1 [1,1]	1 [1,1]
torque teno mini virus 5	II		Anelloviridae	Betatorquevirus	1	0 [0,0]		0 [0,0]	1 [1,1]	1 [1,1]
torque teno mini virus 6	II		Anelloviridae	Betatorquevirus	1	0 [0,0]		0 [0,0]	1 [1,1]	1 [1,1]
torque teno mini virus 7	II		Anelloviridae	Betatorquevirus	1	0 [0,0]		0 [0,0]	1 [1,1]	1 [1,1]
torque teno mini virus 8	II		Anelloviridae	Betatorquevirus	1	0 [0,0]		0 [0,0]	1 [1,1]	1 [1,1]
torque teno mini virus 9	II		Anelloviridae	Betatorquevirus	1	0 [0,0]		0 [0,0]	1 [1,1]	1 [1,1]
torque teno midi virus 1	II		Anelloviridae	Gammatorquevirus	1	0 [0,0]		0 [0,0]	1 [1,1]	1 [1,1]
torque teno midi virus 2	II		Anelloviridae	Gammatorquevirus	1	0 [0,0]		0 [0,0]	1 [1,1]	1 [1,1]
torque teno sus virus 1a	II		Anelloviridae	Iotatorquevirus	1	0 [0,3]		0 [0,3]	1 [1,4]	1 [1,4]
torque teno sus virus 1b	II		Anelloviridae	Iotatorquevirus	1	0 [0,3]		0 [0,3]	1 [1,4]	1 [1,4]
white-headed marmoset gammaherpesvirus	I		Herpesviridae	Gammaherpesvirinae	1	0 [0,14]		0 [0,13]	1 [1,15]	1 [1,14]
marseillevirus marseillevirus	I		Marseilleviridae	Marseillevirus	1	0 [0,2]		0 [0,2]	1 [1,3]	1 [1,3]
bat mastadenovirus b	I		Adenoviridae	Mastadenovirus	1	0 [0,2]		0 [0,2]	1 [1,3]	1 [1,3]
bat mastadenovirus a	I		Adenoviridae	Mastadenovirus	1	0 [0,16]		0 [0,12]	1 [1,17]	1 [1,13]
circovirus ng3	II		Circoviridae	Circovirus	1	0 [0,0]		0 [0,0]	1 [1,1]	1 [1,1]
circovirus ng1	II		Circoviridae	Circovirus	1	0 [0,0]		0 [0,0]	1 [1,1]	1 [1,1]
merino walk mammarenavirus	V		Arenaviridae	Mammarenavirus	1	0 [0,11]		0 [0,12]	1 [1,12]	1 [1,13]
qian hu shan virus	V		Hantaviridae	Orthohantavirus	1	0 [0,99]		0 [0,100]	1 [1,100]	1 [1,101]
human polyomavirus 6	I		Polyomaviridae	Deltapolyomavirus	1	0 [0,0]		0 [0,0]	1 [1,1]	1 [1,1]
human polyomavirus 7	I		Polyomaviridae	Deltapolyomavirus	1	0 [0,0]		0 [0,0]	1 [1,1]	1 [1,1]
mus musculus cytomegalovirus 2	I		Herpesviridae	Cytomegalovirus	1	0 [0,8]		0 [0,5]	1 [1,9]	1 [1,6]
dyolambdapapillomavirus 1	I		Papillomaviridae	Dyolambdapapillomavirus	1	0 [0,2]		0 [0,3]	1 [1,3]	1 [1,4]
mamastrovirus 9	IV		Astroviridae	Mamastrovirus	1	0 [0,0]		0 [0,0]	1 [1,1]	1 [1,1]
human polyomavirus 8	I		Polyomaviridae	Alphapolyomavirus	1	0 [0,0]		0 [0,0]	1 [1,1]	1 [1,1]
torque teno sus virus	II		Anelloviridae	Iotatorquevirus	1	0 [0,3]		0 [0,3]	1 [1,4]	1 [1,4]
calhevirus 1	IV		Picornavirales	Picornavirales	1	0 [0,0]		0 [0,0]	1 [1,1]	1 [1,1]
tetnovirus 1	IV		Picornavirales	Picornavirales	1	0 [0,0]		0 [0,0]	1 [1,1]	1 [1,1]
tetnovirus 2	IV		Picornavirales	Picornavirales	1	0 [0,0]		0 [0,0]	1 [1,1]	1 [1,1]
gorilla polyomavirus	I		Polyomaviridae	Polyomaviridae	1	0 [0,2]		0 [0,2]	1 [1,3]	1 [1,3]
mandrill polyomavirus	I		Polyomaviridae	Polyomaviridae	1	0 [0,3]		0 [0,3]	1 [1,4]	1 [1,4]
capuchin monkey polyomavirus	I		Polyomaviridae	Polyomaviridae	1	0 [0,0]		0 [0,0]	1 [1,1]	1 [1,1]
mastomys natalensis polyomavirus 1	I		Polyomaviridae	Betapolyomavirus	1	0 [0,2]		0 [0,2]	1 [1,3]	1 [1,3]
bujaru phlebovirus	V		Phenuiviridae	Phlebovirus	1	0 [0,21]		0 [0,21]	1 [1,22]	1 [1,22]
pan troglodytes schweinfurthii polyomavirus 1	I		Polyomaviridae	Polyomaviridae	1	0 [0,1]		0 [0,0]	1 [1,2]	1 [1,1]
gorilla gorilla polyomavirus 1	I		Polyomaviridae	Alphapolyomavirus	1	0 [0,1]		0 [0,2]	1 [1,2]	1 [1,3]
murine mastadenovirus b	I		Adenoviridae	Mastadenovirus	1	0 [0,9]		0 [0,7]	1 [1,10]	1 [1,8]
dahonggou creek virus	V		Hantaviridae	Orthohantavirus	1	0 [0,21]		0 [0,21]	1 [1,22]	1 [1,22]
human polyomavirus 9	I		Polyomaviridae	Alphapolyomavirus	1	0 [0,0]		0 [0,0]	1 [1,1]	1 [1,1]
senegalvirus marseillevirus	I		Marseilleviridae	Marseillevirus	1	0 [0,2]		0 [0,2]	1 [1,3]	1 [1,3]
gbagroube virus	V		Arenaviridae	Arenavirus	1	0 [0,34]		0 [0,31]	1 [1,35]	1 [1,32]
zaria bat coronavirus	IV		Coronaviridae	Betacoronavirus	1	0 [0,5]		0 [0,4]	1 [1,6]	1 [1,5]
simian mastadenovirus b	I		Adenoviridae	Mastadenovirus	1	0 [0,6]		0 [0,6]	1 [1,7]	1 [1,7]
tamdy orthonairovirus	V		Nairoviridae	Orthonairovirus	1	0 [0,1]		0 [0,1]	1 [1,2]	1 [1,2]
catu orthobunyavirus	V		Peribunyaviridae	Orthobunyavirus	1	0 [0,1]		0 [0,1]	1 [1,2]	1 [1,2]
chim orthonairovirus	V		Nairoviridae	Orthonairovirus	1	0 [0,4]		0 [0,3]	1 [1,5]	1 [1,4]
lebombo virus	III		Reoviridae	Orbivirus	1	0 [0,1]		0 [0,1]	1 [1,2]	1 [1,2]
capim orthobunyavirus	V		Peribunyaviridae	Orthobunyavirus	1	0 [0,35]		0 [0,31]	1 [1,36]	1 [1,32]
suid betaherpesvirus 2	I		Herpesviridae	Roseolovirus	1	0 [0,3]		0 [0,3]	1 [1,4]	1 [1,4]
dog astrovirus	IV		Astroviridae	Mamastrovirus	1	0 [0,0]		0 [0,0]	1 [1,1]	1 [1,1]
luna mammarenavirus	V		Arenaviridae	Mammarenavirus	1	0 [0,2]		0 [0,2]	1 [1,3]	1 [1,3]
barur ledantevirus	V		Rhabdoviridae	Ledantevirus	1	0 [0,7]		0 [0,7]	1 [1,8]	1 [1,8]
micro torque teno virus	II		Anelloviridae	Anelloviridae	1	0 [0,0]		0 [0,0]	1 [1,1]	1 [1,1]
nishimuro ledantevirus	V		Rhabdoviridae	Ledantevirus	1	0 [0,1]		0 [0,1]	1 [1,2]	1 [1,2]
platyrrhini mastadenovirus a	I		Adenoviridae	Mastadenovirus	1	0 [0,2]		0 [0,2]	1 [1,3]	1 [1,3]
rockport orthohantavirus	V		Hantaviridae	Orthohantavirus	1	0 [0,51]		0 [0,49]	1 [1,52]	1 [1,50]
azagny virus	V		Hantaviridae	Orthohantavirus	1	0 [0,37]		0 [0,38]	1 [1,38]	1 [1,39]
california sea lion astrovirus 10	IV		Astroviridae	Astroviridae	1	0 [0,1]		0 [0,1]	1 [1,2]	1 [1,2]
california sea lion astrovirus 11	IV		Astroviridae	Astroviridae	1	0 [0,1]		0 [0,1]	1 [1,2]	1 [1,2]
california sea lion astrovirus 4	IV		Astroviridae	Astroviridae	1	0 [0,1]		0 [0,1]	1 [1,2]	1 [1,2]
california sea lion astrovirus 5	IV		Astroviridae	Astroviridae	1	0 [0,1]		0 [0,1]	1 [1,2]	1 [1,2]
california sea lion astrovirus 6	IV		Astroviridae	Astroviridae	1	0 [0,1]		0 [0,1]	1 [1,2]	1 [1,2]
california sea lion astrovirus 7	IV		Astroviridae	Astroviridae	1	0 [0,1]		0 [0,1]	1 [1,2]	1 [1,2]
california sea lion astrovirus 8	IV		Astroviridae	Astroviridae	1	0 [0,1]		0 [0,1]	1 [1,2]	1 [1,2]
california sea lion astrovirus 9	IV		Astroviridae	Astroviridae	1	0 [0,1]		0 [0,1]	1 [1,2]	1 [1,2]
pinniped bocaparvovirus 2	II		Parvoviridae	Bocaparvovirus	1	0 [0,1]		0 [0,1]	1 [1,2]	1 [1,2]
california sea lion sapovirus 1	IV		Caliciviridae	Sapovirus	1	0 [0,1]		0 [0,1]	1 [1,2]	1 [1,2]
california sea lion sapovirus 2	IV		Caliciviridae	Sapovirus	1	0 [0,1]		0 [0,1]	1 [1,2]	1 [1,2]
iotapapillomavirus 2	I		Papillomaviridae	Iotapapillomavirus	1	0 [0,2]		0 [0,3]	1 [1,3]	1 [1,4]
colobus guereza adenovirus 1	I		Adenoviridae	Mastadenovirus	1	0 [0,4]		0 [0,3]	1 [1,5]	1 [1,4]
colobus guereza adenovirus 2	I		Adenoviridae	Mastadenovirus	1	0 [0,4]		0 [0,3]	1 [1,5]	1 [1,4]
colobus guereza adenovirus 3	I		Adenoviridae	Mastadenovirus	1	0 [0,4]		0 [0,3]	1 [1,5]	1 [1,4]
macaca fascicularis adenovirus 1	I		Adenoviridae	Mastadenovirus	1	0 [0,5]		0 [0,4]	1 [1,6]	1 [1,5]
macaca mulatta adenovirus 1	I		Adenoviridae	Mastadenovirus	1	0 [0,7]		0 [0,5]	1 [1,8]	1 [1,6]
pan troglodytes schweinfurthii adenovirus 1	I		Adenoviridae	Mastadenovirus	1	0 [0,1]		0 [0,1]	1 [1,2]	1 [1,2]
pan troglodytes schweinfurthii adenovirus 10	I		Adenoviridae	Mastadenovirus	1	0 [0,1]		0 [0,1]	1 [1,2]	1 [1,2]
pan troglodytes schweinfurthii adenovirus 11	I		Adenoviridae	Mastadenovirus	1	0 [0,1]		0 [0,1]	1 [1,2]	1 [1,2]
pan troglodytes schweinfurthii adenovirus 12	I		Adenoviridae	Mastadenovirus	1	0 [0,1]		0 [0,1]	1 [1,2]	1 [1,2]
pan troglodytes schweinfurthii adenovirus 13	I		Adenoviridae	Mastadenovirus	1	0 [0,1]		0 [0,1]	1 [1,2]	1 [1,2]
pan troglodytes schweinfurthii adenovirus 14	I		Adenoviridae	Mastadenovirus	1	0 [0,1]		0 [0,1]	1 [1,2]	1 [1,2]
pan troglodytes schweinfurthii adenovirus 2	I		Adenoviridae	Mastadenovirus	1	0 [0,1]		0 [0,1]	1 [1,2]	1 [1,2]
pan troglodytes schweinfurthii adenovirus 6	I		Adenoviridae	Mastadenovirus	1	0 [0,1]		0 [0,1]	1 [1,2]	1 [1,2]
pan troglodytes schweinfurthii adenovirus 7	I		Adenoviridae	Mastadenovirus	1	0 [0,1]		0 [0,1]	1 [1,2]	1 [1,2]
pan troglodytes schweinfurthii adenovirus 9	I		Adenoviridae	Mastadenovirus	1	0 [0,1]		0 [0,1]	1 [1,2]	1 [1,2]
pan troglodytes verus adenovirus 3	I		Adenoviridae	Mastadenovirus	1	0 [0,1]		0 [0,1]	1 [1,2]	1 [1,2]
pan troglodytes verus adenovirus 4	I		Adenoviridae	Mastadenovirus	1	0 [0,1]		0 [0,1]	1 [1,2]	1 [1,2]
pan troglodytes verus adenovirus 5	I		Adenoviridae	Mastadenovirus	1	0 [0,1]		0 [0,1]	1 [1,2]	1 [1,2]
pan troglodytes verus adenovirus 8	I		Adenoviridae	Mastadenovirus	1	0 [0,1]		0 [0,1]	1 [1,2]	1 [1,2]
porcine bocavirus 4	II		Parvoviridae	Bocaparvovirus	1	0 [0,1]		0 [0,1]	1 [1,2]	1 [1,2]
saguinus adenovirus 1	I		Adenoviridae	Mastadenovirus	1	0 [0,5]		0 [0,4]	1 [1,6]	1 [1,5]
porcine astrovirus 5	IV		Astroviridae	Astroviridae	1	0 [0,1]		0 [0,1]	1 [1,2]	1 [1,2]
pegivirus h	IV		Flaviviridae	Pegivirus	1	0 [0,3]		0 [0,2]	1 [1,4]	1 [1,3]
porcine pegivirus	IV		Flaviviridae	Pegivirus	1	0 [0,1]		0 [0,0]	1 [1,2]	1 [1,1]
atypical porcine pestivirus	IV		Flaviviridae	Pestivirus	1	0 [0,3]		0 [0,5]	1 [1,4]	1 [1,6]
hepacivirus h	IV		Flaviviridae	Hepacivirus	1	0 [0,8]		0 [0,8]	1 [1,9]	1 [1,9]
laibin mobatvirus	V		Hantaviridae	Mobatvirus	1	0 [0,7]		0 [0,5]	1 [1,8]	1 [1,6]
yakeshi orthohantavirus	V		Hantaviridae	Orthohantavirus	1	0 [0,9]		0 [0,9]	1 [1,10]	1 [1,10]
asturias virus	V		Hantaviridae	Orthohantavirus	1	0 [0,60]		0 [0,73]	1 [1,61]	1 [1,74]
bat dicistrovirus	IV		Dicistroviridae	Dicistroviridae	1	0 [0,2]		0 [0,1]	1 [1,3]	1 [1,2]
bat gammaherpesvirus 8	I		Herpesviridae	Gammaherpesvirinae	1	0 [0,3]		0 [0,3]	1 [1,4]	1 [1,4]
bat luteovirus	IV		Luteoviridae	Luteoviridae	1	0 [0,1]		0 [0,1]	1 [1,2]	1 [1,2]
bat mastadenovirus d	I		Adenoviridae	Mastadenovirus	1	0 [0,8]		0 [0,5]	1 [1,9]	1 [1,6]
bat mastadenovirus e	I		Adenoviridae	Mastadenovirus	1	0 [0,8]		0 [0,5]	1 [1,9]	1 [1,6]
bat nairovirus	V		Nairoviridae	Orthonairovirus	1	0 [0,3]		0 [0,3]	1 [1,4]	1 [1,4]
dobsonia moluccensis polyomavirus 1	I		Polyomaviridae	Alphapolyomavirus	1	0 [0,2]		0 [0,2]	1 [1,3]	1 [1,3]
acerodon celebensis polyomavirus 1	I		Polyomaviridae	Alphapolyomavirus	1	0 [0,4]		0 [0,6]	1 [1,5]	1 [1,7]
acerodon celebensis polyomavirus 2	I		Polyomaviridae	Betapolyomavirus	1	0 [0,5]		0 [0,5]	1 [1,6]	1 [1,6]
dobsonia moluccensis polyomavirus 2	I		Polyomaviridae	Betapolyomavirus	1	0 [0,4]		0 [0,2]	1 [1,5]	1 [1,3]
dobsonia moluccensis polyomavirus 3	I		Polyomaviridae	Betapolyomavirus	1	0 [0,4]		0 [0,2]	1 [1,5]	1 [1,3]
bat sobemovirus	IV		Solemoviridae	Sobemovirus	1	0 [0,2]		0 [0,2]	1 [1,3]	1 [1,3]
gannoruwa bat lyssavirus	V		Rhabdoviridae	Lyssavirus	1	0 [0,11]		0 [0,10]	1 [1,12]	1 [1,11]
lloviu cuevavirus	V		Filoviridae	Cuevavirus	1	0 [0,14]		0 [0,14]	1 [1,15]	1 [1,15]
luxi orthohantavirus	V		Hantaviridae	Orthohantavirus	1	0 [0,28]		0 [0,25]	1 [1,29]	1 [1,26]
thottopalayam thottimvirus	V		Hantaviridae	Thottimvirus	1	0 [0,2]		0 [0,2]	1 [1,3]	1 [1,3]
simian mastadenovirus h	I		Adenoviridae	Mastadenovirus	1	0 [0,7]		0 [0,7]	1 [1,8]	1 [1,8]
simian torque teno virus 30	II		Anelloviridae	Alphatorquevirus	1	0 [0,8]		0 [0,7]	1 [1,9]	1 [1,8]
simian torque teno virus 31	II		Anelloviridae	Alphatorquevirus	1	0 [0,8]		0 [0,7]	1 [1,9]	1 [1,8]
simian torque teno virus 32	II		Anelloviridae	Alphatorquevirus	1	0 [0,8]		0 [0,7]	1 [1,9]	1 [1,8]
simian torque teno virus 33	II		Anelloviridae	Alphatorquevirus	1	0 [0,8]		0 [0,7]	1 [1,9]	1 [1,8]
simian torque teno virus 34	II		Anelloviridae	Alphatorquevirus	1	0 [0,8]		0 [0,7]	1 [1,9]	1 [1,8]
simian adenovirus 15	I		Adenoviridae	Mastadenovirus	1	0 [0,8]		0 [0,9]	1 [1,9]	1 [1,10]
pan troglodytes troglodytes polyomavirus 1	I		Polyomaviridae	Polyomaviridae	1	0 [0,1]		0 [0,0]	1 [1,2]	1 [1,1]
pan troglodytes herpesvirus 7	I		Herpesviridae	Roseolovirus	1	0 [0,4]		0 [0,3]	1 [1,5]	1 [1,4]
pan troglodytes lymphocryptovirus	I		Herpesviridae	Lymphocryptovirus	1	0 [0,2]		0 [0,4]	1 [1,3]	1 [1,5]
pan troglodytes polyomavirus 8	I		Polyomaviridae	Betapolyomavirus	1	0 [0,1]		0 [0,2]	1 [1,2]	1 [1,3]
pan troglodytes schweinfurthii polyomavirus	I		Polyomaviridae	Polyomaviridae	1	0 [0,1]		0 [0,2]	1 [1,2]	1 [1,3]
pan troglodytes troglodytes polyomavirus	I		Polyomaviridae	Polyomaviridae	1	0 [0,1]		0 [0,2]	1 [1,2]	1 [1,3]
gorilla beringei beringei adenovirus 7	I		Adenoviridae	Mastadenovirus	1	0 [0,2]		0 [0,1]	1 [1,3]	1 [1,2]
gorilla beringei graueri adenovirus 8	I		Adenoviridae	Mastadenovirus	1	0 [0,2]		0 [0,1]	1 [1,3]	1 [1,2]
gorilla beringei graueri adenovirus 9	I		Adenoviridae	Mastadenovirus	1	0 [0,2]		0 [0,1]	1 [1,3]	1 [1,2]
gorilla gorilla herpesvirus 7	I		Herpesviridae	Roseolovirus	1	0 [0,5]		0 [0,5]	1 [1,6]	1 [1,6]
gorilla smacovirus	II		Smacoviridae	Porprismacovirus	1	0 [0,0]		0 [0,0]	1 [1,1]	1 [1,1]
gorilla anellovirus	II		Anelloviridae	Anelloviridae	1	0 [0,2]		0 [0,2]	1 [1,3]	1 [1,3]
gorilla gorilla gorilla polyomavirus	I		Polyomaviridae	Polyomaviridae	1	0 [0,2]		0 [0,2]	1 [1,3]	1 [1,3]
gorilla beringei graueri polyomavirus	I		Polyomaviridae	Polyomaviridae	1	0 [0,1]		0 [0,2]	1 [1,2]	1 [1,3]
gorilla beringei beringei polyomavirus	I		Polyomaviridae	Polyomaviridae	1	0 [0,1]		0 [0,1]	1 [1,2]	1 [1,2]
gorilla gorilla adenovirus b23	I		Adenoviridae	Adenoviridae	1	0 [0,1]		0 [0,2]	1 [1,2]	1 [1,3]
gorilla beringei beringei cytomegalovirus	I		Herpesviridae	Cytomegalovirus	1	0 [0,1]		0 [0,1]	1 [1,2]	1 [1,2]
chimpanzee cyclovirus	II		Circoviridae	Cyclovirus	1	0 [0,0]		0 [0,1]	1 [1,1]	1 [1,2]
chimpanzee smacovirus	II		Smacoviridae	Smacoviridae	1	0 [0,0]		0 [0,0]	1 [1,1]	1 [1,1]
chimpanzee anellovirus	II		Anelloviridae	Anelloviridae	1	0 [0,1]		0 [0,2]	1 [1,2]	1 [1,3]
macaca fascicularis lymphocryptovirus	I		Herpesviridae	Lymphocryptovirus	1	0 [0,7]		0 [0,10]	1 [1,8]	1 [1,11]
murid betaherpesvirus 8	I		Herpesviridae	Muromegalovirus	1	0 [0,8]		0 [0,8]	1 [1,9]	1 [1,9]
tigray hantavirus	V		Hantaviridae	Orthohantavirus	1	0 [0,9]		0 [0,9]	1 [1,10]	1 [1,10]
rat minute virus	II		Parvoviridae	Protoparvovirus	1	0 [0,8]		0 [0,7]	1 [1,9]	1 [1,8]
huangpi virus	V		Hantaviridae	Orthohantavirus	1	0 [0,13]		0 [0,10]	1 [1,14]	1 [1,11]
lianghe virus	V		Hantaviridae	Orthohantavirus	1	0 [0,11]		0 [0,13]	1 [1,12]	1 [1,14]
natorduori virus	V		Arenaviridae	Arenaviridae	1	0 [0,21]		0 [0,21]	1 [1,22]	1 [1,22]
bowe orthohantavirus	V		Hantaviridae	Orthohantavirus	1	0 [0,32]		0 [0,31]	1 [1,33]	1 [1,32]
sarufutsu virus	V		Hantaviridae	Orthohantavirus	1	0 [0,20]		0 [0,20]	1 [1,21]	1 [1,21]
xinyi virus	V		Hantaviridae	Orthohantavirus	1	0 [0,10]		0 [0,11]	1 [1,11]	1 [1,12]
bobomene virus	V		Arenaviridae	Arenaviridae	1	0 [0,21]		0 [0,19]	1 [1,22]	1 [1,20]
omdraaivlei virus	V		Arenaviridae	Arenaviridae	1	0 [0,6]		0 [0,5]	1 [1,7]	1 [1,6]
witsand virus	V		Arenaviridae	Arenaviridae	1	0 [0,1]		0 [0,2]	1 [1,2]	1 [1,3]
lucheng rn rat coronavirus	IV		Coronaviridae	Alphacoronavirus	1	0 [0,10]		0 [0,8]	1 [1,11]	1 [1,9]
korf virus	V		Hantaviridae	Orthohantavirus	1	0 [0,11]		0 [0,10]	1 [1,12]	1 [1,11]
gairo mammarenavirus	V		Arenaviridae	Mammarenavirus	1	0 [0,2]		0 [0,2]	1 [1,3]	1 [1,3]
norway rat kobuvirus 2	IV		Picornaviridae	Kobuvirus	1	0 [0,9]		0 [0,7]	1 [1,10]	1 [1,8]
norway rat arterivirus	IV		Arteriviridae	Arteriviridae	1	0 [0,7]		0 [0,7]	1 [1,8]	1 [1,8]
norway rat hunnivirus	IV		Picornaviridae	Hunnivirus	1	0 [0,10]		0 [0,8]	1 [1,11]	1 [1,9]
norway rat pestivirus	IV		Flaviviridae	Pestivirus	1	0 [0,11]		0 [0,9]	1 [1,12]	1 [1,10]
adler hantavirus	V		Hantaviridae	Orthohantavirus	1	0 [0,47]		0 [0,43]	1 [1,48]	1 [1,44]
tataguine orthobunyavirus	V		Peribunyaviridae	Orthobunyavirus	1	0 [0,1]		0 [0,2]	1 [1,2]	1 [1,3]
mariental mammarenavirus	V		Arenaviridae	Mammarenavirus	1	0 [0,7]		0 [0,5]	1 [1,8]	1 [1,6]
okahandja mammarenavirus	V		Arenaviridae	Mammarenavirus	1	0 [0,7]		0 [0,4]	1 [1,8]	1 [1,5]
bruges orthohantavirus	V		Hantaviridae	Orthohantavirus	1	0 [0,7]		0 [0,5]	1 [1,8]	1 [1,6]
rattus norvegicus polyomavirus 1	I		Polyomaviridae	Alphapolyomavirus	1	0 [0,8]		0 [0,8]	1 [1,9]	1 [1,9]
rat arterivirus 4	IV		Arteriviridae	Arteriviridae	1	0 [0,1]		0 [0,1]	1 [1,2]	1 [1,2]
rat arterivirus 2	IV		Arteriviridae	Arteriviridae	1	0 [0,1]		0 [0,1]	1 [1,2]	1 [1,2]
rat arterivirus 3	IV		Arteriviridae	Arteriviridae	1	0 [0,2]		0 [0,2]	1 [1,3]	1 [1,3]
brno virus	V		Hantaviridae	Orthohantavirus	1	0 [0,7]		0 [0,5]	1 [1,8]	1 [1,6]
fugong orthohantavirus	V		Hantaviridae	Orthohantavirus	1	0 [0,80]		0 [0,82]	1 [1,81]	1 [1,83]
makokou virus	V		Hantaviridae	Orthohantavirus	1	0 [0,8]		0 [0,7]	1 [1,9]	1 [1,8]
mus musculus polyomavirus 2	I		Polyomaviridae	Betapolyomavirus	1	0 [0,9]		0 [0,9]	1 [1,10]	1 [1,10]
aichivirus c	IV		Picornaviridae	Kobuvirus	1	0 [0,2]		0 [0,6]	1 [1,3]	1 [1,7]
rosavirus a	IV		Picornaviridae	Rosavirus	1	0 [0,0]		0 [0,0]	1 [1,1]	1 [1,1]
burkina faso astrovirus	IV		Astroviridae	Mamastrovirus	1	0 [0,0]		0 [0,0]	1 [1,1]	1 [1,1]
calhevirus 2	IV		Picornavirales	Picornavirales	1	0 [0,0]		0 [0,0]	1 [1,1]	1 [1,1]
chiropteran tetraparvovirus 1	II		Parvoviridae	Tetraparvovirus	1	0 [0,1]		0 [0,0]	1 [1,2]	1 [1,1]
dyosigmapapillomavirus 1	I		Papillomaviridae	Dyosigmapapillomavirus	1	0 [0,2]		0 [0,1]	1 [1,3]	1 [1,2]
gammapapillomavirus 11	I		Papillomaviridae	Gammapapillomavirus	1	0 [0,0]		0 [0,0]	1 [1,1]	1 [1,1]
gammapapillomavirus 12	I		Papillomaviridae	Gammapapillomavirus	1	0 [0,0]		0 [0,0]	1 [1,1]	1 [1,1]
gammapapillomavirus 18	I		Papillomaviridae	Gammapapillomavirus	1	0 [0,0]		0 [0,0]	1 [1,1]	1 [1,1]
gammapapillomavirus 20	I		Papillomaviridae	Gammapapillomavirus	1	0 [0,0]		0 [0,0]	1 [1,1]	1 [1,1]
gammapapillomavirus 7	I		Papillomaviridae	Gammapapillomavirus	1	0 [0,0]		0 [0,0]	1 [1,1]	1 [1,1]
gammapapillomavirus 8	I		Papillomaviridae	Gammapapillomavirus	1	0 [0,0]		0 [0,0]	1 [1,1]	1 [1,1]
mischivirus a	IV		Picornaviridae	Mischivirus	1	0 [0,9]		0 [0,10]	1 [1,10]	1 [1,11]
pasivirus a	IV		Picornaviridae	Pasivirus	1	0 [0,2]		0 [0,2]	1 [1,3]	1 [1,3]
porcine bocavirus 5	II		Parvoviridae	Bocaparvovirus	1	0 [0,1]		0 [0,1]	1 [1,2]	1 [1,2]
Coronavirus HKU15	IV		Coronaviridae	Deltacoronavirus	1	0 [0,3]		0 [0,3]	1 [1,4]	1 [1,4]
rotavirus h	III		Reoviridae	Rotavirus	1	0 [0,4]		0 [0,5]	1 [1,5]	1 [1,6]
salivirus a	IV		Picornaviridae	Salivirus	1	0 [0,1]		0 [0,2]	1 [1,2]	1 [1,3]
southern elephant seal virus	IV		Togaviridae	Alphavirus	1	0 [0,19]		0 [0,14]	1 [1,20]	1 [1,15]
torque teno sus virus k2	II		Anelloviridae	Kappatorquevirus	1	0 [0,1]		0 [0,1]	1 [1,2]	1 [1,2]
ungulate bocaparvovirus 2	II		Parvoviridae	Bocaparvovirus	1	0 [0,3]		0 [0,3]	1 [1,4]	1 [1,4]
ungulate bocaparvovirus 3	II		Parvoviridae	Bocaparvovirus	1	0 [0,1]		0 [0,1]	1 [1,2]	1 [1,2]
ungulate tetraparvovirus 3	II		Parvoviridae	Tetraparvovirus	1	0 [0,1]		0 [0,1]	1 [1,2]	1 [1,2]
ungulate tetraparvovirus 4	II		Parvoviridae	Tetraparvovirus	1	0 [0,3]		0 [0,3]	1 [1,4]	1 [1,4]
bufavirus-1	II		Parvoviridae	Parvovirinae	1	0 [0,0]		0 [0,0]	1 [1,1]	1 [1,1]
bufavirus-2	II		Parvoviridae	Parvovirinae	1	0 [0,0]		0 [0,0]	1 [1,1]	1 [1,1]
bufavirus-3	II		Parvoviridae	Parvovirinae	1	0 [0,0]		0 [0,0]	1 [1,1]	1 [1,1]
burana orthonairovirus	V		Nairoviridae	Orthonairovirus	1	0 [0,1]		0 [0,1]	1 [1,2]	1 [1,2]
geran virus	V		Nairoviridae	Orthonairovirus	1	0 [0,4]		0 [0,3]	1 [1,5]	1 [1,4]
utinga orthobunyavirus	V		Peribunyaviridae	Orthobunyavirus	1	0 [0,9]		0 [0,7]	1 [1,10]	1 [1,8]
zungarococha virus	V		Peribunyaviridae	Orthobunyavirus	1	0 [0,0]		0 [0,0]	1 [1,1]	1 [1,1]
heramatsu virus	III		Reoviridae	Orbivirus	1	0 [0,11]		0 [0,11]	1 [1,12]	1 [1,12]
bourbon virus	V		Orthomyxoviridae	Thogotovirus	1	0 [0,1]		0 [0,1]	1 [1,2]	1 [1,2]
gammapapillomavirus 10	I		Papillomaviridae	Gammapapillomavirus	1	0 [0,0]		0 [0,0]	1 [1,1]	1 [1,1]
gammapapillomavirus 13	I		Papillomaviridae	Gammapapillomavirus	1	0 [0,0]		0 [0,0]	1 [1,1]	1 [1,1]
gammapapillomavirus 14	I		Papillomaviridae	Gammapapillomavirus	1	0 [0,0]		0 [0,0]	1 [1,1]	1 [1,1]
gammapapillomavirus 15	I		Papillomaviridae	Gammapapillomavirus	1	0 [0,0]		0 [0,0]	1 [1,1]	1 [1,1]
gammapapillomavirus 16	I		Papillomaviridae	Gammapapillomavirus	1	0 [0,0]		0 [0,0]	1 [1,1]	1 [1,1]
gammapapillomavirus 17	I		Papillomaviridae	Gammapapillomavirus	1	0 [0,0]		0 [0,0]	1 [1,1]	1 [1,1]
gammapapillomavirus 6	I		Papillomaviridae	Gammapapillomavirus	1	0 [0,0]		0 [0,0]	1 [1,1]	1 [1,1]
gammapapillomavirus 9	I		Papillomaviridae	Gammapapillomavirus	1	0 [0,0]		0 [0,0]	1 [1,1]	1 [1,1]
human polyomavirus 4	I		Polyomaviridae	Betapolyomavirus	1	0 [0,0]		0 [0,1]	1 [1,1]	1 [1,2]
pinniped dependoparvovirus 1	II		Parvoviridae	Dependoparvovirus	1	0 [0,1]		0 [0,1]	1 [1,2]	1 [1,2]
ungulate bocaparvovirus 5	II		Parvoviridae	Bocaparvovirus	1	0 [0,3]		0 [0,3]	1 [1,4]	1 [1,4]
bovine hungarovirus	IV		Picornaviridae	Picornaviridae	1	0 [0,5]		0 [0,2]	1 [1,6]	1 [1,3]
ovine polyomavirus	I		Polyomaviridae	Polyomaviridae	1	0 [0,2]		0 [0,2]	1 [1,3]	1 [1,3]
bovine cyclovirus	II		Circoviridae	Cyclovirus	1	0 [0,4]		0 [0,2]	1 [1,5]	1 [1,3]
ovine kobuvirus	IV		Picornaviridae	Kobuvirus	1	0 [0,4]		0 [0,3]	1 [1,5]	1 [1,4]
sheep polyomavirus 1	I		Polyomaviridae	Polyomaviridae	1	0 [0,2]		0 [0,2]	1 [1,3]	1 [1,3]
bovine nebovirus	IV		Caliciviridae	Nebovirus	1	0 [0,5]		0 [0,2]	1 [1,6]	1 [1,3]
phocine adenovirus 1	I		Adenoviridae	Mastadenovirus	1	0 [0,0]		0 [0,1]	1 [1,1]	1 [1,2]
canid herpesvirus 2	I		Herpesviridae	Gammaherpesvirinae	1	0 [0,6]		0 [0,4]	1 [1,7]	1 [1,5]
sea otter poxvirus	I		Poxviridae	Chordopoxvirinae	1	0 [0,1]		0 [0,1]	1 [1,2]	1 [1,2]
linda virus	IV		Flaviviridae	Pestivirus	1	0 [0,1]		0 [0,1]	1 [1,2]	1 [1,2]
porcine astrovirus 2	IV		Astroviridae	Mamastrovirus	1	0 [0,2]		0 [0,3]	1 [1,3]	1 [1,4]
porcine astrovirus 4	IV		Astroviridae	Mamastrovirus	1	0 [0,1]		0 [0,2]	1 [1,2]	1 [1,3]
porcine parvovirus 2	II		Parvoviridae	Protoparvovirus	1	0 [0,3]		0 [0,4]	1 [1,4]	1 [1,5]
porcine parvovirus 3	II		Parvoviridae	Protoparvovirus	1	0 [0,3]		0 [0,3]	1 [1,4]	1 [1,4]
porcine bocavirus	II		Parvoviridae	Bocaparvovirus	1	0 [0,3]		0 [0,3]	1 [1,4]	1 [1,4]
porcine partetravirus	II		Parvoviridae	Parvovirinae	1	0 [0,1]		0 [0,1]	1 [1,2]	1 [1,2]
porcine parvovirus 5	II		Parvoviridae	Protoparvovirus	1	0 [0,2]		0 [0,2]	1 [1,3]	1 [1,3]
porcine astrovirus 3	IV		Astroviridae	Mamastrovirus	1	0 [0,1]		0 [0,0]	1 [1,2]	1 [1,1]
porcine respirovirus 1	V		Paramyxoviridae	Respirovirus	1	0 [0,1]		0 [0,0]	1 [1,2]	1 [1,1]
porcine parvovirus 6	II		Parvoviridae	Protoparvovirus	1	0 [0,2]		0 [0,2]	1 [1,3]	1 [1,3]
porcine astrovirus 1	IV		Astroviridae	Mamastrovirus	1	0 [0,1]		0 [0,1]	1 [1,2]	1 [1,2]
pestivirus k	IV		Flaviviridae	Pestivirus	1	0 [0,2]		0 [0,0]	1 [1,3]	1 [1,1]
porcine parvovirus 7	II		Parvoviridae	Chapparvovirus	1	0 [0,2]		0 [0,2]	1 [1,3]	1 [1,3]
porcine bufavirus	II		Parvoviridae	Parvovirinae	1	0 [0,1]		0 [0,1]	1 [1,2]	1 [1,2]
swine pneumovirus	V		Pneumoviridae	Orthopneumovirus	1	0 [0,1]		0 [0,0]	1 [1,2]	1 [1,1]
human astrovirus	IV		Astroviridae	Astroviridae	1	0 [0,0]		0 [0,2]	1 [1,1]	1 [1,3]
human cosavirus	IV		Picornaviridae	Cosavirus	1	0 [0,1]		0 [0,2]	1 [1,2]	1 [1,3]
posavirus 1	IV		Picornavirales	Posavirus	1	0 [0,2]		0 [0,1]	1 [1,3]	1 [1,2]
posavirus 2	IV		Picornavirales	Posavirus	1	0 [0,1]		0 [0,0]	1 [1,2]	1 [1,1]
kappaarterivirus wobum	IV		Arteriviridae	Kappaarterivirus	1	0 [0,2]		0 [0,1]	1 [1,3]	1 [1,2]
human betapapillomavirus	I		Papillomaviridae	Betapapillomavirus	1	0 [0,0]		0 [0,0]	1 [1,1]	1 [1,1]
otariid herpesvirus 3	I		Herpesviridae	Gammaherpesvirinae	1	0 [0,1]		0 [0,1]	1 [1,2]	1 [1,2]
mx polyomavirus	I		Polyomaviridae	Polyomaviridae	1	0 [0,0]		0 [0,0]	1 [1,1]	1 [1,1]
torque teno sus virus k2b	II		Anelloviridae	Kappatorquevirus	1	0 [0,1]		0 [0,1]	1 [1,2]	1 [1,2]
achimota pararubulavirus 1	V		Paramyxoviridae	Pararubulavirus	1	0 [0,3]		0 [0,3]	1 [1,4]	1 [1,4]
achimota pararubulavirus 2	V		Paramyxoviridae	Pararubulavirus	1	0 [0,3]		0 [0,3]	1 [1,4]	1 [1,4]
phascolarctid herpesvirus 1	I		Herpesviridae	Gammaherpesvirinae	1	0 [0,2]		0 [0,2]	1 [1,3]	1 [1,3]
myotis mystacinus betaherpesvirus 1	I		Herpesviridae	Betaherpesvirinae	1	0 [0,5]		0 [0,3]	1 [1,6]	1 [1,4]
nyctalus leisleri betaherpesvirus 1	I		Herpesviridae	Betaherpesvirinae	1	0 [0,3]		0 [0,2]	1 [1,4]	1 [1,3]
plecotus austriacus betaherpesvirus 1	I		Herpesviridae	Betaherpesvirinae	1	0 [0,4]		0 [0,2]	1 [1,5]	1 [1,3]
eptesipox virus	I		Poxviridae	Poxviridae	1	0 [0,11]		0 [0,10]	1 [1,12]	1 [1,11]
psipapillomavirus 3	I		Papillomaviridae	Psipapillomavirus	1	0 [0,0]		0 [0,0]	1 [1,1]	1 [1,1]
fikirini ledantevirus	V		Rhabdoviridae	Ledantevirus	1	0 [0,6]		0 [0,6]	1 [1,7]	1 [1,7]
wencheng sm shrew coronavirus	IV		Coronaviridae	Alphacoronavirus	1	0 [0,1]		0 [0,2]	1 [1,2]	1 [1,3]
roundleaf bat hepatitis b virus	VII		Hepadnaviridae	Orthohepadnavirus	1	0 [0,24]		0 [0,22]	1 [1,25]	1 [1,23]
human associated cyclovirus 11	II		Circoviridae	Cyclovirus	1	0 [0,0]		0 [0,0]	1 [1,1]	1 [1,1]
melomys burtoni retrovirus	VI		Retroviridae	Retroviridae	1	0 [0,11]		0 [0,9]	1 [1,12]	1 [1,10]
mediterranean horseshoe bat adenovirus 1	I		Adenoviridae	Adenoviridae	1	0 [0,2]		0 [0,2]	1 [1,3]	1 [1,3]
mediterranean horseshoe bat adenovirus 2	I		Adenoviridae	Adenoviridae	1	0 [0,1]		0 [0,1]	1 [1,2]	1 [1,2]
mediterranean horseshoe bat adenovirus 3	I		Adenoviridae	Adenoviridae	1	0 [0,1]		0 [0,1]	1 [1,2]	1 [1,2]
mediterranean horseshoe bat adenovirus 4	I		Adenoviridae	Adenoviridae	1	0 [0,1]		0 [0,1]	1 [1,2]	1 [1,2]
common noctule adenovirus 2	I		Adenoviridae	Adenoviridae	1	0 [0,9]		0 [0,11]	1 [1,10]	1 [1,12]
common noctule adenovirus 3	I		Adenoviridae	Adenoviridae	1	0 [0,9]		0 [0,11]	1 [1,10]	1 [1,12]
common pipistrelle adenovirus 2	I		Adenoviridae	Adenoviridae	1	0 [0,1]		0 [0,1]	1 [1,2]	1 [1,2]
lesser noctule adenovirus 1	I		Adenoviridae	Adenoviridae	1	0 [0,3]		0 [0,3]	1 [1,4]	1 [1,4]
lesser noctule adenovirus 2	I		Adenoviridae	Adenoviridae	1	0 [0,3]		0 [0,2]	1 [1,4]	1 [1,3]
lesser noctule adenovirus 3	I		Adenoviridae	Adenoviridae	1	0 [0,3]		0 [0,3]	1 [1,4]	1 [1,4]
lesser noctule adenovirus 4	I		Adenoviridae	Adenoviridae	1	0 [0,3]		0 [0,2]	1 [1,4]	1 [1,3]
soprano pipistrelle adenovirus 2	I		Adenoviridae	Adenoviridae	1	0 [0,0]		0 [0,0]	1 [1,1]	1 [1,1]
soprano pipistrelle adenovirus 3	I		Adenoviridae	Adenoviridae	1	0 [0,0]		0 [0,0]	1 [1,1]	1 [1,1]
soprano pipistrelle adenovirus 4	I		Adenoviridae	Adenoviridae	1	0 [0,0]		0 [0,0]	1 [1,1]	1 [1,1]
kumasi ledantevirus	V		Rhabdoviridae	Ledantevirus	1	0 [0,1]		0 [0,1]	1 [1,2]	1 [1,2]
koolpinyah ephemerovirus	V		Rhabdoviridae	Ephemerovirus	1	0 [0,8]		0 [0,5]	1 [1,9]	1 [1,6]
manhattan parechovirus	IV		Picornaviridae	Parechovirus	1	0 [0,10]		0 [0,8]	1 [1,11]	1 [1,9]
human echovirus	IV		Picornaviridae	Enterovirus	1	0 [0,0]		0 [0,0]	1 [1,1]	1 [1,1]
mpulungu bufavirus	II		Parvoviridae	Protoparvovirus	1	0 [0,1]		0 [0,1]	1 [1,2]	1 [1,2]
slow loris parvovirus 1	II		Parvoviridae	Parvoviridae	1	0 [0,0]		0 [0,0]	1 [1,1]	1 [1,1]
china rattus coronavirus hku24	IV		Coronaviridae	Betacoronavirus	1	0 [0,10]		0 [0,7]	1 [1,11]	1 [1,8]
lemur smacovirus	II		Smacoviridae	Smacoviridae	1	0 [0,0]		0 [0,0]	1 [1,1]	1 [1,1]
lesavirus 1	IV		Picornaviridae	Picornaviridae	1	0 [0,1]		0 [0,0]	1 [1,2]	1 [1,1]
lesavirus 2	IV		Picornaviridae	Picornaviridae	1	0 [0,1]		0 [0,1]	1 [1,2]	1 [1,2]
pongo abelii polyomavirus 1	I		Polyomaviridae	Alphapolyomavirus	1	0 [0,3]		0 [0,2]	1 [1,4]	1 [1,3]
molossus molossus polyomavirus 1	I		Polyomaviridae	Alphapolyomavirus	1	0 [0,4]		0 [0,4]	1 [1,5]	1 [1,5]
skunk mastadenovirus a	I		Adenoviridae	Mastadenovirus	1	0 [0,4]		0 [0,4]	1 [1,5]	1 [1,5]
suncus coronavirus	IV		Coronaviridae	Coronavirinae	1	0 [0,1]		0 [0,1]	1 [1,2]	1 [1,2]
mupapillomavirus 3	I		Papillomaviridae	Mupapillomavirus	1	0 [0,0]		0 [0,0]	1 [1,1]	1 [1,1]
myotis myotis betaherpesvirus 1	I		Herpesviridae	Betaherpesvirinae	1	0 [0,6]		0 [0,5]	1 [1,7]	1 [1,6]
posavirus 3	IV		Picornavirales	Posavirus	1	0 [0,0]		0 [0,0]	1 [1,1]	1 [1,1]
myotis ricketti herpesvirus 1	I		Herpesviridae	Gammaherpesvirinae	1	0 [0,8]		0 [0,5]	1 [1,9]	1 [1,6]
myotis ricketti herpesvirus 2	I		Herpesviridae	Gammaherpesvirinae	1	0 [0,6]		0 [0,5]	1 [1,7]	1 [1,6]
human associated gemyvongvirus 1	II		Genomoviridae	Gemykibivirus	1	0 [0,0]		0 [0,0]	1 [1,1]	1 [1,1]
human polyomavirus 10	I		Polyomaviridae	Deltapolyomavirus	1	0 [0,0]		0 [0,2]	1 [1,1]	1 [1,3]
bat associated circovirus 4	II		Circoviridae	Circovirus	1	0 [0,1]		0 [0,1]	1 [1,2]	1 [1,2]
megaerops kusnotoi astrovirus	IV		Astroviridae	Astroviridae	1	0 [0,8]		0 [0,2]	1 [1,9]	1 [1,3]
megabat bufavirus 2	II		Parvoviridae	Protoparvovirus	1	0 [0,2]		0 [0,2]	1 [1,3]	1 [1,3]
chiropteran protoparvovirus 1	II		Parvoviridae	Protoparvovirus	1	0 [0,5]		0 [0,5]	1 [1,6]	1 [1,6]
phascolarctid herpesvirus 2	I		Herpesviridae	Gammaherpesvirinae	1	0 [0,2]		0 [0,2]	1 [1,3]	1 [1,3]
lorisid herpesvirus 1	I		Herpesviridae	Herpesviridae	1	0 [0,5]		0 [0,6]	1 [1,6]	1 [1,7]
human associated gemykibivirus 4	II		Genomoviridae	Gemykibivirus	1	0 [0,0]		0 [0,0]	1 [1,1]	1 [1,1]
bat associated cyclovirus 14	II		Circoviridae	Circovirus	1	0 [0,1]		0 [0,2]	1 [1,2]	1 [1,3]
bat associated cyclovirus 15	II		Circoviridae	Circovirus	1	0 [0,1]		0 [0,2]	1 [1,2]	1 [1,3]
parechovirus 6	IV		Picornaviridae	Parechovirus	1	0 [0,0]		0 [0,0]	1 [1,1]	1 [1,1]
macropodid herpesvirus 6	I		Herpesviridae	Gammaherpesvirinae	1	0 [0,10]		0 [0,10]	1 [1,11]	1 [1,11]
elk gammaherpesvirus 3	I		Herpesviridae	Gammaherpesvirinae	1	0 [0,4]		0 [0,4]	1 [1,5]	1 [1,5]
marten alphaherpesvirus	I		Herpesviridae	Alphaherpesvirinae	1	0 [0,1]		0 [0,0]	1 [1,2]	1 [1,1]
marten gammaherpesvirus 1	I		Herpesviridae	Gammaherpesvirinae	1	0 [0,0]		0 [0,0]	1 [1,1]	1 [1,1]
marten gammaherpesvirus 2	I		Herpesviridae	Gammaherpesvirinae	1	0 [0,0]		0 [0,0]	1 [1,1]	1 [1,1]
torque teno mini virus 18	II		Anelloviridae	Betatorquevirus	1	0 [0,0]		0 [0,0]	1 [1,1]	1 [1,1]
human associated gemykibivirus 5	II		Genomoviridae	Gemykibivirus	1	0 [0,0]		0 [0,0]	1 [1,1]	1 [1,1]
cercopithecus kandti cytomegalovirus	I		Herpesviridae	Cytomegalovirus	1	0 [0,5]		0 [0,4]	1 [1,6]	1 [1,5]
cercopithecus kandti rhadinovirus	I		Herpesviridae	Rhadinovirus	1	0 [0,4]		0 [0,3]	1 [1,5]	1 [1,4]
myotis latirostis coronavirus	IV		Coronaviridae	Coronavirinae	1	0 [0,37]		0 [0,36]	1 [1,38]	1 [1,37]
dyokappapapillomavirus 3	I		Papillomaviridae	Dyokappapapillomavirus	1	0 [0,4]		0 [0,3]	1 [1,5]	1 [1,4]
dyokappapapillomavirus 4	I		Papillomaviridae	Dyokappapapillomavirus	1	0 [0,4]		0 [0,3]	1 [1,5]	1 [1,4]
dyoxipapillomavirus 2	I		Papillomaviridae	Dyoxipapillomavirus	1	0 [0,5]		0 [0,3]	1 [1,6]	1 [1,4]
kowari adenovirus	I		Adenoviridae	Adenoviridae	1	0 [0,1]		0 [0,2]	1 [1,2]	1 [1,3]
human bufavirus	II		Parvoviridae	Bocaparvovirus	1	0 [0,0]		0 [0,0]	1 [1,1]	1 [1,1]
ursid gammaherpesvirus 1	I		Herpesviridae	Gammaherpesvirinae	1	0 [0,7]		0 [0,8]	1 [1,8]	1 [1,9]
cercopithecus erythrotis polyomavirus 1	I		Polyomaviridae	Betapolyomavirus	1	0 [0,14]		0 [0,9]	1 [1,15]	1 [1,10]
oita ledantevirus	V		Rhabdoviridae	Ledantevirus	1	0 [0,44]		0 [0,37]	1 [1,45]	1 [1,38]
human polyomavirus 11	I		Polyomaviridae	Deltapolyomavirus	1	0 [0,0]		0 [0,1]	1 [1,1]	1 [1,2]
pteropine herpesvirus 2	I		Herpesviridae	Gammaherpesvirinae	1	0 [0,2]		0 [0,2]	1 [1,3]	1 [1,3]
myotis daubentonii betaherpesvirus 1	I		Herpesviridae	Betaherpesvirinae	1	0 [0,5]		0 [0,3]	1 [1,6]	1 [1,4]
myotis emarginatus betaherpesvirus 1	I		Herpesviridae	Betaherpesvirinae	1	0 [0,11]		0 [0,6]	1 [1,12]	1 [1,7]
pipistrellus kuhlii betaherpesvirus 1	I		Herpesviridae	Betaherpesvirinae	1	0 [0,4]		0 [0,2]	1 [1,5]	1 [1,3]
pipistrellus pipistrellus betaherpesvirus 2	I		Herpesviridae	Betaherpesvirinae	1	0 [0,2]		0 [0,0]	1 [1,3]	1 [1,1]
tadarida teniotis betaherpesvirus 1	I		Herpesviridae	Betaherpesvirinae	1	0 [0,2]		0 [0,2]	1 [1,3]	1 [1,3]
tadarida teniotis betaherpesvirus 2	I		Herpesviridae	Betaherpesvirinae	1	0 [0,2]		0 [0,2]	1 [1,3]	1 [1,3]
psipapillomavirus 2	I		Papillomaviridae	Psipapillomavirus	1	0 [0,0]		0 [0,0]	1 [1,1]	1 [1,1]
common pipistrelle adenovirus 3	I		Adenoviridae	Adenoviridae	1	0 [0,1]		0 [0,1]	1 [1,2]	1 [1,2]
common pipistrelle adenovirus 4	I		Adenoviridae	Adenoviridae	1	0 [0,1]		0 [0,1]	1 [1,2]	1 [1,2]
geoffroy's bat adenovirus 1	I		Adenoviridae	Adenoviridae	1	0 [0,9]		0 [0,8]	1 [1,10]	1 [1,9]
kuhl's pipistrelle adenovirus 1	I		Adenoviridae	Adenoviridae	1	0 [0,3]		0 [0,3]	1 [1,4]	1 [1,4]
nathusius's pipistrelle adenovirus 1	I		Adenoviridae	Adenoviridae	1	0 [0,9]		0 [0,8]	1 [1,10]	1 [1,9]
northern bat adenovirus 1	I		Adenoviridae	Adenoviridae	1	0 [0,21]		0 [0,14]	1 [1,22]	1 [1,15]
brown long-eared bat adenovirus 1	I		Adenoviridae	Adenoviridae	1	0 [0,1]		0 [0,2]	1 [1,2]	1 [1,3]
common noctule adenovirus 1	I		Adenoviridae	Adenoviridae	1	0 [0,8]		0 [0,9]	1 [1,9]	1 [1,10]
greater mouse-eared bat adenovirus 1	I		Adenoviridae	Adenoviridae	1	0 [0,7]		0 [0,7]	1 [1,8]	1 [1,8]
grey long-eared bat adenovirus 1	I		Adenoviridae	Adenoviridae	1	0 [0,2]		0 [0,3]	1 [1,3]	1 [1,4]
lesser mouse-eared bat adenovirus 1	I		Adenoviridae	Adenoviridae	1	0 [0,5]		0 [0,5]	1 [1,6]	1 [1,6]
particoloured bat adenovirus 1	I		Adenoviridae	Adenoviridae	1	0 [0,10]		0 [0,9]	1 [1,11]	1 [1,10]
pond bat adenovirus 1	I		Adenoviridae	Adenoviridae	1	0 [0,9]		0 [0,8]	1 [1,10]	1 [1,9]
serotine bat adenovirus 1	I		Adenoviridae	Adenoviridae	1	0 [0,6]		0 [0,5]	1 [1,7]	1 [1,6]
serotine bat adenovirus 2	I		Adenoviridae	Adenoviridae	1	0 [0,6]		0 [0,5]	1 [1,7]	1 [1,6]
soprano pipistrelle adenovirus 1	I		Adenoviridae	Adenoviridae	1	0 [0,0]		0 [0,0]	1 [1,1]	1 [1,1]
vespertilionid adenovirus 3	I		Adenoviridae	Adenoviridae	1	0 [0,9]		0 [0,11]	1 [1,10]	1 [1,12]
vespertilionid adenovirus 4	I		Adenoviridae	Adenoviridae	1	0 [0,6]		0 [0,5]	1 [1,7]	1 [1,6]
human salivirus	IV		Picornaviridae	Salivirus	1	0 [0,0]		0 [0,0]	1 [1,1]	1 [1,1]
sea otter polyomavirus 1	I		Polyomaviridae	Polyomaviridae	1	0 [0,1]		0 [0,0]	1 [1,2]	1 [1,1]
ferret badger calicivirus	IV		Caliciviridae	Caliciviridae	1	0 [0,11]		0 [0,6]	1 [1,12]	1 [1,7]
tadarida brasiliensis polyomavirus 1	I		Polyomaviridae	Polyomaviridae	1	0 [0,1]		0 [0,1]	1 [1,2]	1 [1,2]
tadarida brasiliensis polyomavirus 2	I		Polyomaviridae	Polyomaviridae	1	0 [0,1]		0 [0,1]	1 [1,2]	1 [1,2]
human smacovirus 1	II		Smacoviridae	Huchismacovirus	1	0 [0,0]		0 [0,0]	1 [1,1]	1 [1,1]
black howler monkey smacovirus	II		Smacoviridae	Smacoviridae	1	0 [0,0]		0 [0,0]	1 [1,1]	1 [1,1]
rabovirus a	IV		Picornaviridae	Rabovirus	1	0 [0,10]		0 [0,8]	1 [1,11]	1 [1,9]
meles meles polyomavirus 1	I		Polyomaviridae	Betapolyomavirus	1	0 [0,7]		0 [0,8]	1 [1,8]	1 [1,9]
human papillomavirus kc5	I		Papillomaviridae	Papillomaviridae	1	0 [0,0]		0 [0,0]	1 [1,1]	1 [1,1]
sus scrofa polyomavirus 1	I		Polyomaviridae	Polyomaviridae	1	0 [0,1]		0 [0,1]	1 [1,2]	1 [1,2]
gammapapillomavirus 27	I		Papillomaviridae	Gammapapillomavirus	1	0 [0,0]		0 [0,0]	1 [1,1]	1 [1,1]
shrew hepatovirus	IV		Picornaviridae	Hepatovirus	1	0 [0,3]		0 [0,2]	1 [1,4]	1 [1,3]
cheirogaleid herpesvirus 1	I		Herpesviridae	Herpesviridae	1	0 [0,2]		0 [0,3]	1 [1,3]	1 [1,4]
cheirogaleid herpesvirus 2	I		Herpesviridae	Herpesviridae	1	0 [0,2]		0 [0,3]	1 [1,3]	1 [1,4]
bat associated cyclovirus 16	II		Circoviridae	Circovirus	1	0 [0,2]		0 [0,3]	1 [1,3]	1 [1,4]
bastrovirus bas-1	IV		Astroviridae	Astroviridae	1	0 [0,0]		0 [0,0]	1 [1,1]	1 [1,1]
parechovirus 1	IV		Picornaviridae	Parechovirus	1	0 [0,0]		0 [0,0]	1 [1,1]	1 [1,1]
parechovirus 3	IV		Picornaviridae	Parechovirus	1	0 [0,0]		0 [0,0]	1 [1,1]	1 [1,1]
parechovirus 4	IV		Picornaviridae	Parechovirus	1	0 [0,0]		0 [0,0]	1 [1,1]	1 [1,1]
sorex araneus adenovirus	I		Adenoviridae	Adenoviridae	1	0 [0,2]		0 [0,2]	1 [1,3]	1 [1,3]
kobuvirus bamboo rat	IV		Picornaviridae	Kobuvirus	1	0 [0,2]		0 [0,2]	1 [1,3]	1 [1,3]
bighorn sheep gammaherpesvirus	I		Herpesviridae	Gammaherpesvirinae	1	0 [0,15]		0 [0,14]	1 [1,16]	1 [1,15]
elk gammaherpesvirus 1	I		Herpesviridae	Gammaherpesvirinae	1	0 [0,3]		0 [0,3]	1 [1,4]	1 [1,4]
elk gammaherpesvirus 2	I		Herpesviridae	Gammaherpesvirinae	1	0 [0,3]		0 [0,3]	1 [1,4]	1 [1,4]
marten betaherpesvirus	I		Herpesviridae	Betaherpesvirinae	1	0 [0,0]		0 [0,0]	1 [1,1]	1 [1,1]
ungulate bocaparvovirus 6	II		Parvoviridae	Bocaparvovirus	1	0 [0,4]		0 [0,3]	1 [1,5]	1 [1,4]
cercopithecus kandti lymphocryptovirus	I		Herpesviridae	Lymphocryptovirus	1	0 [0,4]		0 [0,3]	1 [1,5]	1 [1,4]
kerivoula titania coronavirus	IV		Coronaviridae	Coronavirinae	1	0 [0,13]		0 [0,12]	1 [1,14]	1 [1,13]
sea otter parvovirus 1	II		Parvoviridae	Parvoviridae	1	0 [0,1]		0 [0,0]	1 [1,2]	1 [1,1]
sea otter adenovirus 1	I		Adenoviridae	Adenoviridae	1	0 [0,1]		0 [0,0]	1 [1,2]	1 [1,1]
bos taurus papillomavirus 20	I		Papillomaviridae	Papillomaviridae	1	0 [0,5]		0 [0,3]	1 [1,6]	1 [1,4]
human rotavirus	III		Reoviridae	Rotavirus	1	0 [0,2]		0 [0,7]	1 [1,3]	1 [1,8]
dyoupsilonpapillomavirus 1	I		Papillomaviridae	Dyoupsilonpapillomavirus	1	0 [0,0]		0 [0,0]	1 [1,1]	1 [1,1]
dyokappapapillomavirus 2	I		Papillomaviridae	Dyokappapapillomavirus	1	0 [0,12]		0 [0,7]	1 [1,13]	1 [1,8]
human papillomavirus type 78	I		Papillomaviridae	Papillomaviridae	1	0 [0,1]		0 [0,2]	1 [1,2]	1 [1,3]
eptesicus serotinus betaherpesvirus 1	I		Herpesviridae	Betaherpesvirinae	1	0 [0,5]		0 [0,2]	1 [1,6]	1 [1,3]
pipistrellus pygmaeus betaherpesvirus 1	I		Herpesviridae	Betaherpesvirinae	1	0 [0,0]		0 [0,0]	1 [1,1]	1 [1,1]
plecotus austriacus betaherpesvirus 2	I		Herpesviridae	Betaherpesvirinae	1	0 [0,4]		0 [0,2]	1 [1,5]	1 [1,3]
tasmanian devil retrovirus	VI		Retroviridae	Alpharetrovirus	1	0 [0,1]		0 [0,1]	1 [1,2]	1 [1,2]
eidolon helvum adenovirus 3	I		Adenoviridae	Adenoviridae	1	0 [0,1]		0 [0,0]	1 [1,2]	1 [1,1]
eidolon helvum herpesvirus 1	I		Herpesviridae	Herpesviridae	1	0 [0,1]		0 [0,0]	1 [1,2]	1 [1,1]
eidolon helvum herpesvirus 2	I		Herpesviridae	Herpesviridae	1	0 [0,1]		0 [0,0]	1 [1,2]	1 [1,1]
eidolon helvum herpesvirus 3	I		Herpesviridae	Herpesviridae	1	0 [0,1]		0 [0,0]	1 [1,2]	1 [1,1]
eidolon helvum papillomavirus 4	I		Papillomaviridae	Papillomaviridae	1	0 [0,0]		0 [0,0]	1 [1,1]	1 [1,1]
eidolon helvum papillomavirus 5	I		Papillomaviridae	Papillomaviridae	1	0 [0,0]		0 [0,0]	1 [1,1]	1 [1,1]
eidolon helvum papillomavirus 6	I		Papillomaviridae	Papillomaviridae	1	0 [0,0]		0 [0,0]	1 [1,1]	1 [1,1]
pteropus giganteus papillomavirus type 1	I		Papillomaviridae	Papillomaviridae	1	0 [0,4]		0 [0,4]	1 [1,5]	1 [1,5]
miniopterus schreibersii paramyxovirus	V		Paramyxoviridae	Paramyxoviridae	1	0 [0,5]		0 [0,5]	1 [1,6]	1 [1,6]
dzifa herpesvirus	I		Herpesviridae	Herpesviridae	1	0 [0,6]		0 [0,6]	1 [1,7]	1 [1,7]
miniopterus schreibersii betaherpesvirus 3	I		Herpesviridae	Betaherpesvirinae	1	0 [0,4]		0 [0,3]	1 [1,5]	1 [1,4]
myotis bechsteinii betaherpesvirus 1	I		Herpesviridae	Betaherpesvirinae	1	0 [0,6]		0 [0,7]	1 [1,7]	1 [1,8]
nyctalus noctula betaherpesvirus 1	I		Herpesviridae	Betaherpesvirinae	1	0 [0,7]		0 [0,5]	1 [1,8]	1 [1,6]
pipistrellus pipistrellus betaherpesvirus 1	I		Herpesviridae	Betaherpesvirinae	1	0 [0,1]		0 [0,0]	1 [1,2]	1 [1,1]
rousettus aegyptiacus betaherpesvirus 1	I		Herpesviridae	Betaherpesvirinae	1	0 [0,3]		0 [0,2]	1 [1,4]	1 [1,3]
rousettus aegyptiacus betaherpesvirus 2	I		Herpesviridae	Betaherpesvirinae	1	0 [0,3]		0 [0,2]	1 [1,4]	1 [1,3]
gammapapillomavirus 21	I		Papillomaviridae	Gammapapillomavirus	1	0 [0,0]		0 [0,0]	1 [1,1]	1 [1,1]
dyopsipapillomavirus 1	I		Papillomaviridae	Dyopsipapillomavirus	1	0 [0,5]		0 [0,2]	1 [1,6]	1 [1,3]
dyoomegapapillomavirus 1	I		Papillomaviridae	Dyoomegapapillomavirus	1	0 [0,3]		0 [0,2]	1 [1,4]	1 [1,3]
gammapapillomavirus 24	I		Papillomaviridae	Gammapapillomavirus	1	0 [0,0]		0 [0,0]	1 [1,1]	1 [1,1]
rangifer tarandus granti polyomavirus	I		Polyomaviridae	Polyomaviridae	1	0 [0,6]		0 [0,5]	1 [1,7]	1 [1,6]
eidolon helvum adenovirus 1	I		Adenoviridae	Adenoviridae	1	0 [0,1]		0 [0,0]	1 [1,2]	1 [1,1]
eidolon helvum adenovirus 2	I		Adenoviridae	Adenoviridae	1	0 [0,1]		0 [0,0]	1 [1,2]	1 [1,1]
eidolon helvum kobuvirus	IV		Picornaviridae	Kobuvirus	1	0 [0,2]		0 [0,1]	1 [1,3]	1 [1,2]
eidolon helvum lung retrovirus 1	VI		Retroviridae	Retroviridae	1	0 [0,0]		0 [0,0]	1 [1,1]	1 [1,1]
eidolon helvum throat retrovirus 1	VI		Retroviridae	Retroviridae	1	0 [0,0]		0 [0,0]	1 [1,1]	1 [1,1]
eidolon helvum papillomavirus 7	I		Papillomaviridae	Papillomaviridae	1	0 [0,0]		0 [0,0]	1 [1,1]	1 [1,1]
eidolon helvum parvovirus 2	II		Parvoviridae	Chapparvovirus	1	0 [0,2]		0 [0,0]	1 [1,3]	1 [1,1]
eidolon helvum poxvirus 1	I		Poxviridae	Poxviridae	1	0 [0,1]		0 [0,1]	1 [1,2]	1 [1,2]
human polyomavirus 13	I		Polyomaviridae	Alphapolyomavirus	1	0 [0,0]		0 [0,0]	1 [1,1]	1 [1,1]
tent-making bat hepatitis b virus	VII		Hepadnaviridae	Orthohepadnavirus	1	0 [0,8]		0 [0,3]	1 [1,9]	1 [1,4]
dyophipapillomavirus 1	I		Papillomaviridae	Dyophipapillomavirus	1	0 [0,2]		0 [0,3]	1 [1,3]	1 [1,4]
fesavirus 4	IV		Picornavirales	Fesavirus	1	0 [0,0]		0 [0,0]	1 [1,1]	1 [1,1]
rangifer tarandus papillomavirus 3	I		Papillomaviridae	Papillomaviridae	1	0 [0,6]		0 [0,5]	1 [1,7]	1 [1,6]
hipposideros pratti parvovirus	II		Parvoviridae	Parvoviridae	1	0 [0,2]		0 [0,2]	1 [1,3]	1 [1,3]
miniopterus schreibersii parvovirus	II		Parvoviridae	Parvoviridae	1	0 [0,9]		0 [0,9]	1 [1,10]	1 [1,10]
myotis ricketti parvovirus	II		Parvoviridae	Parvoviridae	1	0 [0,13]		0 [0,9]	1 [1,14]	1 [1,10]
gammapapillomavirus 22	I		Papillomaviridae	Gammapapillomavirus	1	0 [0,0]		0 [0,0]	1 [1,1]	1 [1,1]
gammapapillomavirus 25	I		Papillomaviridae	Gammapapillomavirus	1	0 [0,0]		0 [0,0]	1 [1,1]	1 [1,1]
rangifer tarandus granti papillomavirus	I		Papillomaviridae	Papillomaviridae	1	0 [0,6]		0 [0,5]	1 [1,7]	1 [1,6]
rangifer tarandus granti parvovirus	II		Parvoviridae	Parvoviridae	1	0 [0,5]		0 [0,5]	1 [1,6]	1 [1,6]
eptesicus serotinus papillomavirus	I		Papillomaviridae	Papillomaviridae	1	0 [0,4]		0 [0,5]	1 [1,5]	1 [1,6]
soricidae paramyxovirus	V		Paramyxoviridae	Paramyxoviridae	1	0 [0,1]		0 [0,1]	1 [1,2]	1 [1,2]
torque teno tadarida brasiliensis virus	II		Anelloviridae	Anelloviridae	1	0 [0,1]		0 [0,1]	1 [1,2]	1 [1,2]

## Sheet: caption
Supplementary Data 3 – Details of viruses in Figure2-B and Supplementary Figure 8-B. Virus species were ordered (in each figure) in descending order of their predicted host range and top 40 were selected. Rabies lyssavirus was excluded from the figures and is included here for completion. Values in brackets represent 90% confidence intervals. Columns with research effort indicate results obtained…
