# Supplementary material for: Divide-and-conquer: machine-learning integrates mammalian and viral traits with network features to predict virus-mammal associations
Source: Nat Commun. 2021 Jun 25;12:3954. doi: 10.1038/s41467-021-24085-w (PMC8233343; doi:10.1038/s41467-021-24085-w)
Supplement: Supplementary file 8 — Supplementary Data 4 [file 41467_2021_24085_MOESM8_ESM.xlsx]

## Sheet: SD4
Order	No. species included in the study	Known associations (EID2)	New associations	Fold increase	New associations (Research effort)	Fold increase (Research effort)	Known zoonotic associations	New zoonotic associations	Fold increase (zoonotic associations)	New zoonotic associations (Research effort)	Fold increase (zoonotic associations - Research effort)	Known domestic associations	New domestic associations	Fold increase (domestic associations)	New domestic associations (Research effort)	Fold increase (domestic associations - Research effort)
Primates	171	1148	4747 [660,18392]	5.135 [1.575,17.021]	4844 [753,18088]	5.22 [1.656,16.756]	703	3374 [440,12370]	3511 [547,12328]	5.799 [1.626,18.596]	5.994 [1.778,18.536]	1389	1177 [95,6209]	1354 [157,6287]	6.552 [1.448,30.288]	7.387 [1.741,30.656]
Chiroptera	548	854	3884 [461,21471]	5.548 [1.54,26.142]	4001 [446,21146]	5.685 [1.522,25.761]	234	1502 [133,9016]	1676 [158,8888]	7.419 [1.568,39.53]	8.162 [1.675,38.983]	1770	1557 [124,9902]	1817 [147,9988]	8.31 [1.582,47.488]	9.531 [1.69,47.892]
Rodentia	282	712	3564 [356,20307]	6.006 [1.5,29.521]	3525 [356,20299]	5.951 [1.5,29.51]	385	2230 [228,10473]	2240 [241,10512]	6.792 [1.592,28.203]	6.818 [1.626,28.304]	2782	2427 [242,11774]	2469 [241,11951]	7.837 [1.682,34.166]	7.955 [1.679,34.665]
Carnivora	177	618	2489 [343,13104]	5.028 [1.555,22.204]	2456 [353,12367]	4.974 [1.571,21.011]	115	1005 [108,6069]	1094 [117,5966]	9.739 [1.939,53.774]	10.513 [2.017,52.878]	2406	1965 [284,8612]	2013 [292,8461]	5.456 [1.644,20.528]	5.565 [1.662,20.186]
Artiodactyla	104	509	3451 [513,12217]	7.78 [2.008,25.002]	3572 [541,11802]	8.018 [2.063,24.187]	140	1307 [155,5422]	1415 [172,5249]	10.336 [2.107,39.729]	11.107 [2.229,38.493]	3529	3106 [447,9532]	3260 [482,9362]	8.343 [2.057,23.534]	8.707 [2.139,23.132]
Eulipotyphla	44	111	207 [16,2302]	2.865 [1.144,21.739]	200 [13,2157]	2.802 [1.117,20.432]	26	126 [8,1135]	113 [9,1035]	5.846 [1.308,44.654]	5.346 [1.346,40.808]	152	125 [9,1259]	130 [9,1189]	5.63 [1.333,47.63]	5.815 [1.333,45.037]
Proboscidea	3	58	32 [13,287]	1.552 [1.224,5.948]	44 [17,267]	1.759 [1.293,5.603]	10	10 [1,134]	17 [1,133]	2 [1.1,14.4]	2.7 [1.1,14.3]	36	19 [5,210]	31 [5,202]	2.118 [1.294,13.353]	2.824 [1.294,12.882]
Perissodactyla	11	47	227 [41,1016]	5.83 [1.872,22.617]	257 [50,937]	6.468 [2.064,20.936]	10	87 [10,444]	112 [18,447]	9.7 [2,45.4]	12.2 [2.8,45.7]	268	222 [41,814]	252 [50,795]	5.826 [1.891,18.696]	6.478 [2.087,18.283]
Diprotodontia	23	37	33 [2,541]	1.892 [1.054,15.622]	34 [1,517]	1.919 [1.027,14.973]	19	23 [2,221]	24 [1,228]	2.211 [1.105,12.632]	2.263 [1.053,13]	46	27 [2,253]	28 [1,263]	2.421 [1.105,14.316]	2.474 [1.053,14.842]
Lagomorpha	12	35	181 [29,860]	6.171 [1.829,25.571]	188 [20,890]	6.371 [1.571,26.429]	12	101 [13,483]	110 [7,504]	9.417 [2.083,41.25]	10.167 [1.583,43]	181	150 [27,608]	158 [19,629]	5.839 [1.871,20.613]	6.097 [1.613,21.29]
Pilosa	5	23	17 [0,316]	1.739 [1,14.739]	13 [0,276]	1.565 [1,13]	15	12 [0,201]	9 [0,179]	1.8 [1,14.4]	1.6 [1,12.933]	17	8 [0,150]	5 [0,131]	1.889 [1,17.667]	1.556 [1,15.556]
Scandentia	3	16	17 [3,150]	2.062 [1.188,10.375]	27 [3,147]	2.688 [1.188,10.188]	6	9 [1,86]	19 [1,93]	2.5 [1.167,15.333]	4.167 [1.167,16.5]	13	8 [1,78]	14 [1,87]	2.6 [1.2,16.6]	3.8 [1.2,18.4]
Dasyuromorphia	4	11	4 [0,61]	1.364 [1,6.545]	4 [0,73]	1.364 [1,7.636]	0	3 [0,28]	~ [~,~]	1 [1,28]	~ [~,~]	3	3 [0,28]	3 [0,31]	1 [1,28]	1 [1,31]
Didelphimorphia	5	9	15 [0,126]	2.667 [1,15]	15 [0,112]	2.667 [1,13.444]	4	13 [0,77]	13 [0,68]	4.25 [1,20.25]	4.25 [1,18]	12	9 [0,57]	9 [0,50]	4 [1,20]	4 [1,17.667]
Afrosoricida	8	8	0 [0,6]	1 [1,1.75]	0 [0,5]	1 [1,1.625]	0	0 [0,6]	~ [~,~]	1 [1,6]	~ [~,~]	0	0 [0,5]	~ [~,~]	1 [1,5]	~ [~,~]
Peramelemorphia	5	5	3 [0,10]	1.6 [1,3]	3 [0,15]	1.6 [1,4]	5	0 [0,0]	0 [0,5]	1 [1,1]	1 [1,2]	5	0 [0,0]	0 [0,2]	1 [1,1]	1 [1,1.4]
Cingulata	1	2	14 [2,104]	8 [2,53]	28 [4,145]	15 [3,73.5]	2	13 [2,62]	24 [4,89]	7.5 [2,32]	13 [3,45.5]	15	13 [2,65]	27 [4,107]	7.5 [2,33.5]	14.5 [3,54.5]
Hyracoidea	1	1	0 [0,25]	1 [1,26]	0 [0,40]	1 [1,41]	0	0 [0,17]	~ [~,~]	1 [1,17]	~ [~,~]	0	0 [0,18]	~ [~,~]	1 [1,18]	~ [~,~]

## Sheet: caption
Supplementary Data 4 – Predictions for mammalian orders. Rabies virus was excluded from the counts of observed, predicted associations, and association fold-increase. Zoonotic refers to associations with viruses known to affect humans. Domestic refers to associations with viruses known to affect economically important domesticated mammals (livestock - including camels, horses, and pets - includin…
