# Supplementary material for: Divide-and-conquer: machine-learning integrates mammalian and viral traits with network features to predict virus-mammal associations
Source: Nat Commun. 2021 Jun 25;12:3954. doi: 10.1038/s41467-021-24085-w (PMC8233343; doi:10.1038/s41467-021-24085-w)
Supplement: Supplementary file 9 — Supplementary Data 5 [file 41467_2021_24085_MOESM9_ESM.xlsx]

## Sheet: SD5
Mammal	Domestication status	Order	Known (EID2)	Abbreviation (labelled in Figure 2)	New viruses (predicted)	Fold increase	Abbreviation (labelled in Supplementary Figure 8)	New viruses (Research effort)	Fold increase (Research Effort)
Macaca radiata	wild	primates	9	M. radiat	110 [24,252]	13.222 [3.667,29]	M. radiat	124 [30,245]	14.778 [4.333,28.222]
Alces alces	semi domestic	artiodactyla	14	A. alces	103 [46,213]	8.357 [4.286,16.214]	A. alces	94 [22,221]	7.714 [2.571,16.786]
Rangifer tarandus	semi domestic	artiodactyla	26	R. tarand	102 [48,228]	4.923 [2.846,9.769]		88 [20,227]	4.385 [1.769,9.731]
Erythrocebus patas	wild	primates	16	E. patas	101 [21,198]	7.312 [2.312,13.375]	E. patas	96 [21,240]	7 [2.312,16]
Odocoileus virginianus	semi domestic	artiodactyla	30	O. virgin	100 [10,228]	4.333 [1.333,8.6]	O. virgin	112 [23,238]	4.733 [1.767,8.933]
Microtus arvalis	semi domestic	rodentia	14	M. arvali	100 [10,332]	8.143 [1.714,24.714]	M. arvali	100 [13,287]	8.143 [1.929,21.5]
Apodemus agrarius	wild	rodentia	20	A. agrari	99 [17,237]	5.95 [1.85,12.85]	A. agrari	94 [16,227]	5.7 [1.8,12.35]
Meriones unguiculatus	semi domestic	rodentia	7	M. unguic	98 [13,310]	15 [2.857,45.286]	M. unguic	98 [12,319]	15 [2.714,46.571]
Sapajus apella	wild	primates	17	S. apella	96 [9,284]	6.647 [1.529,17.706]	S. apella	111 [19,302]	7.529 [2.118,18.765]
Odocoileus hemionus	wild	artiodactyla	21	O. hemion	91 [23,182]	5.333 [2.095,9.667]		89 [36,183]	5.238 [2.714,9.714]
Ovis orientalis	wild	artiodactyla	6		91 [10,207]	16.167 [2.667,35.5]		89 [11,208]	15.833 [2.833,35.667]
Capreolus capreolus	wild	artiodactyla	25		90 [16,194]	4.6 [1.64,8.76]	C. capreo	95 [36,206]	4.8 [2.44,9.24]
Cervus nippon	semi domestic	artiodactyla	10		90 [23,233]	10 [3.3,24.3]		90 [24,236]	10 [3.4,24.6]
Bison bison	semi domestic	artiodactyla	15		88 [18,195]	6.867 [2.2,14]		83 [21,173]	6.533 [2.4,12.533]
Canis lupus	semi domestic	carnivora	14	C. lupus	87 [4,310]	7.214 [1.286,23.143]	C. lupus	77 [8,283]	6.5 [1.571,21.214]
Pan paniscus	wild	primates	15	P. panisc	85 [14,274]	6.667 [1.933,19.267]	P. panisc	92 [27,275]	7.133 [2.8,19.333]
Mandrillus sphinx	wild	primates	25		84 [26,210]	4.36 [2.04,9.4]		81 [32,195]	4.24 [2.28,8.8]
Cervus elaphus	semi domestic	artiodactyla	33		83 [7,226]	3.515 [1.212,7.848]		82 [5,240]	3.485 [1.152,8.273]
Dama dama	semi domestic	artiodactyla	20		83 [34,209]	5.15 [2.7,11.45]		80 [19,171]	5 [1.95,9.55]
Crocidura russula	wild	other	6	C. russul	81 [6,256]	14.5 [2,43.667]	C. russul	59 [7,247]	10.833 [2.167,42.167]
Alces americanus	wild	artiodactyla	7		81 [16,180]	12.571 [3.286,26.714]		82 [16,177]	12.714 [3.286,26.286]
Marmota monax	wild	rodentia	8	M. monax	80 [4,314]	11 [1.5,40.25]		67 [5,282]	9.375 [1.625,36.25]
Macaca nemestrina	wild	primates	25		79 [7,233]	4.16 [1.28,10.32]		76 [16,227]	4.04 [1.64,10.08]
Microtus pennsylvanicus	wild	rodentia	4		79 [17,238]	20.75 [5.25,60.5]	M. pennsy	76 [16,237]	20 [5,60.25]
Semnopithecus entellus	wild	primates	8		79 [8,282]	10.875 [2,36.25]		76 [9,285]	10.5 [2.125,36.625]
Macaca sylvanus	wild	primates	9		77 [15,234]	9.556 [2.667,27]		75 [20,220]	9.333 [3.222,25.444]
Ovis ammon	wild	artiodactyla	6		77 [19,190]	13.833 [4.167,32.667]		76 [19,188]	13.667 [4.167,32.333]
Chlorocebus pygerythrus	wild	primates	24		77 [21,204]	4.208 [1.875,9.5]		83 [17,183]	4.458 [1.708,8.625]
Macaca fuscata	wild	primates	21		76 [11,215]	4.619 [1.524,11.238]		92 [20,230]	5.381 [1.952,11.952]
Pongo pygmaeus	wild	primates	28		75 [7,210]	3.679 [1.25,8.5]		73 [6,196]	3.607 [1.214,8]
Ursus arctos	wild	carnivora	12	U. arctos	75 [16,225]	7.25 [2.333,19.75]	U. arctos	80 [15,232]	7.667 [2.25,20.333]
Papio ursinus	wild	primates	16		75 [25,171]	5.688 [2.562,11.688]		70 [23,172]	5.375 [2.438,11.75]
Macaca sinica	wild	primates	6		74 [7,276]	13.333 [2.167,47]		72 [5,219]	13 [1.833,37.5]
Pecari tajacu	semi domestic	artiodactyla	6		74 [10,249]	13.333 [2.667,42.5]		70 [10,203]	12.667 [2.667,34.833]
Chlorocebus sabaeus	wild	primates	14		72 [19,174]	6.143 [2.357,13.429]		83 [27,188]	6.929 [2.929,14.429]
Peromyscus leucopus	wild	rodentia	7		71 [15,208]	11.143 [3.143,30.714]		73 [19,231]	11.429 [3.714,34]
Babyrousa babyrussa	wild	artiodactyla	2		71 [0,234]	36.5 [1,118]		62 [2,214]	32 [2,108]
Ursus americanus	wild	carnivora	13	U. americ	70 [18,205]	6.385 [2.385,16.769]	U. americ	72 [17,201]	6.538 [2.308,16.462]
Callimico goeldii	wild	primates	2		69 [2,194]	35.5 [2,98]		56 [8,163]	29 [5,82.5]
Chlorocebus aethiops	wild	primates	44		69 [17,183]	2.568 [1.386,5.159]		69 [11,164]	2.568 [1.25,4.727]
Canis latrans	wild	carnivora	13	C. latran	69 [16,184]	6.308 [2.231,15.154]	C. latran	67 [21,138]	6.154 [2.615,11.615]
Giraffa camelopardalis	semi domestic	artiodactyla	11		68 [18,171]	7.182 [2.636,16.545]	G. camelo	105 [18,243]	10.545 [2.636,23.091]
Capra aegagrus	wild	artiodactyla	6		67 [11,170]	12.167 [2.833,29.333]		70 [14,177]	12.667 [3.333,30.5]
Kobus ellipsiprymnus	wild	artiodactyla	5		66 [2,207]	14.2 [1.4,42.4]		59 [4,191]	12.8 [1.8,39.2]
Syncerus caffer	semi domestic	artiodactyla	14		66 [15,219]	5.714 [2.071,16.643]		79 [18,230]	6.643 [2.286,17.429]
Callithrix penicillata	wild	primates	4		66 [8,216]	17.5 [3,55]		63 [3,215]	16.75 [1.75,54.75]
Myodes glareolus	wild	rodentia	23		66 [4,228]	3.87 [1.174,10.913]		65 [7,210]	3.826 [1.304,10.13]
Papio cynocephalus	wild	primates	28		65 [13,184]	3.321 [1.464,7.571]		81 [14,209]	3.893 [1.5,8.464]
Oryx gazella	semi domestic	artiodactyla	6		65 [9,197]	11.833 [2.5,33.833]		67 [9,193]	12.167 [2.5,33.167]
Hydrochoerus hydrochaeris	semi domestic	rodentia	2		65 [3,204]	33.5 [2.5,103]		39 [3,176]	20.5 [2.5,89]
Ovis canadensis	wild	artiodactyla	11		65 [16,214]	6.909 [2.455,20.455]		59 [21,171]	6.364 [2.909,16.545]
Rusa unicolor	wild	artiodactyla	3		65 [4,218]	22.667 [2.333,73.667]		77 [6,209]	26.667 [3,70.667]
Pteropus alecto	wild	chiroptera	12	P. alecto	64 [7,261]	6.333 [1.583,22.75]	P. alecto	65 [7,252]	6.417 [1.583,22]
Connochaetes taurinus	semi domestic	artiodactyla	7		64 [9,206]	10.143 [2.286,30.429]		65 [9,208]	10.286 [2.286,30.714]
Callithrix jacchus	wild	primates	14		63 [8,274]	5.5 [1.571,20.571]		67 [8,279]	5.786 [1.571,20.929]
Alouatta caraya	wild	primates	13		63 [18,215]	5.846 [2.385,17.538]		60 [15,248]	5.615 [2.154,20.077]
Nyctereutes procyonoides	semi domestic	carnivora	11		63 [18,192]	6.727 [2.636,18.455]		57 [19,188]	6.182 [2.727,18.091]
Macaca cyclopis	wild	primates	6		63 [14,195]	11.5 [3.333,33.5]		61 [13,192]	11.167 [3.167,33]
Cercocebus atys	wild	primates	10		61 [9,231]	7.1 [1.9,24.1]		71 [16,264]	8.1 [2.6,27.4]
Apodemus sylvaticus	wild	rodentia	22		61 [9,231]	3.773 [1.409,11.5]		60 [5,223]	3.727 [1.227,11.136]
Rhinolophus pusillus	wild	chiroptera	14	R. pusill	61 [22,114]	5.357 [2.571,9.143]	R. pusill	60 [17,113]	5.286 [2.214,9.071]
Macaca mulatta	wild	primates	83		60 [3,214]	1.723 [1.036,3.578]		56 [7,186]	1.675 [1.084,3.241]
Tragelaphus oryx	semi domestic	artiodactyla	8		60 [10,168]	8.5 [2.25,22]		50 [10,131]	7.25 [2.25,17.375]
Hipposideros armiger	wild	chiroptera	12	H. armige	60 [15,167]	6 [2.25,14.917]		49 [15,142]	5.083 [2.25,12.833]
Oreamnos americanus	wild	artiodactyla	7		59 [4,246]	9.429 [1.571,36.143]		65 [1,202]	10.286 [1.143,29.857]
Oryx leucoryx	semi domestic	artiodactyla	12		59 [2,188]	5.917 [1.167,16.667]		59 [5,167]	5.917 [1.417,14.917]
Rupicapra rupicapra	wild	artiodactyla	16		58 [8,209]	4.625 [1.5,14.062]		57 [12,178]	4.562 [1.75,12.125]
Ovibos moschatus	semi domestic	artiodactyla	7		58 [12,220]	9.286 [2.714,32.429]		68 [15,239]	10.714 [3.143,35.143]
Lepus americanus	wild	other	6	L. americ	58 [14,181]	10.667 [3.333,31.167]	L. americ	60 [7,262]	11 [2.167,44.667]
Micropteropus pusillus	wild	chiroptera	3	M. pusill	58 [1,193]	20.333 [1.333,65.333]		58 [1,193]	20.333 [1.333,65.333]
Papio anubis	wild	primates	27		57 [7,173]	3.111 [1.259,7.407]		59 [13,172]	3.185 [1.481,7.37]
Ondatra zibethicus	semi domestic	rodentia	5		57 [3,232]	12.4 [1.6,47.4]		53 [3,235]	11.6 [1.6,48]
Mastomys natalensis	wild	rodentia	12		57 [2,234]	5.75 [1.167,20.5]		49 [3,248]	5.083 [1.25,21.667]
Macaca arctoides	wild	primates	8		56 [13,189]	8 [2.625,24.625]		55 [14,154]	7.875 [2.75,20.25]
Papio hamadryas	wild	primates	21		56 [8,191]	3.667 [1.381,10.095]		65 [19,191]	4.095 [1.905,10.095]
Papio papio	wild	primates	8		56 [13,173]	8 [2.625,22.625]		55 [17,179]	7.875 [3.125,23.375]
Microtus agrestis	wild	rodentia	15		55 [4,324]	4.667 [1.267,22.6]		59 [3,293]	4.933 [1.2,20.533]
Bandicota indica	wild	rodentia	10		55 [2,191]	6.5 [1.2,20.1]		49 [3,219]	5.9 [1.3,22.9]
Myodes rufocanus	wild	rodentia	7		55 [8,204]	8.857 [2.143,30.143]		55 [8,206]	8.857 [2.143,30.429]
Arvicola amphibius	wild	rodentia	5		55 [6,222]	12 [2.2,45.4]		54 [5,226]	11.8 [2,46.2]
Gorilla gorilla	wild	primates	43		54 [5,178]	2.256 [1.116,5.14]		61 [8,187]	2.419 [1.186,5.349]
Colobus guereza	wild	primates	14		54 [5,197]	4.857 [1.357,15.071]		54 [7,186]	4.857 [1.5,14.286]
Sigmodon hispidus	wild	rodentia	13		54 [5,116]	5.154 [1.385,9.923]		59 [8,132]	5.538 [1.615,11.154]
Apodemus flavicollis	wild	rodentia	16		54 [3,214]	4.375 [1.188,14.375]		41 [3,208]	3.562 [1.188,14]
Alcelaphus buselaphus	semi domestic	artiodactyla	5		54 [7,182]	11.8 [2.4,37.4]		51 [7,176]	11.2 [2.4,36.2]
Sturnira parvidens	wild	chiroptera	3		54 [4,173]	19 [2.333,58.667]		44 [6,158]	15.667 [3,53.667]
Macaca fascicularis	wild	primates	55		53 [8,178]	1.964 [1.145,4.236]		61 [10,169]	2.109 [1.182,4.073]
Procyon lotor	semi domestic	carnivora	21		53 [14,153]	3.524 [1.667,8.286]		50 [11,142]	3.381 [1.524,7.762]
Mephitis mephitis	semi domestic	carnivora	8		53 [12,114]	7.625 [2.5,15.25]		47 [14,151]	6.875 [2.75,19.875]
Bandicota bengalensis	wild	rodentia	2		52 [1,179]	27 [1.5,90.5]		53 [3,165]	27.5 [2.5,83.5]
Cynopterus sphinx	wild	chiroptera	5		51 [3,212]	11.2 [1.6,43.4]		53 [2,220]	11.6 [1.4,45]
Vulpes velox	wild	carnivora	12		51 [11,161]	5.25 [1.917,14.417]		53 [7,163]	5.417 [1.583,14.583]
Panthera tigris	wild	carnivora	11		51 [7,159]	5.636 [1.636,15.455]		36 [7,138]	4.273 [1.636,13.545]
Hipposideros pomona	wild	chiroptera	13		51 [3,312]	4.923 [1.231,25]	H. pomona	65 [3,282]	6 [1.231,22.692]
Gorilla beringei	wild	primates	14		51 [10,174]	4.643 [1.714,13.429]		54 [11,168]	4.857 [1.786,13]
Peromyscus maniculatus	wild	rodentia	11		50 [10,182]	5.545 [1.909,17.545]		63 [10,200]	6.727 [1.909,19.182]
Sciurus niger	wild	rodentia	3		50 [7,193]	17.667 [3.333,65.333]		50 [6,195]	17.667 [3,66]
Rattus tanezumi	wild	rodentia	7		50 [8,138]	8.143 [2.143,20.714]		54 [10,138]	8.714 [2.429,20.714]
Cercopithecus ascanius	wild	primates	12		50 [8,186]	5.167 [1.667,16.5]		45 [6,184]	4.75 [1.5,16.333]
Cercopithecus mitis	wild	primates	8		50 [8,145]	7.25 [2,19.125]		38 [8,188]	5.75 [2,24.5]
Rousettus aegyptiacus	wild	chiroptera	21		49 [13,255]	3.333 [1.619,13.143]	R. aegypt	74 [13,350]	4.524 [1.619,17.667]
Cercopithecus cephus	wild	primates	7		49 [9,113]	8 [2.286,17.143]		43 [8,105]	7.143 [2.143,16]
Antilocapra americana	wild	artiodactyla	10		49 [8,177]	5.9 [1.8,18.7]		50 [4,162]	6 [1.4,17.2]
Tragelaphus strepsiceros	semi domestic	artiodactyla	5		49 [5,215]	10.8 [2,44]		44 [5,184]	9.8 [2,37.8]
Macaca tonkeana	wild	primates	5		49 [7,209]	10.8 [2.4,42.8]		47 [6,185]	10.4 [2.2,38]
Capra ibex	wild	artiodactyla	7		49 [9,159]	8 [2.286,23.714]		50 [9,160]	8.143 [2.286,23.857]
Cervus canadensis	wild	artiodactyla	6		49 [8,123]	9.167 [2.333,21.5]		60 [11,139]	11 [2.833,24.167]
Cercocebus torquatus	wild	primates	6		48 [6,132]	9 [2,23]		49 [6,147]	9.167 [2,25.5]
Vicugna vicugna	semi domestic	artiodactyla	4		48 [2,212]	13 [1.5,54]		46 [7,177]	12.5 [2.75,45.25]
Cercopithecus nictitans	wild	primates	11		48 [7,156]	5.364 [1.636,15.182]		59 [8,237]	6.364 [1.727,22.545]
Rhinolophus affinis	wild	chiroptera	9		48 [8,205]	6.333 [1.889,23.778]		51 [4,199]	6.667 [1.444,23.111]
Chlorocebus tantalus	wild	primates	3		48 [14,130]	17 [5.667,44.333]		43 [8,118]	15.333 [3.667,40.333]
Hipposideros speoris	wild	chiroptera	2		48 [0,142]	25 [1,72]		46 [0,138]	24 [1,70]
Rhinolophus ferrumequinum	wild	chiroptera	29		47 [6,96]	2.621 [1.207,4.31]		44 [4,133]	2.517 [1.138,5.586]
Rhinolophus sinicus	wild	chiroptera	13		47 [12,112]	4.615 [1.923,9.615]		43 [8,110]	4.308 [1.615,9.462]
Rhinolophus fumigatus	wild	chiroptera	2		47 [1,119]	24.5 [1.5,60.5]		42 [1,121]	22 [1.5,61.5]
Myodes rutilus	wild	rodentia	6		47 [8,185]	8.833 [2.333,31.833]		45 [10,192]	8.5 [2.667,33]
Lophocebus albigena	wild	primates	7		46 [11,128]	7.571 [2.571,19.286]		35 [7,133]	6 [2,20]
Microtus fortis	wild	rodentia	6		46 [4,162]	8.667 [1.667,28]		47 [5,164]	8.833 [1.833,28.333]
Trachypithecus cristatus	wild	primates	3		46 [4,121]	16.333 [2.333,41.333]		40 [2,115]	14.333 [1.667,39.333]
Myotis ricketti	wild	chiroptera	17		46 [5,183]	3.706 [1.294,11.765]		38 [1,157]	3.235 [1.059,10.235]
Rousettus leschenaultii	wild	chiroptera	19		45 [5,235]	3.368 [1.263,13.368]		45 [5,237]	3.368 [1.263,13.474]
Miniopterus schreibersii	wild	chiroptera	41		45 [5,97]	2.098 [1.122,3.366]		45 [7,93]	2.098 [1.171,3.268]
Aotus trivirgatus	wild	primates	15		45 [5,170]	4 [1.333,12.333]		53 [3,140]	4.533 [1.2,10.333]
Phoca vitulina	wild	carnivora	16		45 [6,208]	3.812 [1.375,14]		45 [4,236]	3.812 [1.25,15.75]
Pipistrellus subflavus	wild	chiroptera	2		45 [1,223]	23.5 [1.5,112.5]		45 [1,224]	23.5 [1.5,113]
Cercopithecus mona	wild	primates	8		45 [10,141]	6.625 [2.25,18.625]		41 [10,135]	6.125 [2.25,17.875]
Sciurus vulgaris	wild	rodentia	6		45 [7,157]	8.5 [2.167,27.167]		45 [7,155]	8.5 [2.167,26.833]
Gazella subgutturosa	wild	artiodactyla	4		45 [2,151]	12.25 [1.5,38.75]		45 [1,148]	12.25 [1.25,38]
Apodemus peninsulae	wild	rodentia	6		45 [13,189]	8.5 [3.167,32.5]		43 [11,184]	8.167 [2.833,31.667]
Saguinus oedipus	wild	primates	16		44 [13,223]	3.75 [1.812,14.938]		57 [12,238]	4.562 [1.75,15.875]
Cricetulus griseus	semi domestic	rodentia	11		44 [6,165]	5 [1.545,16]		39 [4,131]	4.545 [1.364,12.909]
Ursus maritimus	wild	carnivora	13		44 [9,121]	4.385 [1.692,10.308]		39 [8,122]	4 [1.615,10.385]
Chinchilla lanigera	semi domestic	rodentia	3		44 [0,332]	15.667 [1,111.667]		46 [0,343]	16.333 [1,115.333]
Connochaetes gnou	wild	artiodactyla	2		44 [6,164]	23 [4,83]		44 [6,158]	23 [4,80]
Myotis chinensis	wild	chiroptera	3		44 [3,146]	15.667 [2,49.667]		44 [3,148]	15.667 [2,50.333]
Cercocebus agilis	wild	primates	6		44 [4,106]	8.333 [1.667,18.667]		55 [5,116]	10.167 [1.833,20.333]
Hydropotes inermis	semi domestic	artiodactyla	3		43 [2,151]	15.333 [1.667,51.333]		46 [2,152]	16.333 [1.667,51.667]
Rattus exulans	wild	rodentia	6		43 [3,154]	8.167 [1.5,26.667]		40 [3,180]	7.667 [1.5,31]
Genetta genetta	semi domestic	carnivora	3		43 [3,137]	15.333 [2,46.667]		21 [4,92]	8 [2.333,31.667]
Pipistrellus abramus	wild	chiroptera	8		43 [2,176]	6.375 [1.25,23]		45 [5,162]	6.625 [1.625,21.25]
Scotophilus kuhlii	wild	chiroptera	14		43 [5,136]	4.071 [1.357,10.714]		45 [4,146]	4.214 [1.286,11.429]
Zygodontomys brevicauda	wild	rodentia	10		43 [3,213]	5.3 [1.3,22.3]		43 [1,228]	5.3 [1.1,23.8]
Piliocolobus badius	wild	primates	12		43 [4,149]	4.583 [1.333,13.417]		42 [8,153]	4.5 [1.667,13.75]
Urocyon littoralis	semi domestic	carnivora	6		43 [10,138]	8.167 [2.667,24]		28 [5,122]	5.667 [1.833,21.333]
Neovison vison	semi domestic	carnivora	14		43 [5,112]	4.071 [1.357,9]		58 [8,136]	5.143 [1.571,10.714]
Tadarida brasiliensis	wild	chiroptera	11		42 [10,167]	4.818 [1.909,16.182]		37 [7,144]	4.364 [1.636,14.091]
Hylobates lar	wild	primates	5		42 [2,191]	9.4 [1.4,39.2]		48 [7,206]	10.6 [2.4,42.2]
Mustela putorius	wild	carnivora	19		42 [4,227]	3.211 [1.211,12.947]		47 [6,239]	3.474 [1.316,13.579]
Diceros bicornis	semi domestic	other	10	D. bicorn	42 [3,227]	5.2 [1.3,23.7]	D. bicorn	45 [5,211]	5.5 [1.5,22.1]
Cercopithecus neglectus	wild	primates	7		42 [10,97]	7 [2.429,14.857]		35 [7,95]	6 [2,14.571]
Macaca silenus	wild	primates	3		42 [3,130]	15 [2,44.333]		37 [2,123]	13.333 [1.667,42]
Hipposideros larvatus	wild	chiroptera	5		42 [1,140]	9.4 [1.2,29]		36 [2,136]	8.2 [1.4,28.2]
Lasiopodomys gregalis	wild	rodentia	5		42 [5,203]	9.4 [2,41.6]		46 [6,180]	10.2 [2.2,37]
Callithrix pygmaea	wild	primates	3		41 [1,190]	14.667 [1.333,64.333]		41 [0,190]	14.667 [1,64.333]
Symphalangus syndactylus	wild	primates	3		41 [9,130]	14.667 [4,44.333]		43 [9,131]	15.333 [4,44.667]
Pan troglodytes	wild	primates	93		41 [7,135]	1.441 [1.075,2.452]		49 [9,151]	1.527 [1.097,2.624]
Panthera leo	wild	carnivora	14		41 [14,107]	3.929 [2,8.643]		38 [9,104]	3.714 [1.643,8.429]
Ovis dalli	wild	artiodactyla	4		41 [3,158]	11.25 [1.75,40.5]		40 [4,158]	11 [2,40.5]
Mus spretus	wild	rodentia	4		41 [2,217]	11.25 [1.5,55.25]		41 [1,217]	11.25 [1.25,55.25]
Chlorocebus cynosuros	wild	primates	3		41 [8,149]	14.667 [3.667,50.667]		35 [3,139]	12.667 [2,47.333]
Bos gaurus	semi domestic	artiodactyla	3		40 [8,116]	14.333 [3.667,39.667]		39 [5,116]	14 [2.667,39.667]
Micromys minutus	wild	rodentia	4		40 [13,174]	11 [4.25,44.5]		46 [5,191]	12.5 [2.25,48.75]
Tamias striatus	wild	rodentia	3		40 [0,244]	14.333 [1,82.333]		39 [1,166]	14 [1.333,56.333]
Eptesicus serotinus	wild	chiroptera	17		40 [10,157]	3.353 [1.588,10.235]		41 [9,144]	3.412 [1.529,9.471]
Hipposideros caffer	wild	chiroptera	7		40 [14,189]	6.714 [3,28]		39 [6,152]	6.571 [1.857,22.714]
Glossophaga soricina	wild	chiroptera	7		39 [3,200]	6.571 [1.429,29.571]		39 [5,202]	6.571 [1.714,29.857]
Vespertilio murinus	wild	chiroptera	4		39 [10,145]	10.75 [3.5,37.25]		28 [9,141]	8 [3.25,36.25]
Rattus losea	wild	rodentia	7		39 [8,125]	6.571 [2.143,18.857]		45 [8,145]	7.429 [2.143,21.714]
Lophocebus aterrimus	wild	primates	5		39 [3,102]	8.8 [1.6,21.4]		27 [0,96]	6.4 [1,20.2]
Cercopithecus lhoesti	wild	primates	3		39 [5,103]	14 [2.667,35.333]		38 [5,95]	13.667 [2.667,32.667]
Hipposideros pratti	wild	chiroptera	3		39 [3,156]	14 [2,53]		40 [3,156]	14.333 [2,53]
Myodes gapperi	wild	rodentia	3		39 [2,171]	14 [1.667,58]		36 [4,174]	13 [2.333,59]
Cercopithecus albogularis	wild	primates	3		39 [4,110]	14 [2.333,37.667]		35 [6,106]	12.667 [3,36.333]
Alouatta seniculus	wild	primates	5		38 [1,204]	8.6 [1.2,41.8]		52 [2,208]	11.4 [1.4,42.6]
Cercopithecus hamlyni	wild	primates	3		38 [3,118]	13.667 [2,40.333]		37 [4,113]	13.333 [2.333,38.667]
Mandrillus leucophaeus	wild	primates	8		38 [5,140]	5.75 [1.625,18.5]		44 [10,132]	6.5 [2.25,17.5]
Pongo abelii	wild	primates	4		38 [3,181]	10.5 [1.75,46.25]		40 [7,190]	11 [2.75,48.5]
Felis silvestris	wild	carnivora	13		38 [3,106]	3.923 [1.231,9.154]		40 [6,123]	4.077 [1.462,10.462]
Boselaphus tragocamelus	semi domestic	artiodactyla	3		38 [1,131]	13.667 [1.333,44.667]		33 [1,122]	12 [1.333,41.667]
Artibeus cinereus	wild	chiroptera	2		38 [0,141]	20 [1,71.5]		22 [4,111]	12 [3,56.5]
Glis glis	wild	rodentia	4		38 [2,238]	10.5 [1.5,60.5]		40 [2,221]	11 [1.5,56.25]
Plecotus auritus	wild	chiroptera	8		38 [4,166]	5.75 [1.5,21.75]		33 [6,161]	5.125 [1.75,21.125]
Tragelaphus spekii	wild	artiodactyla	3		38 [5,142]	13.667 [2.667,48.333]		37 [5,128]	13.333 [2.667,43.667]
Myotis nigricans	wild	chiroptera	2		38 [0,131]	20 [1,66.5]		14 [0,96]	8 [1,49]
Cercopithecus kandti	wild	primates	5		38 [1,105]	8.6 [1.2,22]		33 [5,94]	7.6 [2,19.8]
Equus burchellii	wild	other	8	E. burche	37 [12,93]	5.625 [2.5,12.625]		37 [12,92]	5.625 [2.5,12.5]
Lynx lynx	semi domestic	carnivora	11		37 [13,115]	4.364 [2.182,11.455]		34 [8,153]	4.091 [1.727,14.909]
Rhizomys pruinosus	wild	rodentia	4		37 [0,163]	10.25 [1,41.75]		28 [0,175]	8 [1,44.75]
Myotis lucifugus	wild	chiroptera	5		37 [2,169]	8.4 [1.4,34.8]		38 [2,175]	8.6 [1.4,36]
Pipistrellus pipistrellus	wild	chiroptera	20		37 [4,158]	2.85 [1.2,8.9]		36 [9,175]	2.8 [1.45,9.75]
Rattus flavipectus	wild	rodentia	4		37 [5,184]	10.25 [2.25,47]		40 [8,195]	11 [3,49.75]
Rhinolophus hipposideros	wild	chiroptera	11		37 [18,141]	4.364 [2.636,13.818]		37 [16,141]	4.364 [2.455,13.818]
Pteropus scapulatus	wild	chiroptera	10		37 [7,125]	4.7 [1.7,13.5]		42 [6,132]	5.2 [1.6,14.2]
Myotis emarginatus	wild	chiroptera	7		37 [10,141]	6.286 [2.429,21.143]		38 [10,142]	6.429 [2.429,21.286]
Paguma larvata	wild	carnivora	5		36 [2,161]	8.2 [1.4,33.2]		35 [3,153]	8 [1.6,31.6]
Myotis dasycneme	wild	chiroptera	5		36 [2,156]	8.2 [1.4,32.2]		35 [3,157]	8 [1.6,32.4]
Micaelamys namaquensis	wild	rodentia	5		36 [6,206]	8.2 [2.2,42.2]		23 [0,287]	5.6 [1,58.4]
Rhinolophus landeri	wild	chiroptera	3		36 [1,102]	13 [1.333,35]		35 [1,98]	12.667 [1.333,33.667]
Equus zebra	wild	other	7		35 [6,198]	6 [1.857,29.286]	E. zebra	47 [10,133]	7.714 [2.429,20]
Eudorcas thomsonii	wild	artiodactyla	4		35 [3,164]	9.75 [1.75,42]		41 [7,163]	11.25 [2.75,41.75]
Pteropus giganteus	wild	chiroptera	7		35 [5,112]	6 [1.714,17]		32 [5,132]	5.571 [1.714,19.857]
Myotis frater	wild	chiroptera	2		35 [0,116]	18.5 [1,59]		33 [0,117]	17.5 [1,59.5]
Aepyceros melampus	wild	artiodactyla	5		34 [0,207]	7.8 [1,42.4]		54 [0,207]	11.8 [1,42.4]
Sturnira lilium	wild	chiroptera	9		34 [2,196]	4.778 [1.222,22.778]		30 [4,170]	4.333 [1.444,19.889]
Eptesicus fuscus	wild	chiroptera	4		34 [1,194]	9.5 [1.25,49.5]		36 [0,131]	10 [1,33.75]
Hippotragus niger	semi domestic	artiodactyla	3		34 [4,142]	12.333 [2.333,48.333]		33 [4,140]	12 [2.333,47.667]
Macaca thibetana	wild	primates	3		34 [2,130]	12.333 [1.667,44.333]		31 [5,123]	11.333 [2.667,42]
Pipistrellus kuhlii	wild	chiroptera	6		34 [0,195]	6.667 [1,33.5]		35 [0,193]	6.833 [1,33.167]
Myotis daubentonii	wild	chiroptera	14		34 [11,150]	3.429 [1.786,11.714]		36 [10,146]	3.571 [1.714,11.429]
Myotis mystacinus	wild	chiroptera	8		34 [10,87]	5.25 [2.25,11.875]		32 [13,89]	5 [2.625,12.125]
Myotis macrodactylus	wild	chiroptera	5		34 [5,142]	7.8 [2,29.4]		28 [5,127]	6.6 [2,26.4]
Rhinolophus pearsonii	wild	chiroptera	5		34 [7,141]	7.8 [2.4,29.2]		34 [8,161]	7.8 [2.6,33.2]
Myotis formosus	wild	chiroptera	2		34 [2,123]	18 [2,62.5]		33 [1,122]	17.5 [1.5,62]
Cricetulus barabensis	wild	rodentia	4		34 [5,163]	9.5 [2.25,41.75]		34 [5,138]	9.5 [2.25,35.5]
Cercopithecus denti	wild	primates	5		34 [7,123]	7.8 [2.4,25.6]		45 [7,130]	10 [2.4,27]
Theropithecus gelada	wild	primates	4		33 [7,86]	9.25 [2.75,22.5]		40 [5,92]	11 [2.25,24]
Mustela lutreola	semi domestic	carnivora	9		33 [2,162]	4.667 [1.222,19]		27 [3,186]	4 [1.333,21.667]
Acinonyx jubatus	semi domestic	carnivora	14		33 [2,143]	3.357 [1.143,11.214]		57 [2,154]	5.071 [1.143,12]
Eumetopias jubatus	wild	carnivora	9		33 [6,103]	4.667 [1.667,12.444]		37 [6,136]	5.111 [1.667,16.111]
Rhinolophus rouxii	wild	chiroptera	3		33 [2,98]	12 [1.667,33.667]		34 [1,106]	12.333 [1.333,36.333]
Rhinolophus lepidus	wild	chiroptera	3		33 [4,91]	12 [2.333,31.333]		27 [2,100]	10 [1.667,34.333]
Mops condylurus	wild	chiroptera	4		33 [6,151]	9.25 [2.5,38.75]		33 [5,151]	9.25 [2.25,38.75]
Lemur catta	wild	primates	7		32 [6,155]	5.571 [1.857,23.143]		42 [3,179]	7 [1.429,26.571]
Ateles geoffroyi	wild	primates	5		32 [3,205]	7.4 [1.6,42]		38 [2,203]	8.6 [1.4,41.6]
Saimiri sciureus	wild	primates	20		32 [5,140]	2.6 [1.25,8]		32 [11,144]	2.6 [1.55,8.2]
Lepus europaeus	wild	other	4		32 [2,177]	9 [1.5,45.25]		35 [2,179]	9.75 [1.5,45.75]
Myotis myotis	wild	chiroptera	8		32 [7,121]	5 [1.875,16.125]		33 [6,132]	5.125 [1.75,17.5]
Antilope cervicapra	semi domestic	artiodactyla	4		32 [3,159]	9 [1.75,40.75]		30 [3,156]	8.5 [1.75,40]
Oryx dammah	semi domestic	artiodactyla	4		32 [4,141]	9 [2,36.25]		34 [4,136]	9.5 [2,35]
Canis aureus	wild	carnivora	5		32 [4,142]	7.4 [1.8,29.4]		37 [3,149]	8.4 [1.6,30.8]
Hipposideros vittatus	wild	chiroptera	4		32 [1,133]	9 [1.25,34.25]		38 [1,130]	10.5 [1.25,33.5]
Hylobates pileatus	wild	primates	4		31 [1,183]	8.75 [1.25,46.75]		31 [2,157]	8.75 [1.5,40.25]
Tapirus terrestris	wild	other	6		31 [10,117]	6.167 [2.667,20.5]		44 [14,165]	8.333 [3.333,28.5]
Ceratotherium simum	semi domestic	other	10		31 [4,102]	4.1 [1.4,11.2]		33 [3,107]	4.3 [1.3,11.7]
Callithrix geoffroyi	wild	primates	2		31 [6,141]	16.5 [4,71.5]		27 [2,141]	14.5 [2,71.5]
Urocyon cinereoargenteus	wild	carnivora	6		31 [7,76]	6.167 [2.167,13.667]		29 [7,75]	5.833 [2.167,13.5]
Felis margarita	wild	carnivora	2		31 [2,129]	16.5 [2,65.5]		24 [1,117]	13 [1.5,59.5]
Lepus timidus	wild	other	4		31 [2,181]	8.75 [1.5,46.25]		40 [0,180]	11 [1,46]
Vespertilio sinensis	wild	chiroptera	6		31 [8,119]	6.167 [2.333,20.833]		32 [6,158]	6.333 [2,27.333]
Myotis blythii	wild	chiroptera	6		31 [5,67]	6.167 [1.833,12.167]		37 [6,99]	7.167 [2,17.5]
Taphozous melanopogon	wild	chiroptera	10		31 [3,103]	4.1 [1.3,11.3]		26 [5,93]	3.6 [1.5,10.3]
Myotis davidii	wild	chiroptera	6		31 [1,158]	6.167 [1.167,27.333]		23 [3,158]	4.833 [1.5,27.333]
Pteropus hypomelanus	wild	chiroptera	7		30 [4,204]	5.286 [1.571,30.143]		30 [4,201]	5.286 [1.571,29.714]
Saguinus mystax	wild	primates	3		30 [14,95]	11 [5.667,32.667]		15 [2,110]	6 [1.667,37.667]
Macaca assamensis	wild	primates	2		30 [2,123]	16 [2,62.5]		28 [1,122]	15 [1.5,62]
Colobus polykomos	wild	primates	3		30 [0,111]	11 [1,38]		38 [0,116]	13.667 [1,39.667]
Nyctalus noctula	wild	chiroptera	13		30 [13,193]	3.308 [2,15.846]		29 [10,151]	3.231 [1.769,12.615]
Colobus angolensis	wild	primates	1		30 [1,67]	31 [2,68]		33 [4,71]	34 [5,72]
Antidorcas marsupialis	semi domestic	artiodactyla	5		30 [0,177]	7 [1,36.4]		35 [2,172]	8 [1.4,35.4]
Myodes regulus	wild	rodentia	2		30 [8,137]	16 [5,69.5]		27 [6,142]	14.5 [4,72]
Lynx pardinus	wild	carnivora	7		30 [9,94]	5.286 [2.286,14.429]		23 [4,103]	4.286 [1.571,15.714]
Oligoryzomys fulvescens	wild	rodentia	5		30 [4,120]	7 [1.8,25]		30 [4,117]	7 [1.8,24.4]
Myotis pequinius	wild	chiroptera	8		30 [2,128]	4.75 [1.25,17]		16 [0,115]	3 [1,15.375]
Ateles paniscus	wild	primates	6		29 [3,182]	5.833 [1.5,31.333]		27 [3,174]	5.5 [1.5,30]
Hylobates agilis	wild	primates	3		29 [2,117]	10.667 [1.667,40]		42 [6,130]	15 [3,44.333]
Lycaon pictus	wild	carnivora	4		29 [1,121]	8.25 [1.25,31.25]		28 [2,116]	8 [1.5,30]
Martes martes	wild	carnivora	5		29 [5,149]	6.8 [2,30.8]		26 [1,125]	6.2 [1.2,26]
Canis mesomelas	wild	carnivora	5		29 [5,142]	6.8 [2,29.4]		24 [1,119]	5.8 [1.2,24.8]
Eidolon helvum	wild	chiroptera	46		29 [1,128]	1.63 [1.022,3.783]		38 [0,148]	1.826 [1,4.217]
Myotis nattereri	wild	chiroptera	6		29 [9,76]	5.833 [2.5,13.667]		36 [9,90]	7 [2.5,16]
Cercopithecus erythrotis	wild	primates	3		29 [2,110]	10.667 [1.667,37.667]		28 [0,103]	10.333 [1,35.333]
Sciurus carolinensis	wild	rodentia	12		28 [4,160]	3.333 [1.333,14.333]		50 [8,209]	5.167 [1.667,18.417]
Carollia perspicillata	wild	chiroptera	10		28 [2,147]	3.8 [1.2,15.7]		18 [2,106]	2.8 [1.2,11.6]
Pithecia pithecia	wild	primates	5		28 [2,150]	6.6 [1.4,31]		28 [2,145]	6.6 [1.4,30]
Allenopithecus nigroviridis	wild	primates	3		28 [3,103]	10.333 [2,35.333]		22 [5,115]	8.333 [2.667,39.333]
Canis adustus	wild	carnivora	6		28 [4,128]	5.667 [1.667,22.333]		31 [4,138]	6.167 [1.667,24]
Urocitellus undulatus	wild	rodentia	3		28 [0,163]	10.333 [1,55.333]		26 [0,166]	9.667 [1,56.333]
Hypsugo savii	wild	chiroptera	4		28 [2,108]	8 [1.5,28]		28 [0,109]	8 [1,28.25]
Cercopithecus solatus	wild	primates	3		28 [3,105]	10.333 [2,36]		33 [1,94]	12 [1.333,32.333]
Arctocephalus australis	wild	carnivora	3		28 [2,154]	10.333 [1.667,52.333]		8 [1,18]	3.667 [1.333,7]
Rhinolophus monoceros	wild	chiroptera	5		28 [3,170]	6.6 [1.6,35]		25 [4,111]	6 [1.8,23.2]
Murina leucogaster	wild	chiroptera	7		28 [5,78]	5 [1.714,12.143]		25 [5,73]	4.571 [1.714,11.429]
Pteropus poliocephalus	wild	chiroptera	13		27 [10,118]	3.077 [1.769,10.077]		25 [11,76]	2.923 [1.846,6.846]
Ailuropoda melanoleuca	wild	carnivora	14		27 [2,213]	2.929 [1.143,16.214]		37 [2,166]	3.643 [1.143,12.857]
Cystophora cristata	wild	carnivora	5		27 [5,124]	6.4 [2,25.8]		21 [4,135]	5.2 [1.8,28]
Eidolon dupreanum	wild	chiroptera	4		27 [3,163]	7.75 [1.75,41.75]		43 [5,173]	11.75 [2.25,44.25]
Pteronotus parnellii	wild	chiroptera	6		27 [0,165]	5.5 [1,28.5]		28 [0,168]	5.667 [1,29]
Lynx canadensis	wild	carnivora	7		27 [1,158]	4.857 [1.143,23.571]		24 [2,150]	4.429 [1.286,22.429]
Chrysocyon brachyurus	wild	carnivora	4		27 [1,128]	7.75 [1.25,33]		7 [2,28]	2.75 [1.5,8]
Gazella bennettii	semi domestic	artiodactyla	2		27 [0,151]	14.5 [1,76.5]		27 [0,150]	14.5 [1,76]
Myotis horsfieldii	wild	chiroptera	4		27 [0,132]	7.75 [1,34]		40 [3,117]	11 [1.75,30.25]
Myotis oxygnathus	wild	chiroptera	3		27 [4,124]	10 [2.333,42.333]		28 [3,125]	10.333 [2,42.667]
Vulpes lagopus	semi domestic	carnivora	6		27 [2,138]	5.5 [1.333,24]		23 [3,122]	4.833 [1.5,21.333]
Microtus levis	wild	rodentia	3		27 [4,145]	10 [2.333,49.333]		26 [3,150]	9.667 [2,51]
Phyllostomus hastatus	wild	chiroptera	2		26 [4,122]	14 [3,62]		26 [4,116]	14 [3,59]
Capricornis crispus	wild	artiodactyla	3		26 [1,130]	9.667 [1.333,44.333]		24 [3,130]	9 [2,44.333]
Axis axis	semi domestic	artiodactyla	3		26 [0,137]	9.667 [1,46.667]		28 [2,75]	10.333 [1.667,26]
Budorcas taxicolor	wild	artiodactyla	2		26 [2,105]	14 [2,53.5]		21 [3,105]	11.5 [2.5,53.5]
Calomys laucha	wild	rodentia	3		26 [1,165]	9.667 [1.333,56]		29 [2,183]	10.667 [1.667,62]
Myotis bechsteinii	wild	chiroptera	4		26 [3,116]	7.5 [1.75,30]		27 [2,112]	7.75 [1.5,29]
Macaca ochreata	wild	primates	2		26 [1,152]	14 [1.5,77]		17 [1,149]	9.5 [1.5,75.5]
Microtus richardsoni	wild	rodentia	3		26 [1,184]	9.667 [1.333,62.333]		27 [0,134]	10 [1,45.667]
Hipposideros abae	wild	chiroptera	4		26 [2,132]	7.5 [1.5,34]		25 [2,128]	7.25 [1.5,33]
Cebus albifrons	wild	primates	3		25 [1,132]	9.333 [1.333,45]		24 [2,124]	9 [1.667,42.333]
Martes foina	semi domestic	carnivora	6		25 [4,102]	5.167 [1.667,18]		23 [5,150]	4.833 [1.833,26]
Panthera pardus	wild	carnivora	8		25 [4,142]	4.125 [1.5,18.75]		32 [5,153]	5 [1.625,20.125]
Odobenus rosmarus	wild	carnivora	7		25 [2,115]	4.571 [1.286,17.429]		27 [3,134]	4.857 [1.429,20.143]
Phodopus sungorus	semi domestic	rodentia	2		25 [0,133]	13.5 [1,67.5]		26 [0,138]	14 [1,70]
Hemitragus jemlahicus	wild	artiodactyla	3		25 [2,159]	9.333 [1.667,54]		27 [4,130]	10 [2.333,44.333]
Paradoxurus hermaphroditus	wild	carnivora	3		25 [2,111]	9.333 [1.667,38]		20 [5,71]	7.667 [2.667,24.667]
Rupicapra pyrenaica	wild	artiodactyla	7		25 [4,116]	4.571 [1.571,17.571]		25 [3,137]	4.571 [1.429,20.571]
Rhinolophus euryale	wild	chiroptera	7		25 [7,149]	4.571 [2,22.286]		36 [4,143]	6.143 [1.571,21.429]
Rhabdomys pumilio	wild	rodentia	3		25 [0,212]	9.333 [1,71.667]		27 [0,216]	10 [1,73]
Rhinolophus macrotis	wild	chiroptera	5		25 [14,157]	6 [3.8,32.4]		30 [6,148]	7 [2.2,30.6]
Pipistrellus pygmaeus	wild	chiroptera	6		25 [1,154]	5.167 [1.167,26.667]		24 [3,180]	5 [1.5,31]
Pteropus conspicillatus	wild	chiroptera	5		25 [2,152]	6 [1.4,31.4]		37 [4,167]	8.4 [1.8,34.4]
Piliocolobus tephrosceles	wild	primates	7		25 [4,88]	4.571 [1.571,13.571]		35 [8,89]	6 [2.143,13.714]
Puma yagouaroundi	wild	carnivora	9		25 [5,60]	3.778 [1.556,7.667]		19 [5,136]	3.111 [1.556,16.111]
Erinaceus europaeus	wild	other	4		24 [0,248]	7 [1,63]		39 [1,256]	10.75 [1.25,65]
Artibeus jamaicensis	wild	chiroptera	7		24 [5,115]	4.429 [1.714,17.429]		28 [4,103]	5 [1.571,15.714]
Lagothrix lagotricha	wild	primates	6		24 [2,107]	5 [1.333,18.833]		31 [3,113]	6.167 [1.5,19.833]
Canis simensis	wild	carnivora	4		24 [1,92]	7 [1.25,24]		20 [2,83]	6 [1.5,21.75]
Phacochoerus africanus	wild	artiodactyla	7		24 [2,103]	4.429 [1.286,15.714]		24 [3,98]	4.429 [1.429,15]
Sorex araneus	wild	other	23		24 [3,158]	2.043 [1.13,7.87]		25 [3,191]	2.087 [1.13,9.304]
Pipistrellus nathusii	wild	chiroptera	5		24 [1,123]	5.8 [1.2,25.6]		36 [1,129]	8.2 [1.2,26.8]
Civettictis civetta	wild	carnivora	2		24 [0,267]	13 [1,134.5]		22 [0,257]	12 [1,129.5]
Zygodontomys cherriei	wild	rodentia	4		24 [5,101]	7 [2.25,26.25]		22 [5,96]	6.5 [2.25,25]
Hipposideros cineraceus	wild	chiroptera	4		24 [2,136]	7 [1.5,35]		25 [1,134]	7.25 [1.25,34.5]
Rattus nitidus	wild	rodentia	3		24 [6,119]	9 [3,40.667]		19 [2,91]	7.333 [1.667,31.333]
Rhinolophus blasii	wild	chiroptera	4		24 [6,89]	7 [2.5,23.25]		20 [13,128]	6 [4.25,33]
Zalophus californianus	wild	carnivora	34		23 [1,124]	1.676 [1.029,4.647]		21 [5,121]	1.618 [1.147,4.559]
Sylvilagus floridanus	wild	other	8		23 [2,92]	3.875 [1.25,12.5]		18 [4,90]	3.25 [1.5,12.25]
Saimiri boliviensis	wild	primates	4		23 [4,111]	6.75 [2,28.75]		31 [5,85]	8.75 [2.25,22.25]
Hippotragus equinus	wild	artiodactyla	2		23 [3,179]	12.5 [2.5,90.5]		21 [4,169]	11.5 [3,85.5]
Leopardus geoffroyi	wild	carnivora	8		23 [8,74]	3.875 [2,10.25]		19 [4,92]	3.375 [1.5,12.5]
Myonycteris torquata	wild	chiroptera	4		23 [4,113]	6.75 [2,29.25]		22 [4,109]	6.5 [2,28.25]
Hipposideros commersoni	wild	chiroptera	4		23 [0,195]	6.75 [1,49.75]		23 [0,202]	6.75 [1,51.5]
Arvicola scherman	wild	rodentia	3		23 [0,136]	8.667 [1,46.333]		16 [2,97]	6.333 [1.667,33.333]
Cerdocyon thous	semi domestic	carnivora	3		22 [0,130]	8.333 [1,44.333]		29 [0,130]	10.667 [1,44.333]
Vulpes macrotis	wild	carnivora	4		22 [0,105]	6.5 [1,27.25]		13 [0,60]	4.25 [1,16]
Pusa hispida	wild	carnivora	6		22 [2,214]	4.667 [1.333,36.667]		22 [1,205]	4.667 [1.167,35.167]
Tamiasciurus hudsonicus	wild	rodentia	7		22 [2,173]	4.143 [1.286,25.714]		25 [2,173]	4.571 [1.286,25.714]
Plecotus rafinesquii	wild	chiroptera	3		22 [0,75]	8.333 [1,26]		21 [0,137]	8 [1,46.667]
Spermophilus beecheyi	wild	rodentia	3		22 [0,193]	8.333 [1,65.333]		27 [0,194]	10 [1,65.667]
Pygathrix nemaeus	wild	primates	2		22 [1,149]	12 [1.5,75.5]		20 [0,140]	11 [1,71]
Macaca nigra	wild	primates	2		22 [1,156]	12 [1.5,79]		23 [1,143]	12.5 [1.5,72.5]
Lynx rufus	wild	carnivora	12		22 [2,157]	2.833 [1.167,14.083]		23 [4,133]	2.917 [1.333,12.083]
Miniopterus fuliginosus	wild	chiroptera	12		22 [2,119]	2.833 [1.167,10.917]		21 [3,155]	2.75 [1.25,13.917]
Rhinolophus rex	wild	chiroptera	3		22 [0,133]	8.333 [1,45.333]		19 [0,131]	7.333 [1,44.667]
Myotis fimbriatus	wild	chiroptera	5		22 [1,131]	5.4 [1.2,27.2]		22 [1,129]	5.4 [1.2,26.8]
Meriones tamariscinus	wild	rodentia	2		22 [0,100]	12 [1,51]		11 [1,113]	6.5 [1.5,57.5]
Piliocolobus tholloni	wild	primates	3		22 [0,108]	8.333 [1,37]		16 [0,107]	6.333 [1,36.667]
Meles meles	wild	carnivora	8		21 [5,166]	3.625 [1.625,21.75]		24 [4,140]	4 [1.5,18.5]
Equus hemionus	semi domestic	other	3		21 [2,71]	8 [1.667,24.667]		21 [2,66]	8 [1.667,23]
Damaliscus lunatus	wild	artiodactyla	3		21 [2,61]	8 [1.667,21.333]		23 [3,57]	8.667 [2,20]
Molossus molossus	wild	chiroptera	12		21 [0,203]	2.75 [1,17.917]		29 [0,170]	3.417 [1,15.167]
Miopithecus talapoin	wild	primates	2		21 [0,129]	11.5 [1,65.5]		14 [0,123]	8 [1,62.5]
Prionailurus bengalensis	semi domestic	carnivora	9		21 [2,101]	3.333 [1.222,12.222]		20 [2,86]	3.222 [1.222,10.556]
Calomys musculinus	wild	rodentia	3		21 [0,221]	8 [1,74.667]		43 [0,205]	15.333 [1,69.333]
Reithrodontomys fulvescens	wild	rodentia	2		21 [1,142]	11.5 [1.5,72]		20 [0,143]	11 [1,72.5]
Nyctalus leisleri	wild	chiroptera	7		21 [6,123]	4 [1.857,18.571]		20 [6,111]	3.857 [1.857,16.857]
Microtus oeconomus	wild	rodentia	2		21 [2,112]	11.5 [2,57]		22 [2,113]	12 [2,57.5]
Martes pennanti	semi domestic	carnivora	5		21 [1,156]	5.2 [1.2,32.2]		31 [4,135]	7.2 [1.8,28]
Macaca nigrescens	wild	primates	2		21 [1,107]	11.5 [1.5,54.5]		11 [0,100]	6.5 [1,51]
Plecotus austriacus	wild	chiroptera	5		21 [5,118]	5.2 [2,24.6]		22 [3,113]	5.4 [1.6,23.6]
Pteropus vampyrus	wild	chiroptera	6		21 [4,211]	4.5 [1.667,36.167]		39 [6,204]	7.5 [2,35]
Aselliscus stoliczkanus	wild	chiroptera	3		21 [0,144]	8 [1,49]		34 [0,154]	12.333 [1,52.333]
Oligoryzomys fornesi	wild	rodentia	2		21 [3,140]	11.5 [2.5,71]		20 [4,140]	11 [3,71]
Niviventer confucianus	wild	rodentia	3		21 [2,151]	8 [1.667,51.333]		19 [1,135]	7.333 [1.333,46]
Lycalopex gymnocercus	wild	carnivora	2		21 [1,151]	11.5 [1.5,76.5]		18 [0,146]	10 [1,74]
Rhinolophus denti	wild	chiroptera	2		21 [0,98]	11.5 [1,50]		23 [0,97]	12.5 [1,49.5]
Halichoerus grypus	wild	carnivora	8		20 [2,126]	3.5 [1.25,16.75]		11 [2,21]	2.375 [1.25,3.625]
Akodon azarae	wild	rodentia	4		20 [4,142]	6 [2,36.5]		18 [4,145]	5.5 [2,37.25]
Bolomys lasiurus	wild	rodentia	5		20 [8,73]	5 [2.6,15.6]		20 [7,93]	5 [2.4,19.6]
Phoca groenlandica	wild	carnivora	5		20 [0,111]	5 [1,23.2]		27 [0,120]	6.4 [1,25]
Reithrodontomys megalotis	wild	rodentia	3		20 [1,104]	7.667 [1.333,35.667]		17 [1,99]	6.667 [1.333,34]
Leopardus wiedii	wild	carnivora	9		20 [4,88]	3.222 [1.444,10.778]		13 [4,71]	2.444 [1.444,8.889]
Caracal caracal	semi domestic	carnivora	9		20 [4,98]	3.222 [1.444,11.889]		15 [3,101]	2.667 [1.333,12.222]
Rousettus madagascariensis	wild	chiroptera	2		20 [2,156]	11 [2,79]		20 [2,153]	11 [2,77.5]
Viverricula indica	wild	carnivora	3		20 [0,99]	7.667 [1,34]		18 [2,91]	7 [1.667,31.333]
Microtus californicus	wild	rodentia	4		20 [1,94]	6 [1.25,24.5]		20 [4,99]	6 [2,25.75]
Neotoma cinerea	wild	rodentia	2		20 [1,157]	11 [1.5,79.5]		17 [1,152]	9.5 [1.5,77]
Alouatta guariba	wild	primates	3		20 [0,100]	7.667 [1,34.333]		18 [1,97]	7 [1.333,33.333]
Myotis siligorensis	wild	chiroptera	2		20 [2,91]	11 [2,46.5]		20 [2,91]	11 [2,46.5]
Hippocamelus bisulcus	wild	artiodactyla	1		20 [3,49]	21 [4,50]		20 [4,47]	21 [5,48]
Hipposideros gigas	wild	chiroptera	4		20 [3,111]	6 [1.75,28.75]		22 [3,114]	6.5 [1.75,29.5]
Mus cervicolor	wild	rodentia	4		19 [2,135]	5.75 [1.5,34.75]		25 [1,106]	7.25 [1.25,27.5]
Oligoryzomys nigripes	wild	rodentia	11		19 [1,146]	2.727 [1.091,14.273]		19 [2,138]	2.727 [1.182,13.545]
Leopardus tigrinus	wild	carnivora	8		19 [5,83]	3.375 [1.625,11.375]		14 [3,87]	2.75 [1.375,11.875]
Tragelaphus angasii	wild	artiodactyla	2		19 [0,80]	10.5 [1,41]		20 [0,74]	11 [1,38]
Pteropus tonganus	wild	chiroptera	4		19 [0,165]	5.75 [1,42.25]		10 [0,65]	3.5 [1,17.25]
Capra pyrenaica	wild	artiodactyla	1		19 [1,43]	20 [2,44]		18 [2,40]	19 [3,41]
Peromyscus truei	wild	rodentia	3		19 [1,110]	7.333 [1.333,37.667]		11 [1,114]	4.667 [1.333,39]
Macaca maura	wild	primates	3		19 [2,91]	7.333 [1.667,31.333]		37 [1,85]	13.333 [1.333,29.333]
Cercopithecus pogonias	wild	primates	3		19 [1,79]	7.333 [1.333,27.333]		34 [1,73]	12.333 [1.333,25.333]
Sigmodon alstoni	wild	rodentia	3		19 [3,69]	7.333 [2,24]		16 [0,104]	6.333 [1,35.667]
Oryzomys couesi	wild	rodentia	4		19 [0,170]	5.75 [1,43.5]		11 [0,181]	3.75 [1,46.25]
Calomys tener	wild	rodentia	4		19 [8,72]	5.75 [3,19]		21 [4,87]	6.25 [2,22.75]
Procolobus verus	wild	primates	1		19 [0,44]	20 [1,45]		11 [0,38]	12 [1,39]
Rhinolophus blythi	wild	chiroptera	3		19 [2,137]	7.333 [1.667,46.667]		45 [2,140]	16 [1.667,47.667]
Cebus capucinus	wild	primates	2		18 [2,102]	10 [2,52]		18 [2,102]	10 [2,52]
Ammotragus lervia	semi domestic	artiodactyla	3		18 [4,44]	7 [2.333,15.667]		22 [3,50]	8.333 [2,17.667]
Cercopithecus diana	wild	primates	3		18 [0,110]	7 [1,37.667]		18 [0,110]	7 [1,37.667]
Peromyscus gossypinus	wild	rodentia	2		18 [1,94]	10 [1.5,48]		17 [1,96]	9.5 [1.5,49]
Sciurus griseus	wild	rodentia	4		18 [2,111]	5.5 [1.5,28.75]		18 [2,111]	5.5 [1.5,28.75]
Rousettus amplexicaudatus	wild	chiroptera	5		18 [1,76]	4.6 [1.2,16.2]		24 [2,170]	5.8 [1.4,35]
Felis chaus	wild	carnivora	2		18 [3,139]	10 [2.5,70.5]		19 [4,101]	10.5 [3,51.5]
Felis nigripes	wild	carnivora	4		18 [5,109]	5.5 [2.25,28.25]		23 [5,88]	6.75 [2.25,23]
Nomascus leucogenys	wild	primates	2		18 [1,170]	10 [1.5,86]		31 [1,164]	16.5 [1.5,83]
Sorex minutus	wild	other	5		18 [1,118]	4.6 [1.2,24.6]		18 [1,116]	4.6 [1.2,24.2]
Cercopithecus campbelli	wild	primates	2		18 [0,115]	10 [1,58.5]		9 [1,110]	5.5 [1.5,56]
Sapajus nigritus	wild	primates	2		18 [1,168]	10 [1.5,85]		14 [0,166]	8 [1,84]
Saguinus fuscicollis	wild	primates	3		17 [2,120]	6.667 [1.667,41]		17 [4,97]	6.667 [2.333,33.333]
Herpestes ichneumon	semi domestic	carnivora	4		17 [0,131]	5.25 [1,33.75]		16 [0,125]	5 [1,32.25]
Prionailurus iriomotensis	wild	carnivora	6		17 [4,116]	3.833 [1.667,20.333]		19 [4,96]	4.167 [1.667,17]
Cynopterus brachyotis	wild	chiroptera	3		17 [0,131]	6.667 [1,44.667]		19 [0,116]	7.333 [1,39.667]
Lycalopex griseus	wild	carnivora	3		17 [0,82]	6.667 [1,28.333]		13 [1,90]	5.333 [1.333,31]
Saguinus labiatus	wild	primates	4		17 [2,110]	5.25 [1.5,28.5]		24 [2,114]	7 [1.5,29.5]
Lemmus sibiricus	wild	rodentia	2		17 [1,98]	9.5 [1.5,50]		16 [2,90]	9 [2,46]
Phacochoerus aethiopicus	wild	artiodactyla	3		17 [1,139]	6.667 [1.333,47.333]		17 [1,135]	6.667 [1.333,46]
Melogale moschata	wild	carnivora	4		17 [0,134]	5.25 [1,34.5]		20 [1,100]	6 [1.25,26]
Atilax paludinosus	wild	carnivora	2		17 [0,84]	9.5 [1,43]		14 [0,77]	8 [1,39.5]
Hipposideros ruber	wild	chiroptera	3		17 [0,155]	6.667 [1,52.667]		17 [0,153]	6.667 [1,52]
Melursus ursinus	wild	carnivora	3		16 [0,134]	6.333 [1,45.667]		16 [0,90]	6.333 [1,31]
Lepus capensis	wild	other	4		16 [1,54]	5 [1.25,14.5]		15 [2,115]	4.75 [1.5,29.75]
Bubalus depressicornis	wild	artiodactyla	2		16 [1,162]	9 [1.5,82]		17 [1,158]	9.5 [1.5,80]
Molossus sinaloae	wild	chiroptera	2		16 [0,111]	9 [1,56.5]		16 [0,110]	9 [1,56]
Tadarida teniotis	wild	chiroptera	5		16 [2,172]	4.2 [1.4,35.4]		29 [1,152]	6.8 [1.2,31.4]
Neotoma micropus	wild	rodentia	4		16 [0,168]	5 [1,43]		13 [0,171]	4.25 [1,43.75]
Apodemus uralensis	wild	rodentia	2		16 [1,186]	9 [1.5,94]		13 [2,187]	7.5 [2,94.5]
Pteropus lylei	wild	chiroptera	7		16 [3,168]	3.286 [1.429,25]		16 [3,166]	3.286 [1.429,24.714]
Tylonycteris pachypus	wild	chiroptera	5		16 [2,62]	4.2 [1.4,13.4]		10 [0,74]	3 [1,15.8]
Mazama nana	wild	artiodactyla	2		16 [0,116]	9 [1,59]		22 [0,84]	12 [1,43]
Panthera onca	wild	carnivora	5		15 [5,66]	4 [2,14.2]		16 [3,83]	4.2 [1.6,17.6]
Artibeus lituratus	wild	chiroptera	6		15 [0,150]	3.5 [1,26]		30 [4,111]	6 [1.667,19.5]
Peromyscus californicus	wild	rodentia	4		15 [1,64]	4.75 [1.25,17]		11 [1,64]	3.75 [1.25,17]
Mazama gouazoupira	wild	artiodactyla	2		15 [0,88]	8.5 [1,45]		17 [0,124]	9.5 [1,63]
Kobus kob	wild	artiodactyla	1		15 [0,37]	16 [1,38]		18 [1,38]	19 [2,39]
Myotis capaccinii	wild	chiroptera	3		15 [0,109]	6 [1,37.333]		14 [1,109]	5.667 [1.333,37.333]
Oligoryzomys flavescens	wild	rodentia	3		15 [2,91]	6 [1.667,31.333]		15 [3,91]	6 [2,31.333]
Oryx beisa	semi domestic	artiodactyla	1		15 [0,32]	16 [1,33]		14 [1,31]	15 [2,32]
Microtus maximowiczii	wild	rodentia	2		15 [4,106]	8.5 [3,54]		15 [3,103]	8.5 [2.5,52.5]
Dasypus novemcinctus	wild	other	3		14 [2,104]	5.667 [1.667,35.667]		28 [4,145]	10.333 [2.333,49.333]
Ateles belzebuth	wild	primates	4		14 [3,114]	4.5 [1.75,29.5]		21 [4,135]	6.25 [2,34.75]
Equus grevyi	wild	other	2		14 [3,119]	8 [2.5,60.5]		14 [3,64]	8 [2.5,33]
Cervus duvaucelii	wild	artiodactyla	1		14 [0,33]	15 [1,34]		13 [0,31]	14 [1,32]
Kobus leche	wild	artiodactyla	2		14 [0,73]	8 [1,37.5]		15 [0,73]	8.5 [1,37.5]
Pseudois nayaur	wild	artiodactyla	1		14 [0,36]	15 [1,37]		12 [0,32]	13 [1,33]
Otocolobus manul	wild	carnivora	5		14 [0,148]	3.8 [1,30.6]		14 [2,146]	3.8 [1.4,30.2]
Hoolock hoolock	wild	primates	1		14 [0,44]	15 [1,45]		8 [0,42]	9 [1,43]
Neotoma mexicana	wild	rodentia	2		14 [0,104]	8 [1,53]		12 [0,101]	7 [1,51.5]
Apodemus ponticus	wild	rodentia	1		14 [0,36]	15 [1,37]		11 [0,32]	12 [1,33]
Oligoryzomys longicaudatus	wild	rodentia	2		14 [1,81]	8 [1.5,41.5]		17 [1,88]	9.5 [1.5,45]
Trachypithecus pileatus	wild	primates	1		14 [0,43]	15 [1,44]		6 [0,38]	7 [1,39]
Miniopterus pusillus	wild	chiroptera	4		14 [0,83]	4.5 [1,21.75]		14 [1,93]	4.5 [1.25,24.25]
Chlorocebus djamdjamensis	wild	primates	1		14 [0,34]	15 [1,35]		8 [0,30]	9 [1,31]
Ateles fusciceps	wild	primates	3		13 [2,123]	5.333 [1.667,42]		14 [4,115]	5.667 [2.333,39.333]
Lutra lutra	wild	carnivora	2		13 [1,85]	7.5 [1.5,43.5]		9 [0,83]	5.5 [1,42.5]
Crocuta crocuta	semi domestic	carnivora	9		13 [2,156]	2.444 [1.222,18.333]		26 [2,154]	3.889 [1.222,18.111]
Elephas maximus	semi domestic	other	17		13 [3,111]	1.765 [1.176,7.529]		17 [9,67]	2 [1.529,4.941]
Mus caroli	wild	rodentia	3		13 [1,193]	5.333 [1.333,65.333]		16 [1,200]	6.333 [1.333,67.667]
Brachyteles arachnoides	wild	primates	2		13 [0,115]	7.5 [1,58.5]		11 [0,112]	6.5 [1,57]
Sigmodon mascotensis	wild	rodentia	2		13 [0,62]	7.5 [1,32]		12 [0,61]	7 [1,31.5]
Canis rufus	wild	carnivora	3		13 [0,48]	5.333 [1,17]		13 [0,48]	5.333 [1,17]
Baiomys taylori	wild	rodentia	2		13 [0,82]	7.5 [1,42]		13 [0,78]	7.5 [1,40]
Leontopithecus chrysomelas	wild	primates	3		13 [1,134]	5.333 [1.333,45.667]		15 [0,132]	6 [1,45]
Gazella gazella	wild	artiodactyla	2		13 [0,131]	7.5 [1,66.5]		16 [1,135]	9 [1.5,68.5]
Capra sibirica	wild	artiodactyla	1		13 [0,30]	14 [1,31]		12 [0,28]	13 [1,29]
Okapia johnstoni	wild	artiodactyla	2		13 [0,75]	7.5 [1,38.5]		15 [0,71]	8.5 [1,36.5]
Lemniscomys striatus	wild	rodentia	2		13 [0,106]	7.5 [1,54]		11 [0,106]	6.5 [1,54]
Pteropus rufus	wild	chiroptera	4		13 [1,55]	4.25 [1.25,14.75]		13 [1,55]	4.25 [1.25,14.75]
Pipistrellus coromandra	wild	chiroptera	2		13 [0,30]	7.5 [1,16]		11 [0,28]	6.5 [1,15]
Piliocolobus rufomitratus	wild	primates	2		13 [0,47]	7.5 [1,24.5]		13 [0,47]	7.5 [1,24.5]
Sapajus libidinosus	wild	primates	1		13 [0,50]	14 [1,51]		9 [0,44]	10 [1,45]
Didelphis marsupialis	wild	other	3		12 [0,76]	5 [1,26.333]		12 [0,73]	5 [1,25.333]
Desmodus rotundus	wild	chiroptera	11		12 [0,67]	2.091 [1,7.091]		15 [1,77]	2.364 [1.091,8]
Cricetulus migratorius	wild	rodentia	1		12 [0,40]	13 [1,41]		10 [0,42]	11 [1,43]
Panthera uncia	wild	carnivora	3		12 [4,63]	5 [2.333,22]		13 [5,59]	5.333 [2.667,20.667]
Phoca largha	wild	carnivora	1		12 [1,32]	13 [2,33]		13 [3,43]	14 [4,44]
Trachypithecus francoisi	wild	primates	1		12 [0,46]	13 [1,47]		10 [0,43]	11 [1,44]
Calomys callosus	wild	rodentia	3		12 [1,126]	5 [1.333,43]		13 [1,122]	5.333 [1.333,41.667]
Leptailurus serval	semi domestic	carnivora	2		12 [3,30]	7 [2.5,16]		11 [5,29]	6.5 [3.5,15.5]
Marmota himalayana	wild	rodentia	13		12 [0,84]	1.923 [1,7.462]		9 [0,78]	1.692 [1,7]
Akodon montensis	wild	rodentia	10		12 [1,52]	2.2 [1.1,6.2]		11 [5,50]	2.1 [1.5,6]
Potamochoerus larvatus	wild	artiodactyla	4		12 [1,153]	4 [1.25,39.25]		22 [0,153]	6.5 [1,39.25]
Myotis altarium	wild	chiroptera	2		12 [2,58]	7 [2,30]		11 [1,59]	6.5 [1.5,30.5]
Miniopterus magnater	wild	chiroptera	5		12 [5,95]	3.4 [2,20]		13 [4,103]	3.6 [1.8,21.6]
Pusa caspica	wild	carnivora	3		12 [0,150]	5 [1,51]		12 [0,142]	5 [1,48.333]
Suncus murinus	wild	other	10		11 [3,130]	2.1 [1.3,14]		14 [1,91]	2.4 [1.1,10.1]
Myotis velifer	wild	chiroptera	3		11 [0,118]	4.667 [1,40.333]		13 [0,128]	5.333 [1,43.667]
Hylobates muelleri	wild	primates	1		11 [0,27]	12 [1,28]		7 [0,26]	8 [1,27]
Nasua nasua	semi domestic	carnivora	3		11 [0,93]	4.667 [1,32]		13 [0,65]	5.333 [1,22.667]
Puma concolor	wild	carnivora	14		11 [0,138]	1.786 [1,10.857]		20 [0,123]	2.429 [1,9.786]
Loxodonta africana	semi domestic	other	22		11 [6,100]	1.5 [1.273,5.545]		19 [4,117]	1.864 [1.182,6.318]
Tragelaphus imberbis	wild	artiodactyla	2		11 [2,39]	6.5 [2,20.5]		14 [1,37]	8 [1.5,19.5]
Taxidea taxus	wild	carnivora	2		11 [1,126]	6.5 [1.5,64]		18 [3,124]	10 [2.5,63]
Cebus olivaceus	wild	primates	1		11 [0,44]	12 [1,45]		11 [0,40]	12 [1,41]
Eonycteris spelaea	wild	chiroptera	9		11 [4,45]	2.222 [1.444,6]		13 [3,46]	2.444 [1.333,6.111]
Eptesicus nilssonii	wild	chiroptera	2		11 [1,158]	6.5 [1.5,80]		12 [1,154]	7 [1.5,78]
Saimiri ustus	wild	primates	2		11 [3,40]	6.5 [2.5,21]		11 [3,35]	6.5 [2.5,18.5]
Apodemus speciosus	wild	rodentia	1		11 [2,33]	12 [3,34]		14 [2,34]	15 [3,35]
Carollia brevicauda	wild	chiroptera	2		11 [0,143]	6.5 [1,72.5]		12 [0,115]	7 [1,58.5]
Eptesicus hottentotus	wild	chiroptera	2		11 [0,96]	6.5 [1,49]		8 [0,91]	5 [1,46.5]
Tscherskia triton	wild	rodentia	2		11 [0,91]	6.5 [1,46.5]		12 [0,90]	7 [1,46]
Otocyon megalotis	semi domestic	carnivora	3		10 [1,63]	4.333 [1.333,22]		14 [2,78]	5.667 [1.667,27]
Lama guanicoe	semi domestic	artiodactyla	1		10 [1,33]	11 [2,34]		12 [1,28]	13 [2,29]
Leopardus pardalis	wild	carnivora	12		10 [1,107]	1.833 [1.083,9.917]		16 [3,86]	2.333 [1.25,8.167]
Gazella dorcas	semi domestic	artiodactyla	1		10 [0,31]	11 [1,32]		12 [0,30]	13 [1,31]
Leopardus colocolo	wild	carnivora	2		10 [3,110]	6 [2.5,56]		9 [5,107]	5.5 [3.5,54.5]
Sorex caecutiens	wild	other	4		10 [1,74]	3.5 [1.25,19.5]		9 [0,76]	3.25 [1,20]
Microtus montebelli	wild	rodentia	1		10 [1,32]	11 [2,33]		7 [0,31]	8 [1,32]
Lemmus lemmus	semi domestic	rodentia	2		10 [0,89]	6 [1,45.5]		9 [0,87]	5.5 [1,44.5]
Macaca hecki	wild	primates	1		10 [1,24]	11 [2,25]		7 [0,18]	8 [1,19]
Cercopithecus petaurista	wild	primates	1		10 [0,23]	11 [1,24]		7 [0,21]	8 [1,22]
Akodon serrensis	wild	rodentia	2		10 [2,67]	6 [2,34.5]		9 [2,65]	5.5 [2,33.5]
Myotis brandtii	wild	chiroptera	1		10 [0,31]	11 [1,32]		14 [0,45]	15 [1,46]
Rhinolophus cornutus	wild	chiroptera	2		10 [0,146]	6 [1,74]		10 [1,143]	6 [1.5,72.5]
Mus terricolor	wild	rodentia	2		10 [0,102]	6 [1,52]		9 [0,98]	5.5 [1,50]
Microtus guentheri	wild	rodentia	1		10 [3,36]	11 [4,37]		8 [1,33]	9 [2,34]
Potamochoerus porcus	wild	artiodactyla	2		10 [0,124]	6 [1,63]		28 [1,114]	15 [1.5,58]
Trichosurus vulpecula	wild	other	4		9 [0,185]	3.25 [1,47.25]		9 [0,121]	3.25 [1,31.25]
Saguinus nigricollis	wild	primates	4		9 [2,79]	3.25 [1.5,20.75]		4 [0,87]	2 [1,22.75]
Ursus thibetanus	wild	carnivora	1		9 [0,32]	10 [1,33]		10 [3,30]	11 [4,31]
Mellivora capensis	wild	carnivora	2		9 [0,113]	5.5 [1,57.5]		12 [1,123]	7 [1.5,62.5]
Rhinoceros unicornis	wild	other	1		9 [1,27]	10 [2,28]		7 [1,25]	8 [2,26]
Muntiacus reevesi	wild	artiodactyla	1		9 [0,36]	10 [1,37]		8 [1,35]	9 [2,36]
Neomonachus schauinslandi	wild	carnivora	4		9 [0,58]	3.25 [1,15.5]		10 [1,57]	3.5 [1.25,15.25]
Alouatta belzebul	wild	primates	3		9 [0,103]	4 [1,35.333]		11 [1,96]	4.667 [1.333,33]
Neotoma albigula	wild	rodentia	2		9 [0,96]	5.5 [1,49]		6 [1,104]	4 [1.5,53]
Gulo gulo	wild	carnivora	2		9 [1,93]	5.5 [1.5,47.5]		10 [2,96]	6 [2,49]
Peromyscus boylii	wild	rodentia	3		9 [2,126]	4 [1.667,43]		15 [2,94]	6 [1.667,32.333]
Epomophorus wahlbergi	wild	chiroptera	2		9 [0,27]	5.5 [1,14.5]		8 [0,25]	5 [1,13.5]
Leopardus guigna	wild	carnivora	3		9 [1,116]	4 [1.333,39.667]		18 [3,94]	7 [2,32.333]
Microtus subterraneus	wild	rodentia	1		9 [0,34]	10 [1,35]		9 [0,32]	10 [1,33]
Eothenomys custos	wild	rodentia	2		9 [0,73]	5.5 [1,37.5]		10 [1,73]	6 [1.5,37.5]
Meriones meridianus	wild	rodentia	1		9 [1,32]	10 [2,33]		8 [0,34]	9 [1,35]
Rhinolophus luctus	wild	chiroptera	2		9 [0,124]	5.5 [1,63]		8 [0,124]	5 [1,63]
Epomophorus gambianus	wild	chiroptera	2		9 [0,35]	5.5 [1,18.5]		7 [0,35]	4.5 [1,18.5]
Lagothrix lugens	wild	primates	2		9 [1,140]	5.5 [1.5,71]		11 [1,131]	6.5 [1.5,66.5]
Lagothrix cana	wild	primates	2		9 [0,155]	5.5 [1,78.5]		8 [0,147]	5 [1,74.5]
Choloepus hoffmanni	wild	other	8		8 [0,66]	2 [1,9.25]		7 [0,74]	1.875 [1,10.25]
Mus minutoides	wild	rodentia	3		8 [0,132]	3.667 [1,45]		11 [0,124]	4.667 [1,42.333]
Akodon cursor	wild	rodentia	2		8 [3,95]	5 [2.5,48.5]		7 [4,94]	4.5 [3,48]
Vombatus ursinus	wild	other	2		8 [1,73]	5 [1.5,37.5]		8 [1,79]	5 [1.5,40.5]
Tayassu pecari	wild	artiodactyla	4		8 [0,116]	3 [1,30]		28 [0,143]	8 [1,36.75]
Aotus azarai	wild	primates	1		8 [0,28]	9 [1,29]		10 [0,33]	11 [1,34]
Erethizon dorsatum	wild	rodentia	3		8 [0,182]	3.667 [1,61.667]		8 [0,194]	3.667 [1,65.667]
Oligoryzomys chacoensis	wild	rodentia	1		8 [0,18]	9 [1,19]		9 [1,19]	10 [2,20]
Phascolarctos cinereus	wild	other	4		8 [0,96]	3 [1,25]		9 [0,118]	3.25 [1,30.5]
Capra falconeri	wild	artiodactyla	1		8 [0,24]	9 [1,25]		6 [0,21]	7 [1,22]
Neomys anomalus	wild	other	3		8 [0,72]	3.667 [1,25]		8 [0,71]	3.667 [1,24.667]
Neotoma lepida	wild	rodentia	3		8 [0,121]	3.667 [1,41.333]		13 [0,124]	5.333 [1,42.333]
Nomascus gabriellae	wild	primates	1		8 [0,26]	9 [1,27]		5 [0,25]	6 [1,26]
Vulpes zerda	wild	carnivora	3		8 [0,153]	3.667 [1,52]		19 [1,140]	7.333 [1.333,47.667]
Tragelaphus eurycerus	wild	artiodactyla	1		8 [0,38]	9 [1,39]		9 [0,37]	10 [1,38]
Saimiri oerstedii	wild	primates	2		8 [1,105]	5 [1.5,53.5]		6 [0,96]	4 [1,49]
Lontra canadensis	wild	carnivora	9		8 [1,78]	1.889 [1.111,9.667]		7 [0,73]	1.778 [1,9.111]
Loxodonta cyclotis	wild	other	22		8 [4,76]	1.364 [1.182,4.455]		8 [4,83]	1.364 [1.182,4.773]
Apodemus chevrieri	wild	rodentia	1		8 [0,29]	9 [1,30]		8 [1,28]	9 [2,29]
Pudu puda	wild	artiodactyla	1		8 [0,25]	9 [1,26]		6 [0,22]	7 [1,23]
Myotis septentrionalis	wild	chiroptera	2		8 [0,61]	5 [1,31.5]		8 [0,63]	5 [1,32.5]
Microtus socialis	wild	rodentia	1		8 [0,26]	9 [1,27]		6 [1,24]	7 [2,25]
Triaenops afer	wild	chiroptera	2		8 [0,108]	5 [1,55]		8 [0,106]	5 [1,54]
Hipposideros fuliginosus	wild	chiroptera	2		8 [0,93]	5 [1,47.5]		8 [0,90]	5 [1,46]
Cercopithecus doggetti	wild	primates	1		8 [0,20]	9 [1,21]		4 [0,18]	5 [1,19]
Talpa europaea	wild	other	4		7 [0,65]	2.75 [1,17.25]		7 [0,68]	2.75 [1,18]
Ailurus fulgens	wild	carnivora	4		7 [0,84]	2.75 [1,22]		13 [0,88]	4.25 [1,23]
Mirounga angustirostris	wild	carnivora	3		7 [1,167]	3.333 [1.333,56.667]		7 [1,168]	3.333 [1.333,57]
Pusa sibirica	wild	carnivora	3		7 [0,109]	3.333 [1,37.333]		20 [0,89]	7.667 [1,30.667]
Mus spicilegus	wild	rodentia	1		7 [0,34]	8 [1,35]		6 [0,31]	7 [1,32]
Callorhinus ursinus	wild	carnivora	2		7 [0,155]	4.5 [1,78.5]		8 [1,160]	5 [1.5,81]
Mastomys erythroleucus	wild	rodentia	2		7 [0,168]	4.5 [1,85]		7 [0,174]	4.5 [1,88]
Acerodon celebensis	wild	chiroptera	5		7 [1,135]	2.4 [1.2,28]		15 [1,167]	4 [1.2,34.4]
Rhinopithecus roxellana	wild	primates	1		7 [0,72]	8 [1,73]		12 [0,84]	13 [1,85]
Rattus andamanensis	wild	rodentia	3		7 [1,53]	3.333 [1.333,18.667]		10 [1,127]	4.333 [1.333,43.333]
Capra nubiana	semi domestic	artiodactyla	1		7 [0,16]	8 [1,17]		6 [1,16]	7 [2,17]
Mustela nigripes	wild	carnivora	2		7 [1,98]	4.5 [1.5,50]		8 [1,96]	5 [1.5,49]
Hylobates moloch	wild	primates	1		7 [0,27]	8 [1,28]		8 [0,27]	9 [1,28]
Cercopithecus erythrogaster	wild	primates	1		7 [0,19]	8 [1,20]		3 [0,17]	4 [1,18]
Lagurus lagurus	semi domestic	rodentia	1		7 [0,24]	8 [1,25]		6 [0,23]	7 [1,24]
Sturnira ludovici	wild	chiroptera	2		7 [0,117]	4.5 [1,59.5]		13 [0,111]	7.5 [1,56.5]
Tupaia chinensis	wild	other	4		7 [0,104]	2.75 [1,27]		16 [0,114]	5 [1,29.5]
Neodon clarkei	wild	rodentia	2		7 [1,128]	4.5 [1.5,65]		7 [1,127]	4.5 [1.5,64.5]
Calomys callidus	wild	rodentia	2		7 [0,85]	4.5 [1,43.5]		8 [0,121]	5 [1,61.5]
Microtus obscurus	wild	rodentia	1		7 [2,29]	8 [3,30]		6 [0,27]	7 [1,28]
Murina aurata	wild	chiroptera	2		7 [0,76]	4.5 [1,39]		9 [0,93]	5.5 [1,47.5]
Cercopithecus roloway	wild	primates	1		7 [0,19]	8 [1,20]		3 [0,17]	4 [1,18]
Tremarctos ornatus	wild	carnivora	1		6 [0,13]	7 [1,14]		3 [0,10]	4 [1,11]
Leptonychotes weddellii	wild	carnivora	6		6 [1,72]	2 [1.167,13]		8 [0,142]	2.333 [1,24.667]
Saguinus midas	wild	primates	2		6 [1,25]	4 [1.5,13.5]		5 [0,23]	3.5 [1,12.5]
Alouatta palliata	wild	primates	1		6 [0,25]	7 [1,26]		8 [0,25]	9 [1,26]
Saiga tatarica	wild	artiodactyla	2		6 [1,41]	4 [1.5,21.5]		9 [1,40]	5.5 [1.5,21]
Castor canadensis	wild	rodentia	2		6 [0,37]	4 [1,19.5]		8 [0,53]	5 [1,27.5]
Peromyscus mexicanus	wild	rodentia	2		6 [0,73]	4 [1,37.5]		6 [1,72]	4 [1.5,37]
Kobus megaceros	wild	artiodactyla	1		6 [0,29]	7 [1,30]		5 [1,28]	6 [2,29]
Microtus ochrogaster	wild	rodentia	1		6 [0,55]	7 [1,56]		9 [0,68]	10 [1,69]
Phyllostomus discolor	wild	chiroptera	1		6 [0,19]	7 [1,20]		9 [0,21]	10 [1,22]
Akodon varius	wild	rodentia	1		6 [0,11]	7 [1,12]		7 [0,13]	8 [1,14]
Anoura geoffroyi	wild	chiroptera	1		6 [0,12]	7 [1,13]		9 [0,13]	10 [1,14]
Scotophilus heathii	wild	chiroptera	1		6 [1,28]	7 [2,29]		4 [1,30]	5 [2,31]
Otaria byronia	wild	carnivora	2		6 [1,65]	4 [1.5,33.5]		5 [1,20]	3.5 [1.5,11]
Rhombomys opimus	wild	rodentia	4		6 [0,166]	2.5 [1,42.5]		10 [0,179]	3.5 [1,45.75]
Otomops martiensseni	wild	chiroptera	4		6 [0,82]	2.5 [1,21.5]		14 [0,81]	4.5 [1,21.25]
Rhinolophus thomasi	wild	chiroptera	2		6 [0,53]	4 [1,27.5]		5 [0,51]	3.5 [1,26.5]
Rhinolophus shameli	wild	chiroptera	2		6 [0,87]	4 [1,44.5]		6 [0,85]	4 [1,43.5]
Tupaia glis	wild	other	7		5 [2,11]	1.714 [1.286,2.571]		6 [1,13]	1.857 [1.143,2.857]
Mus pahari	wild	rodentia	1		5 [0,30]	6 [1,31]		6 [0,36]	7 [1,37]
Choloepus didactylus	wild	other	2		5 [0,102]	3.5 [1,52]		3 [0,64]	2.5 [1,33]
Mus booduga	wild	rodentia	1		5 [0,23]	6 [1,24]		4 [0,20]	5 [1,21]
Abrothrix longipilis	wild	rodentia	1		5 [1,22]	6 [2,23]		5 [1,19]	6 [2,20]
Abrothrix olivaceus	wild	rodentia	1		5 [0,22]	6 [1,23]		5 [0,19]	6 [1,20]
Oryzomys palustris	wild	rodentia	1		5 [0,28]	6 [1,29]		4 [1,25]	5 [2,26]
Tupaia belangeri	wild	other	5		5 [1,35]	2 [1.2,8]		5 [2,21]	2 [1.4,5.2]
Muscardinus avellanarius	wild	rodentia	2		5 [0,102]	3.5 [1,52]		5 [0,101]	3.5 [1,51.5]
Peromyscus eremicus	wild	rodentia	1		5 [0,16]	6 [1,17]		6 [0,16]	7 [1,17]
Neacomys spinosus	wild	rodentia	1		5 [0,15]	6 [1,16]		5 [0,15]	6 [1,16]
Oligoryzomys microtis	wild	rodentia	2		5 [0,81]	3.5 [1,41.5]		5 [1,82]	3.5 [1.5,42]
Tapirus bairdii	wild	other	1		5 [0,26]	6 [1,27]		5 [0,22]	6 [1,23]
Nycteris thebaica	wild	chiroptera	2		5 [1,30]	3.5 [1.5,16]		4 [1,25]	3 [1.5,13.5]
Pelea capreolus	wild	artiodactyla	1		5 [0,28]	6 [1,29]		4 [0,27]	5 [1,28]
Sorex roboratus	wild	other	2		5 [1,53]	3.5 [1.5,27.5]		5 [1,52]	3.5 [1.5,27]
Tamias sibiricus	wild	rodentia	1		5 [0,21]	6 [1,22]		4 [0,22]	5 [1,23]
Hylaeamys megacephalus	wild	rodentia	2		5 [0,184]	3.5 [1,93]		5 [0,185]	3.5 [1,93.5]
Thaptomys nigrita	wild	rodentia	1		5 [1,16]	6 [2,17]		5 [1,16]	6 [2,17]
Spermophilus dauricus	wild	rodentia	1		5 [0,27]	6 [1,28]		6 [0,31]	7 [1,32]
Oxymycterus nasutus	wild	rodentia	1		5 [0,13]	6 [1,14]		5 [0,16]	6 [1,17]
Cercopithecus preussi	wild	primates	1		5 [0,20]	6 [1,21]		4 [0,17]	5 [1,18]
Lasiurus cinereus	wild	chiroptera	2		5 [0,139]	3.5 [1,70.5]		5 [0,138]	3.5 [1,70]
Neoromicia nanus	wild	chiroptera	2		5 [0,98]	3.5 [1,50]		6 [0,91]	4 [1,46.5]
Hipposideros beatus	wild	chiroptera	2		5 [0,105]	3.5 [1,53.5]		6 [0,101]	4 [1,51.5]
Rusa alfredi	wild	artiodactyla	3		5 [0,42]	2.667 [1,15]		5 [0,62]	2.667 [1,21.667]
Cercopithecus sclateri	wild	primates	1		5 [0,20]	6 [1,21]		2 [0,14]	3 [1,15]
Macropus giganteus	wild	other	4		4 [0,37]	2 [1,10.25]		3 [0,43]	1.75 [1,11.75]
Megaderma lyra	wild	chiroptera	1		4 [0,24]	5 [1,25]		6 [0,31]	7 [1,32]
Helarctos malayanus	wild	carnivora	1		4 [0,17]	5 [1,18]		2 [0,10]	3 [1,11]
Nanger granti	wild	artiodactyla	1		4 [0,26]	5 [1,27]		3 [1,26]	4 [2,27]
Mustela erminea	semi domestic	carnivora	1		4 [0,26]	5 [1,27]		8 [1,26]	9 [2,27]
Artibeus glaucus	wild	chiroptera	2		4 [0,100]	3 [1,51]		5 [0,101]	3.5 [1,51.5]
Dobsonia moluccensis	wild	chiroptera	4		4 [0,70]	2 [1,18.5]		5 [0,39]	2.25 [1,10.75]
Crocidura suaveolens	wild	other	2		4 [0,95]	3 [1,48.5]		4 [0,66]	3 [1,34]
Trachypithecus obscurus	wild	primates	1		4 [0,25]	5 [1,26]		3 [0,22]	4 [1,23]
Nyctalus lasiopterus	wild	chiroptera	2		4 [1,115]	3 [1.5,58.5]		7 [2,117]	4.5 [2,59.5]
Neofelis nebulosa	wild	carnivora	2		4 [0,158]	3 [1,80]		4 [0,153]	3 [1,77.5]
Epomops franqueti	wild	chiroptera	1		4 [0,20]	5 [1,21]		3 [0,19]	4 [1,20]
Auliscomys micropus	wild	rodentia	1		4 [0,17]	5 [1,18]		5 [0,17]	6 [1,18]
Lepus corsicanus	wild	other	1		4 [2,11]	5 [3,12]		4 [1,7]	5 [2,8]
Lepus granatensis	wild	other	1		4 [2,11]	5 [3,12]		4 [0,12]	5 [1,13]
Microtus multiplex	wild	rodentia	1		4 [0,34]	5 [1,35]		3 [0,31]	4 [1,32]
Myotis yumanensis	wild	chiroptera	2		4 [0,195]	3 [1,98.5]		6 [0,192]	4 [1,97]
Alouatta pigra	wild	primates	2		4 [0,149]	3 [1,75.5]		3 [0,145]	2.5 [1,73.5]
Monachus monachus	wild	carnivora	1		4 [0,9]	5 [1,10]		3 [1,8]	4 [2,9]
Sus celebensis	wild	artiodactyla	1		4 [0,27]	5 [1,28]		5 [0,22]	6 [1,23]
Hypsignathus monstrosus	wild	chiroptera	1		4 [0,17]	5 [1,18]		3 [0,17]	4 [1,18]
Oryzomys texensis	wild	rodentia	1		4 [0,28]	5 [1,29]		4 [1,24]	5 [2,25]
Akodon simulator	wild	rodentia	1		4 [0,13]	5 [1,14]		4 [0,13]	5 [1,14]
Hylochoerus meinertzhageni	wild	artiodactyla	2		4 [1,133]	3 [1.5,67.5]		12 [1,123]	7 [1.5,62.5]
Otolemur crassicaudatus	wild	primates	1		3 [0,11]	4 [1,12]		1 [0,8]	2 [1,9]
Martes americana	wild	carnivora	4		3 [0,30]	1.75 [1,8.5]		3 [0,76]	1.75 [1,20]
Hippopotamus amphibius	wild	artiodactyla	1		3 [0,29]	4 [1,30]		4 [0,30]	5 [1,31]
Spermophilus parryii	wild	rodentia	2		3 [0,237]	2.5 [1,119.5]		5 [0,250]	3.5 [1,126]
Dipodomys californicus	wild	rodentia	1		3 [0,14]	4 [1,15]		4 [0,13]	5 [1,14]
Cricetulus longicaudatus	wild	rodentia	1		3 [0,28]	4 [1,29]		5 [0,31]	6 [1,32]
Mesocricetus brandti	semi domestic	rodentia	1		3 [0,26]	4 [1,27]		2 [0,24]	3 [1,25]
Uroderma bilobatum	wild	chiroptera	2		3 [0,95]	2.5 [1,48.5]		3 [0,96]	2.5 [1,49]
Spilogale gracilis	semi domestic	carnivora	1		3 [0,9]	4 [1,10]		3 [0,7]	4 [1,8]
Enhydra lutris	wild	carnivora	5		3 [1,50]	1.6 [1.2,11]		3 [0,59]	1.6 [1,12.8]
Mastomys coucha	wild	rodentia	1		3 [0,36]	4 [1,37]		2 [0,32]	3 [1,33]
Arctocephalus pusillus	wild	carnivora	1		3 [1,12]	4 [2,13]		3 [1,11]	4 [2,12]
Onychomys leucogaster	wild	rodentia	1		3 [0,23]	4 [1,24]		4 [0,21]	5 [1,22]
Sus barbatus	wild	artiodactyla	3		3 [1,40]	2 [1.333,14.333]		4 [1,34]	2.333 [1.333,12.333]
Aotus lemurinus	wild	primates	1		3 [0,30]	4 [1,31]		5 [0,37]	6 [1,38]
Spermophilus tridecemlineatus	wild	rodentia	1		3 [0,28]	4 [1,29]		6 [0,39]	7 [1,40]
Tamias minimus	wild	rodentia	2		3 [0,137]	2.5 [1,69.5]		4 [0,136]	3 [1,69]
Oecomys bicolor	wild	rodentia	1		3 [0,20]	4 [1,21]		3 [0,21]	4 [1,22]
Sylvilagus nuttallii	wild	other	1		3 [1,7]	4 [2,8]		3 [1,8]	4 [2,9]
Oxymycterus rufus	wild	rodentia	1		3 [0,12]	4 [1,13]		3 [0,10]	4 [1,11]
Hipposideros diadema	wild	chiroptera	1		3 [0,12]	4 [1,13]		4 [0,17]	5 [1,18]
Addax nasomaculatus	wild	artiodactyla	1		3 [0,19]	4 [1,20]		4 [0,17]	5 [1,18]
Neomys fodiens	wild	other	2		3 [1,159]	2.5 [1.5,80.5]		3 [0,155]	2.5 [1,78.5]
Sorex tundrensis	wild	other	1		3 [0,12]	4 [1,13]		3 [0,13]	4 [1,14]
Lycalopex culpaeus	wild	carnivora	1		3 [0,10]	4 [1,11]		3 [0,10]	4 [1,11]
Cacajao melanocephalus	wild	primates	1		3 [0,29]	4 [1,30]		2 [0,28]	3 [1,29]
Niviventer niviventer	wild	rodentia	2		3 [0,20]	2.5 [1,11]		3 [0,18]	2.5 [1,10]
Niviventer fulvescens	wild	rodentia	1		3 [1,24]	4 [2,25]		4 [1,24]	5 [2,25]
Microtus montanus	wild	rodentia	1		3 [0,27]	4 [1,28]		2 [0,26]	3 [1,27]
Pteronotus davyi	wild	chiroptera	1		3 [0,6]	4 [1,7]		3 [0,7]	4 [1,8]
Neotoma fuscipes	wild	rodentia	1		3 [0,11]	4 [1,12]		3 [0,11]	4 [1,12]
Akodon molinae	wild	rodentia	1		3 [0,13]	4 [1,14]		3 [0,12]	4 [1,13]
Trachops cirrhosus	wild	chiroptera	1		3 [0,9]	4 [1,10]		3 [0,11]	4 [1,12]
Diaemus youngi	wild	chiroptera	1		3 [0,10]	4 [1,11]		2 [0,9]	3 [1,10]
Myotis goudoti	wild	chiroptera	2		3 [0,46]	2.5 [1,24]		3 [0,48]	2.5 [1,25]
Miniopterus minor	wild	chiroptera	2		3 [0,77]	2.5 [1,39.5]		3 [0,75]	2.5 [1,38.5]
Miniopterus inflatus	wild	chiroptera	1		3 [0,8]	4 [1,9]		2 [0,7]	3 [1,8]
Chaerephon pumilus	wild	chiroptera	2		3 [0,73]	2.5 [1,37.5]		3 [0,74]	2.5 [1,38]
Lasiurus borealis	wild	chiroptera	1		3 [0,10]	4 [1,11]		4 [0,13]	5 [1,14]
Cercopithecus wolfi	wild	primates	3		3 [0,74]	2 [1,25.667]		34 [8,65]	12.333 [3.667,22.667]
Microtus majori	wild	rodentia	1		3 [0,32]	4 [1,33]		3 [0,33]	4 [1,34]
Taphozous mauritianus	wild	chiroptera	1		3 [1,15]	4 [2,16]		3 [1,12]	4 [2,13]
Peromyscus megalops	wild	rodentia	1		3 [0,15]	4 [1,16]		3 [0,17]	4 [1,18]
Neotoma macrotis	wild	rodentia	1		3 [1,22]	4 [2,23]		3 [0,23]	4 [1,24]
Sylvilagus bachmani	wild	other	1		3 [1,8]	4 [2,9]		3 [2,6]	4 [3,7]
Niviventer eha	wild	rodentia	1		3 [1,17]	4 [2,18]		3 [0,16]	4 [1,17]
Sylvilagus brasiliensis	wild	other	1		3 [1,7]	4 [2,8]		3 [0,6]	4 [1,7]
Lagothrix poeppigii	wild	primates	2		3 [0,135]	2.5 [1,68.5]		2 [0,111]	2 [1,56.5]
Eothenomys inez	wild	rodentia	1		3 [0,20]	4 [1,21]		3 [0,19]	4 [1,20]
Ateles marginatus	wild	primates	1		3 [0,17]	4 [1,18]		3 [0,13]	4 [1,14]
Bradypus variegatus	wild	other	9		2 [0,29]	1.222 [1,4.222]		3 [0,26]	1.333 [1,3.889]
Antrozous pallidus	wild	chiroptera	1		2 [0,8]	3 [1,9]		2 [0,11]	3 [1,12]
Galago senegalensis	wild	primates	2		2 [0,24]	2 [1,13]		0 [0,20]	1 [1,11]
Vulpes corsac	wild	carnivora	1		2 [0,11]	3 [1,12]		2 [0,9]	3 [1,10]
Equus przewalskii	wild	other	1		2 [0,35]	3 [1,36]		4 [0,47]	5 [1,48]
Myocastor coypus	semi domestic	rodentia	1		2 [0,9]	3 [1,10]		1 [0,10]	2 [1,11]
Eulemur fulvus	wild	primates	2		2 [0,219]	2 [1,110.5]		16 [0,136]	9 [1,69]
Platyrrhinus helleri	wild	chiroptera	1		2 [0,8]	3 [1,9]		3 [0,9]	4 [1,10]
Sturnira tildae	wild	chiroptera	1		2 [0,6]	3 [1,7]		2 [0,8]	3 [1,9]
Nectomys squamipes	wild	rodentia	1		2 [0,24]	3 [1,25]		4 [0,22]	5 [1,23]
Sylvilagus audubonii	wild	other	2		2 [1,112]	2 [1.5,57]		2 [1,8]	2 [1.5,5]
Spermophilus richardsonii	wild	rodentia	2		2 [0,44]	2 [1,23]		2 [0,42]	2 [1,22]
Isoodon macrourus	wild	other	1		2 [0,2]	3 [1,3]		2 [0,5]	3 [1,6]
Antechinus flavipes	wild	other	2		2 [0,28]	2 [1,15]		2 [0,27]	2 [1,14.5]
Artibeus obscurus	wild	chiroptera	1		2 [0,8]	3 [1,9]		2 [0,9]	3 [1,10]
Elaphurus davidianus	wild	artiodactyla	2		2 [0,75]	2 [1,38.5]		2 [0,75]	2 [1,38.5]
Brachylagus idahoensis	wild	other	2		2 [0,22]	2 [1,12]		2 [0,21]	2 [1,11.5]
Artibeus intermedius	wild	chiroptera	1		2 [0,6]	3 [1,7]		1 [0,5]	2 [1,6]
Profelis aurata	wild	carnivora	1		2 [0,12]	3 [1,13]		1 [0,9]	2 [1,10]
Catopuma temminckii	wild	carnivora	1		2 [0,12]	3 [1,13]		2 [0,11]	3 [1,12]
Sorex daphaenodon	wild	other	1		2 [0,8]	3 [1,9]		2 [0,7]	3 [1,8]
Cuon alpinus	wild	carnivora	1		2 [0,10]	3 [1,11]		2 [0,10]	3 [1,11]
Lycalopex sechurae	wild	carnivora	1		2 [0,7]	3 [1,8]		2 [0,5]	3 [1,6]
Speothos venaticus	wild	carnivora	1		2 [0,12]	3 [1,13]		2 [0,10]	3 [1,11]
Litocranius walleri	wild	artiodactyla	1		2 [0,17]	3 [1,18]		3 [0,16]	4 [1,17]
Myrmecophaga tridactyla	wild	other	2		2 [0,108]	2 [1,55]		0 [0,102]	1 [1,52]
Tetracerus quadricornis	wild	artiodactyla	1		2 [0,22]	3 [1,23]		1 [0,17]	2 [1,18]
Allactaga elater	wild	rodentia	1		2 [0,18]	3 [1,19]		1 [0,17]	2 [1,18]
Spermophilus lateralis	wild	rodentia	1		2 [0,24]	3 [1,25]		2 [0,25]	3 [1,26]
Rattus argentiventer	wild	rodentia	1		2 [0,20]	3 [1,21]		2 [0,21]	3 [1,22]
Holochilus sciureus	wild	rodentia	1		2 [0,16]	3 [1,17]		2 [0,13]	3 [1,14]
Reithrodontomys sumichrasti	wild	rodentia	2		2 [0,151]	2 [1,76.5]		9 [0,174]	5.5 [1,88]
Peromyscus beatae	wild	rodentia	2		2 [0,82]	2 [1,42]		2 [0,81]	2 [1,41.5]
Crocidura leucodon	wild	other	2		2 [0,146]	2 [1,74]		0 [0,143]	1 [1,72.5]
Eptesicus furinalis	wild	chiroptera	1		2 [0,7]	3 [1,8]		0 [0,7]	1 [1,8]
Molossus rufus	wild	chiroptera	2		2 [0,112]	2 [1,57]		2 [0,109]	2 [1,55.5]
Nyctinomops macrotis	wild	chiroptera	2		2 [0,109]	2 [1,55.5]		1 [0,103]	1.5 [1,52.5]
Ptenochirus jagori	wild	chiroptera	1		2 [0,7]	3 [1,8]		2 [0,9]	3 [1,10]
Hsunycteris thomasi	wild	chiroptera	1		2 [0,16]	3 [1,17]		2 [0,13]	3 [1,14]
Vampyrodes caraccioli	wild	chiroptera	1		2 [0,7]	3 [1,8]		2 [0,7]	3 [1,8]
Diphylla ecaudata	wild	chiroptera	1		2 [0,7]	3 [1,8]		1 [0,8]	2 [1,9]
Procapra gutturosa	wild	artiodactyla	1		2 [0,29]	3 [1,30]		2 [0,26]	3 [1,27]
Hipposideros bicolor	wild	chiroptera	2		2 [0,17]	2 [1,9.5]		2 [0,16]	2 [1,9]
Crocidura shantungensis	wild	other	2		2 [0,81]	2 [1,41.5]		1 [0,79]	1.5 [1,40.5]
Hipposideros terasensis	wild	chiroptera	1		2 [0,6]	3 [1,7]		1 [0,7]	2 [1,8]
Sturnira erythromos	wild	chiroptera	1		2 [0,4]	3 [1,5]		1 [0,5]	2 [1,6]
Oecomys rutilus	wild	rodentia	1		2 [0,18]	3 [1,19]		2 [0,18]	3 [1,19]
Oecomys auyantepui	wild	rodentia	1		2 [0,19]	3 [1,20]		2 [0,18]	3 [1,19]
Oecomys paricola	wild	rodentia	1		2 [0,21]	3 [1,22]		3 [0,22]	4 [1,23]
Plecturocebus cupreus	wild	primates	1		2 [0,28]	3 [1,29]		2 [0,30]	3 [1,31]
Tamiops swinhoei	wild	rodentia	1		2 [0,10]	3 [1,11]		2 [0,8]	3 [1,9]
Canis lycaon	wild	carnivora	1		2 [0,13]	3 [1,14]		2 [0,10]	3 [1,11]
Scotophilus dinganii	wild	chiroptera	1		2 [0,7]	3 [1,8]		2 [0,9]	3 [1,10]
Cardioderma cor	wild	chiroptera	1		2 [0,7]	3 [1,8]		2 [0,6]	3 [1,7]
Nasua narica	wild	carnivora	1		2 [0,9]	3 [1,10]		2 [0,8]	3 [1,9]
Niviventer coninga	wild	rodentia	1		2 [0,17]	3 [1,18]		3 [0,16]	4 [1,17]
Ia io	wild	chiroptera	1		2 [0,20]	3 [1,21]		2 [0,20]	3 [1,21]
Megaerops kusnotoi	wild	chiroptera	2		2 [0,148]	2 [1,75]		2 [0,140]	2 [1,71]
Myotis sodalis	wild	chiroptera	1		2 [0,10]	3 [1,11]		2 [0,11]	3 [1,12]
Saccolaimus flaviventris	wild	chiroptera	2		2 [0,43]	2 [1,22.5]		2 [0,44]	2 [1,23]
Mops midas	wild	chiroptera	1		2 [0,7]	3 [1,8]		2 [0,9]	3 [1,10]
Rhinolophus simulator	wild	chiroptera	2		2 [0,145]	2 [1,73.5]		15 [0,124]	8.5 [1,63]
Chaerephon leucogaster	wild	chiroptera	1		2 [0,13]	3 [1,14]		3 [0,17]	4 [1,18]
Hipposideros fulvus	wild	chiroptera	1		2 [0,7]	3 [1,8]		2 [0,6]	3 [1,7]
Hipposideros lylei	wild	chiroptera	1		2 [0,5]	3 [1,6]		2 [0,4]	3 [1,5]
Eothenomys eva	wild	rodentia	1		2 [1,17]	3 [2,18]		3 [0,20]	4 [1,21]
Epomophorus labiatus	wild	chiroptera	1		2 [0,14]	3 [1,15]		2 [0,11]	3 [1,12]
Hipposideros lekaguli	wild	chiroptera	2		2 [0,104]	2 [1,53]		2 [0,102]	2 [1,52]
Vulpes pallida	wild	carnivora	1		2 [0,7]	3 [1,8]		2 [0,8]	3 [1,9]
Canis anthus	wild	carnivora	1		2 [0,15]	3 [1,16]		2 [0,10]	3 [1,11]
Philander opossum	wild	other	2		1 [0,18]	1.5 [1,10]		1 [0,14]	1.5 [1,8]
Sarcophilus harrisii	wild	other	6		1 [0,25]	1.167 [1,5.167]		1 [0,37]	1.167 [1,7.167]
Macropus robustus	wild	other	1		1 [0,3]	2 [1,4]		1 [0,3]	2 [1,4]
Macropus rufus	wild	other	1		1 [0,3]	2 [1,4]		1 [0,3]	2 [1,4]
Blarina brevicauda	wild	other	2		1 [0,43]	1.5 [1,22.5]		0 [0,36]	1 [1,19]
Nycticebus coucang	wild	primates	3		1 [0,132]	1.333 [1,45]		3 [0,131]	2 [1,44.667]
Mirounga leonina	wild	carnivora	1		1 [0,17]	2 [1,18]		2 [0,17]	3 [1,18]
Tragulus napu	wild	artiodactyla	1		1 [0,13]	2 [1,14]		0 [0,15]	1 [1,16]
Dipodomys ordii	wild	rodentia	1		1 [0,21]	2 [1,22]		1 [0,21]	2 [1,22]
Cricetomys gambianus	semi domestic	rodentia	2		1 [0,38]	1.5 [1,20]		1 [0,41]	1.5 [1,21.5]
Praomys daltoni	wild	rodentia	1		1 [0,10]	2 [1,11]		1 [0,8]	2 [1,9]
Rattus leucopus	wild	rodentia	1		1 [0,26]	2 [1,27]		1 [0,28]	2 [1,29]
Eumops perotis	wild	chiroptera	1		1 [0,7]	2 [1,8]		1 [0,5]	2 [1,6]
Nyctinomops aurispinosus	wild	chiroptera	1		1 [0,8]	2 [1,9]		1 [0,6]	2 [1,7]
Lasionycteris noctivagans	wild	chiroptera	1		1 [0,8]	2 [1,9]		0 [0,6]	1 [1,7]
Potos flavus	wild	carnivora	1		1 [0,8]	2 [1,9]		1 [0,5]	2 [1,6]
Conepatus leuconotus	wild	carnivora	2		1 [0,16]	1.5 [1,9]		0 [0,13]	1 [1,7.5]
Mephitis macroura	wild	carnivora	1		1 [0,8]	2 [1,9]		1 [0,5]	2 [1,6]
Spilogale putorius	wild	carnivora	1		1 [0,9]	2 [1,10]		2 [0,6]	3 [1,7]
Setonix brachyurus	wild	other	1		1 [0,11]	2 [1,12]		1 [0,11]	2 [1,12]
Dasyuroides byrnei	wild	other	1		1 [0,8]	2 [1,9]		1 [0,9]	2 [1,10]
Mustela nivalis	wild	carnivora	1		1 [0,28]	2 [1,29]		1 [0,31]	2 [1,32]
Melomys burtoni	wild	rodentia	1		1 [0,35]	2 [1,36]		1 [0,32]	2 [1,33]
Chaetodipus hispidus	wild	rodentia	1		1 [0,19]	2 [1,20]		1 [0,14]	2 [1,15]
Perognathus parvus	wild	rodentia	1		1 [0,9]	2 [1,10]		1 [0,7]	2 [1,8]
Herpestes edwardsii	semi domestic	carnivora	1		1 [0,10]	2 [1,11]		1 [0,6]	2 [1,7]
Artibeus concolor	wild	chiroptera	1		1 [0,5]	2 [1,6]		1 [0,3]	2 [1,4]
Artibeus phaeotis	wild	chiroptera	1		1 [0,5]	2 [1,6]		1 [0,4]	2 [1,5]
Didelphis albiventris	wild	other	2		1 [0,19]	1.5 [1,10.5]		1 [0,13]	1.5 [1,7.5]
Talpa occidentalis	wild	other	1		1 [0,5]	2 [1,6]		0 [0,7]	1 [1,8]
Artibeus fimbriatus	wild	chiroptera	1		1 [0,6]	2 [1,7]		1 [0,4]	2 [1,5]
Bassariscus astutus	semi domestic	carnivora	1		1 [0,9]	2 [1,10]		1 [0,6]	2 [1,7]
Hexaprotodon liberiensis	wild	artiodactyla	1		1 [0,9]	2 [1,10]		0 [0,6]	1 [1,7]
Megaloglossus woermanni	wild	chiroptera	1		1 [0,10]	2 [1,11]		1 [0,9]	2 [1,10]
Barbastella barbastellus	wild	chiroptera	1		1 [0,17]	2 [1,18]		1 [0,18]	2 [1,19]
Rhinolophus clivosus	wild	chiroptera	1		1 [0,10]	2 [1,11]		2 [0,10]	3 [1,11]
Crocidura fuliginosa	wild	other	1		1 [0,5]	2 [1,6]		1 [0,4]	2 [1,5]
Arvicanthis niloticus	wild	rodentia	1		1 [0,14]	2 [1,15]		1 [0,15]	2 [1,16]
Prionailurus rubiginosus	wild	carnivora	1		1 [0,13]	2 [1,14]		1 [0,11]	2 [1,12]
Prionailurus viverrinus	semi domestic	carnivora	1		1 [0,14]	2 [1,15]		1 [0,10]	2 [1,11]
Catopuma badia	wild	carnivora	1		1 [0,11]	2 [1,12]		1 [0,8]	2 [1,9]
Callosciurus prevostii	wild	rodentia	1		1 [0,10]	2 [1,11]		1 [0,7]	2 [1,8]
Tamias amoenus	wild	rodentia	1		1 [0,14]	2 [1,15]		0 [0,15]	1 [1,16]
Isoodon obesulus	wild	other	1		1 [0,2]	2 [1,3]		1 [0,3]	2 [1,4]
Atelocynus microtis	wild	carnivora	1		1 [0,7]	2 [1,8]		1 [0,6]	2 [1,7]
Lycalopex vetulus	wild	carnivora	1		1 [0,6]	2 [1,7]		1 [0,4]	2 [1,5]
Caluromys philander	wild	other	1		1 [0,12]	2 [1,13]		1 [0,11]	2 [1,12]
Dipus sagitta	wild	rodentia	7		1 [0,68]	1.143 [1,10.714]		1 [0,69]	1.143 [1,10.857]
Lophuromys sikapusi	wild	rodentia	2		1 [0,108]	1.5 [1,55]		0 [0,110]	1 [1,56]
Reithrodontomys mexicanus	wild	rodentia	1		1 [0,18]	2 [1,19]		2 [0,16]	3 [1,17]
Hyaena hyaena	semi domestic	carnivora	1		1 [0,15]	2 [1,16]		1 [0,10]	2 [1,11]
Eliurus minor	wild	rodentia	1		1 [0,7]	2 [1,8]		2 [0,10]	3 [1,11]
Eliurus tanala	wild	rodentia	1		1 [0,9]	2 [1,10]		2 [0,11]	3 [1,12]
Neoromicia capensis	wild	chiroptera	2		1 [0,125]	1.5 [1,63.5]		1 [0,122]	1.5 [1,62]
Eumops auripendulus	wild	chiroptera	1		1 [0,5]	2 [1,6]		2 [0,4]	3 [1,5]
Carollia castanea	wild	chiroptera	1		1 [0,5]	2 [1,6]		1 [0,4]	2 [1,5]
Vampyressa bidens	wild	chiroptera	1		1 [0,4]	2 [1,5]		1 [0,4]	2 [1,5]
Myotis thysanodes	wild	chiroptera	1		1 [0,9]	2 [1,10]		1 [0,9]	2 [1,10]
Myotis ikonnikovi	wild	chiroptera	1		1 [0,10]	2 [1,11]		1 [0,10]	2 [1,11]
Myotis albescens	wild	chiroptera	1		1 [0,8]	2 [1,9]		0 [0,8]	1 [1,9]
Myotis muricola	wild	chiroptera	1		1 [0,8]	2 [1,9]		1 [0,10]	2 [1,11]
Myotis schaubi	wild	chiroptera	1		1 [0,8]	2 [1,9]		0 [0,8]	1 [1,9]
Myotis welwitschii	wild	chiroptera	1		1 [0,7]	2 [1,8]		2 [0,8]	3 [1,9]
Plecotus kolombatovici	wild	chiroptera	1		1 [0,8]	2 [1,9]		1 [0,6]	2 [1,7]
Pteropus vetulus	wild	chiroptera	1		1 [0,4]	2 [1,5]		1 [0,3]	2 [1,4]
Murina cyclotis	wild	chiroptera	1		1 [0,6]	2 [1,7]		1 [0,7]	2 [1,8]
Tadarida insignis	wild	chiroptera	1		1 [0,5]	2 [1,6]		1 [0,5]	2 [1,6]
Sturnira magna	wild	chiroptera	1		1 [0,3]	2 [1,4]		1 [0,2]	2 [1,3]
Baiomys musculus	wild	rodentia	1		1 [0,11]	2 [1,12]		1 [0,11]	2 [1,12]
Holochilus chacarius	wild	rodentia	1		1 [0,25]	2 [1,26]		1 [0,23]	2 [1,24]
Bettongia gaimardi	wild	other	2		1 [1,1]	1.5 [1.5,1.5]		1 [0,1]	1.5 [1,1.5]
Sciurus granatensis	wild	rodentia	1		1 [0,9]	2 [1,10]		0 [0,8]	1 [1,9]
Plecotus macrobullaris	wild	chiroptera	1		1 [0,7]	2 [1,8]		1 [0,10]	2 [1,11]
Rhinolophus alcyone	wild	chiroptera	2		1 [0,75]	1.5 [1,38.5]		1 [0,75]	1.5 [1,38.5]
Lasiurus blossevillii	wild	chiroptera	1		1 [0,7]	2 [1,8]		0 [0,6]	1 [1,7]
Pipistrellus javanicus	wild	chiroptera	1		1 [0,9]	2 [1,10]		1 [0,9]	2 [1,10]
Pipistrellus tenuis	wild	chiroptera	1		1 [0,7]	2 [1,8]		0 [0,7]	1 [1,8]
Euoticus elegantulus	wild	primates	1		1 [0,7]	2 [1,8]		0 [0,3]	1 [1,4]
Neotoma leucodon	wild	rodentia	1		1 [0,14]	2 [1,15]		1 [0,12]	2 [1,13]
Hipposideros ater	wild	chiroptera	1		1 [0,9]	2 [1,10]		2 [0,11]	3 [1,12]
Meriones libycus	wild	rodentia	2		1 [0,98]	1.5 [1,50]		0 [0,91]	1 [1,46.5]
Tadarida aegyptiaca	wild	chiroptera	1		1 [0,7]	2 [1,8]		1 [0,7]	2 [1,8]
Xerus erythropus	wild	rodentia	1		1 [0,18]	2 [1,19]		1 [0,12]	2 [1,13]
Herpestes urva	wild	carnivora	1		1 [0,8]	2 [1,9]		1 [0,3]	2 [1,4]
Brachyteles hypoxanthus	wild	primates	1		1 [0,16]	2 [1,17]		1 [0,16]	2 [1,17]
Rhinolophus mehelyi	wild	chiroptera	1		1 [0,13]	2 [1,14]		4 [0,15]	5 [1,16]
Vulpes rueppellii	wild	carnivora	1		1 [0,6]	2 [1,7]		1 [0,6]	2 [1,7]
Pipistrellus rusticus	wild	chiroptera	1		1 [0,5]	2 [1,6]		1 [0,5]	2 [1,6]
Cynopterus nusatenggara	wild	chiroptera	1		1 [0,4]	2 [1,5]		1 [0,3]	2 [1,4]
Myotis grisescens	wild	chiroptera	1		1 [0,10]	2 [1,11]		1 [0,11]	2 [1,12]
Platyrrhinus lineatus	wild	chiroptera	1		1 [0,3]	2 [1,4]		1 [0,4]	2 [1,5]
Pipistrellus rueppellii	wild	chiroptera	1		1 [0,5]	2 [1,6]		1 [0,5]	2 [1,6]
Mops leucostigma	wild	chiroptera	1		1 [0,9]	2 [1,10]		1 [0,10]	2 [1,11]
Myotis laniger	wild	chiroptera	1		1 [0,11]	2 [1,12]		1 [0,11]	2 [1,12]
Rhinolophus eloquens	wild	chiroptera	2		1 [0,153]	1.5 [1,77.5]		1 [0,151]	1.5 [1,76.5]
Rhinolophus ruwenzorii	wild	chiroptera	1		1 [0,6]	2 [1,7]		1 [0,4]	2 [1,5]
Myotis flavus	wild	chiroptera	2		1 [0,44]	1.5 [1,23]		0 [0,58]	1 [1,30]
Vulpes ferrilata	wild	carnivora	1		1 [0,9]	2 [1,10]		1 [0,8]	2 [1,9]
Tadarida fulminans	wild	chiroptera	1		1 [0,4]	2 [1,5]		1 [0,4]	2 [1,5]
Eptesicus nasutus	wild	chiroptera	1		1 [0,5]	2 [1,6]		1 [0,5]	2 [1,6]
Hipposideros jonesi	wild	chiroptera	1		1 [0,5]	2 [1,6]		1 [0,5]	2 [1,6]
Myotis longipes	wild	chiroptera	1		1 [0,5]	2 [1,6]		0 [0,6]	1 [1,7]
Herpestes fuscus	wild	carnivora	1		1 [0,4]	2 [1,5]		1 [0,2]	2 [1,3]
Herpestes smithii	wild	carnivora	1		1 [0,5]	2 [1,6]		1 [0,3]	2 [1,4]
Paradoxurus zeylonensis	wild	carnivora	1		1 [0,4]	2 [1,5]		1 [0,3]	2 [1,4]
Parastrellus hesperus	wild	chiroptera	1		1 [0,4]	2 [1,5]		1 [0,4]	2 [1,5]
Leopardus jacobita	wild	carnivora	1		1 [0,12]	2 [1,13]		2 [0,11]	3 [1,12]
Rattus muelleri	wild	rodentia	1		1 [0,22]	2 [1,23]		2 [0,24]	3 [1,25]
Eumops bonariensis	wild	chiroptera	1		1 [0,3]	2 [1,4]		1 [0,2]	2 [1,3]
Coleura afra	wild	chiroptera	5		1 [0,75]	1.2 [1,16]		0 [0,65]	1 [1,14]
Erinaceus roumanicus	wild	other	2		1 [0,6]	1.5 [1,4]		1 [0,7]	1.5 [1,4.5]
Pipistrellus ceylonicus	wild	chiroptera	1		1 [0,9]	2 [1,10]		1 [0,7]	2 [1,8]
Tragulus kanchil	wild	artiodactyla	1		1 [0,9]	2 [1,10]		0 [0,12]	1 [1,13]
Rousettus celebensis	wild	chiroptera	1		1 [0,4]	2 [1,5]		0 [0,3]	1 [1,4]
Tadarida australis	wild	chiroptera	1		1 [0,5]	2 [1,6]		1 [0,4]	2 [1,5]
Leopardus guttulus	wild	carnivora	1		1 [0,11]	2 [1,12]		1 [0,8]	2 [1,9]
Meriones persicus	wild	rodentia	1		1 [0,29]	2 [1,30]		1 [0,22]	2 [1,23]
Macropus agilis	wild	other	1		0 [0,3]	1 [1,4]		0 [0,3]	1 [1,4]
Macropus eugenii	wild	other	4		0 [0,98]	1 [1,25.5]		0 [0,98]	1 [1,25.5]
Macropus fuliginosus	wild	other	1		0 [0,3]	1 [1,4]		0 [0,4]	1 [1,5]
Macropus parryi	wild	other	1		0 [0,2]	1 [1,3]		0 [0,2]	1 [1,3]
Thylogale billardierii	wild	other	1		0 [0,3]	1 [1,4]		0 [0,4]	1 [1,5]
Wallabia bicolor	wild	other	1		0 [0,3]	1 [1,4]		0 [0,3]	1 [1,4]
Pseudocheirus peregrinus	wild	other	1		0 [0,4]	1 [1,5]		0 [0,4]	1 [1,5]
Perameles nasuta	wild	other	1		0 [0,2]	1 [1,3]		0 [0,3]	1 [1,4]
Bradypus tridactylus	wild	other	2		0 [0,14]	1 [1,8]		0 [0,11]	1 [1,6.5]
Atelerix albiventris	semi domestic	other	1		0 [0,12]	1 [1,13]		1 [0,15]	2 [1,16]
Pteropus temminckii	wild	chiroptera	1		0 [0,0]	1 [1,1]		0 [0,0]	1 [1,1]
Varecia variegata	wild	primates	2		0 [0,24]	1 [1,13]		0 [0,34]	1 [1,18]
Macaca speciosa	wild	primates	4		0 [0,0]	1 [1,1]		0 [0,0]	1 [1,1]
Vulpes chama	wild	carnivora	1		0 [0,3]	1 [1,4]		1 [0,3]	2 [1,4]
Proteles cristatus	wild	carnivora	1		0 [0,8]	1 [1,9]		0 [0,4]	1 [1,5]
Tapirus indicus	wild	other	1		0 [0,3]	1 [1,4]		0 [0,6]	1 [1,7]
Procavia capensis	wild	other	1		0 [0,25]	1 [1,26]		0 [0,40]	1 [1,41]
Tragulus javanicus	wild	artiodactyla	1		0 [0,14]	1 [1,15]		0 [0,17]	1 [1,18]
Spermophilus citellus	wild	rodentia	1		0 [0,19]	1 [1,20]		0 [0,16]	1 [1,17]
Cricetus cricetus	wild	rodentia	1		0 [0,6]	1 [1,7]		0 [0,7]	1 [1,8]
Acomys cahirinus	wild	rodentia	1		0 [0,28]	1 [1,29]		0 [0,28]	1 [1,29]
Mus setulosus	wild	rodentia	1		0 [0,19]	1 [1,20]		1 [0,20]	2 [1,21]
Rattus sordidus	wild	rodentia	1		0 [0,2]	1 [1,3]		0 [0,3]	1 [1,4]
Hystrix cristata	wild	rodentia	1		0 [0,7]	1 [1,8]		0 [0,5]	1 [1,6]
Hystrix africaeaustralis	wild	rodentia	1		0 [0,4]	1 [1,5]		0 [0,2]	1 [1,3]
Ctenodactylus gundi	wild	rodentia	1		0 [0,4]	1 [1,5]		0 [0,4]	1 [1,5]
Eulemur coronatus	wild	primates	1		0 [0,0]	1 [1,1]		0 [0,0]	1 [1,1]
Hapalemur griseus	wild	primates	1		0 [0,18]	1 [1,19]		0 [0,15]	1 [1,16]
Eumops glaucinus	wild	chiroptera	1		0 [0,4]	1 [1,5]		0 [0,3]	1 [1,4]
Nyctinomops laticaudatus	wild	chiroptera	1		0 [0,6]	1 [1,7]		0 [0,4]	1 [1,5]
Artibeus hartii	wild	chiroptera	1		0 [0,5]	1 [1,6]		0 [0,3]	1 [1,4]
Myotis leibii	wild	chiroptera	1		0 [0,8]	1 [1,9]		0 [0,9]	1 [1,10]
Nycticeius humeralis	wild	chiroptera	1		0 [0,6]	1 [1,7]		0 [0,6]	1 [1,7]
Hydrurga leptonyx	wild	carnivora	1		0 [0,0]	1 [1,1]		0 [0,0]	1 [1,1]
Conepatus chinga	wild	carnivora	1		0 [0,5]	1 [1,6]		1 [0,3]	2 [1,4]
Conepatus mesoleucus	wild	carnivora	1		0 [0,0]	1 [1,1]		0 [0,0]	1 [1,1]
Leontopithecus rosalia	wild	primates	2		0 [0,62]	1 [1,32]		0 [0,62]	1 [1,32]
Eulemur macaco	wild	primates	3		0 [0,4]	1 [1,2.333]		0 [0,4]	1 [1,2.333]
Microcebus murinus	wild	primates	2		0 [0,64]	1 [1,33]		2 [0,72]	2 [1,37]
Lasiorhinus latifrons	wild	other	1		0 [0,3]	1 [1,4]		0 [0,3]	1 [1,4]
Indri indri	wild	primates	1		0 [0,21]	1 [1,22]		0 [0,17]	1 [1,18]
Eulemur rubriventer	wild	primates	1		0 [0,7]	1 [1,8]		0 [0,5]	1 [1,6]
Atherurus macrourus	wild	rodentia	1		0 [0,0]	1 [1,1]		0 [0,0]	1 [1,1]
Petaurus breviceps	semi domestic	other	1		0 [0,4]	1 [1,5]		1 [0,9]	2 [1,10]
Sorex cinereus	wild	other	1		0 [0,18]	1 [1,19]		0 [0,22]	1 [1,23]
Suricata suricatta	semi domestic	carnivora	1		0 [0,13]	1 [1,14]		4 [0,25]	5 [1,26]
Arctocephalus gazella	wild	carnivora	2		0 [0,9]	1 [1,5.5]		0 [0,9]	1 [1,5.5]
Arctocephalus tropicalis	wild	carnivora	1		0 [0,0]	1 [1,1]		0 [0,0]	1 [1,1]
Perameles gunnii	wild	other	1		0 [0,2]	1 [1,3]		0 [0,2]	1 [1,3]
Artibeus planirostris	wild	chiroptera	3		0 [0,0]	1 [1,1]		0 [0,0]	1 [1,1]
Artibeus aztecus	wild	chiroptera	1		0 [0,5]	1 [1,6]		0 [0,3]	1 [1,4]
Artibeus toltecus	wild	chiroptera	1		0 [0,6]	1 [1,7]		0 [0,4]	1 [1,5]
Cynictis penicillata	wild	carnivora	1		0 [0,4]	1 [1,5]		0 [0,1]	1 [1,2]
Dipodillus campestris	wild	rodentia	1		0 [0,2]	1 [1,3]		0 [0,0]	1 [1,1]
Mus mattheyi	wild	rodentia	1		0 [0,23]	1 [1,24]		0 [0,21]	1 [1,22]
Dasyprocta leporina	wild	rodentia	1		0 [0,7]	1 [1,8]		0 [0,3]	1 [1,4]
Cynomys gunnisoni	wild	rodentia	1		0 [0,2]	1 [1,3]		0 [0,2]	1 [1,3]
Cynomys ludovicianus	wild	rodentia	2		0 [0,13]	1 [1,7.5]		1 [0,11]	1.5 [1,6.5]
Sorex palustris	wild	other	1		0 [0,7]	1 [1,8]		0 [0,8]	1 [1,9]
Herpestes auropunctatus	wild	carnivora	1		0 [0,0]	1 [1,1]		0 [0,0]	1 [1,1]
Jaculus orientalis	wild	rodentia	1		0 [0,2]	1 [1,3]		0 [0,1]	1 [1,2]
Rhinolophus darlingi	wild	chiroptera	1		0 [0,7]	1 [1,8]		0 [0,8]	1 [1,9]
Spermophilus columbianus	wild	rodentia	1		0 [0,14]	1 [1,15]		0 [0,13]	1 [1,14]
Artibeus fraterculus	wild	chiroptera	1		0 [0,5]	1 [1,6]		0 [0,2]	1 [1,3]
Artibeus hirsutus	wild	chiroptera	1		0 [0,5]	1 [1,6]		0 [0,3]	1 [1,4]
Artibeus inopinatus	wild	chiroptera	1		0 [0,4]	1 [1,5]		0 [0,3]	1 [1,4]
Artibeus anderseni	wild	chiroptera	1		0 [0,5]	1 [1,6]		0 [0,3]	1 [1,4]
Graphiurus murinus	wild	rodentia	1		0 [0,2]	1 [1,3]		0 [0,2]	1 [1,3]
Eliomys quercinus	wild	rodentia	1		0 [0,2]	1 [1,3]		0 [0,2]	1 [1,3]
Mydaus marchei	wild	carnivora	1		0 [0,3]	1 [1,4]		0 [0,3]	1 [1,4]
Galerella pulverulenta	wild	carnivora	1		0 [0,0]	1 [1,1]		0 [0,0]	1 [1,1]
Dryomys nitedula	wild	rodentia	1		0 [0,3]	1 [1,4]		0 [0,3]	1 [1,4]
Glirulus japonicus	wild	rodentia	1		0 [0,2]	1 [1,3]		0 [0,1]	1 [1,2]
Hipposideros galeritus	wild	chiroptera	1		0 [0,9]	1 [1,10]		1 [0,10]	2 [1,11]
Pteropus admiralitatum	wild	chiroptera	1		0 [0,1]	1 [1,2]		0 [0,1]	1 [1,2]
Myotis adversus	wild	chiroptera	1		0 [0,5]	1 [1,6]		0 [0,6]	1 [1,7]
Rhinolophus sedulus	wild	chiroptera	1		0 [0,1]	1 [1,2]		0 [0,1]	1 [1,2]
Murina suilla	wild	chiroptera	1		0 [0,2]	1 [1,3]		0 [0,2]	1 [1,3]
Raphicerus campestris	wild	artiodactyla	1		0 [0,5]	1 [1,6]		0 [0,3]	1 [1,4]
Mus musculoides	wild	rodentia	1		0 [0,12]	1 [1,13]		0 [0,13]	1 [1,14]
Prionailurus planiceps	wild	carnivora	1		0 [0,7]	1 [1,8]		0 [0,7]	1 [1,8]
Sorex unguiculatus	wild	other	1		0 [0,8]	1 [1,9]		0 [0,8]	1 [1,9]
Sorex isodon	wild	other	2		0 [0,67]	1 [1,34.5]		0 [0,60]	1 [1,31]
Sorex fumeus	wild	other	1		0 [0,11]	1 [1,12]		0 [0,11]	1 [1,12]
Sorex monticolus	wild	other	1		0 [0,7]	1 [1,8]		0 [0,7]	1 [1,8]
Sorex vagrans	wild	other	1		0 [0,2]	1 [1,3]		0 [0,1]	1 [1,2]
Sorex trowbridgii	wild	other	1		0 [0,4]	1 [1,5]		0 [0,4]	1 [1,5]
Callosciurus erythraeus	wild	rodentia	1		0 [0,0]	1 [1,1]		0 [0,0]	1 [1,1]
Onychogalea unguifera	wild	other	1		0 [0,2]	1 [1,3]		0 [0,2]	1 [1,3]
Bettongia penicillata	wild	other	1		0 [0,0]	1 [1,1]		0 [0,0]	1 [1,1]
Dendrolagus goodfellowi	wild	other	1		0 [0,1]	1 [1,2]		0 [0,1]	1 [1,2]
Cacajao rubicundus	wild	primates	1		0 [0,0]	1 [1,1]		0 [0,0]	1 [1,1]
Crossarchus obscurus	wild	carnivora	1		0 [0,2]	1 [1,3]		0 [0,1]	1 [1,2]
Scalopus aquaticus	wild	other	1		0 [0,7]	1 [1,8]		0 [0,4]	1 [1,5]
Hybomys univittatus	wild	rodentia	2		0 [0,108]	1 [1,55]		0 [0,105]	1 [1,53.5]
Marmota caudata	wild	rodentia	1		0 [0,9]	1 [1,10]		0 [0,7]	1 [1,8]
Lasiurus xanthinus	wild	chiroptera	1		0 [0,4]	1 [1,5]		0 [0,4]	1 [1,5]
Rhinolophus arcuatus	wild	chiroptera	1		0 [0,2]	1 [1,3]		0 [0,4]	1 [1,5]
Rhinolophus euryotis	wild	chiroptera	1		0 [0,1]	1 [1,2]		0 [0,1]	1 [1,2]
Rhinolophus megaphyllus	wild	chiroptera	1		0 [0,7]	1 [1,8]		0 [0,6]	1 [1,7]
Rhinolophus philippinensis	wild	chiroptera	1		0 [0,4]	1 [1,5]		0 [0,4]	1 [1,5]
Pteropus rodricensis	wild	chiroptera	1		0 [0,0]	1 [1,1]		0 [0,0]	1 [1,1]
Rousettus lanosus	wild	chiroptera	1		0 [0,7]	1 [1,8]		2 [0,8]	3 [1,9]
Leggadina lakedownensis	wild	rodentia	1		0 [0,16]	1 [1,17]		0 [0,11]	1 [1,12]
Propithecus diadema	wild	primates	1		0 [0,5]	1 [1,6]		0 [0,4]	1 [1,5]
Rattus tiomanicus	wild	rodentia	1		0 [0,21]	1 [1,22]		0 [0,20]	1 [1,21]
Dicrostonyx groenlandicus	wild	rodentia	1		0 [0,2]	1 [1,3]		0 [0,2]	1 [1,3]
Macaca brunnescens	wild	primates	1		0 [0,0]	1 [1,1]		0 [0,0]	1 [1,1]
Macrotis lagotis	wild	other	1		0 [0,2]	1 [1,3]		0 [0,2]	1 [1,3]
Cynomys leucurus	wild	rodentia	1		0 [0,3]	1 [1,4]		0 [0,1]	1 [1,2]
Cynomys mexicanus	wild	rodentia	1		0 [0,0]	1 [1,1]		0 [0,0]	1 [1,1]
Cynomys parvidens	wild	rodentia	1		0 [0,2]	1 [1,3]		0 [0,1]	1 [1,2]
Miopithecus ogouensis	wild	primates	2		0 [0,0]	1 [1,1]		0 [0,0]	1 [1,1]
Nycticebus pygmaeus	wild	primates	1		0 [0,9]	1 [1,10]		0 [0,3]	1 [1,4]
Lobodon carcinophaga	wild	carnivora	2		0 [0,39]	1 [1,20.5]		0 [0,39]	1 [1,20.5]
Urotrichus talpoides	wild	other	1		0 [0,7]	1 [1,8]		0 [0,9]	1 [1,10]
Cricetomys emini	wild	rodentia	2		0 [0,87]	1 [1,44.5]		0 [0,83]	1 [1,42.5]
Eliurus majori	wild	rodentia	1		0 [0,8]	1 [1,9]		0 [0,9]	1 [1,10]
Pteropus rayneri	wild	chiroptera	1		0 [0,2]	1 [1,3]		0 [0,3]	1 [1,4]
Sorex bairdi	wild	other	1		0 [0,3]	1 [1,4]		0 [0,2]	1 [1,3]
Aethomys chrysophilus	wild	rodentia	1		0 [0,24]	1 [1,25]		1 [0,23]	2 [1,24]
Mastomys huberti	wild	rodentia	1		0 [0,8]	1 [1,9]		0 [0,6]	1 [1,7]
Hapalemur aureus	wild	primates	1		0 [0,0]	1 [1,1]		0 [0,0]	1 [1,1]
Microcebus rufus	wild	primates	1		0 [0,0]	1 [1,1]		0 [0,0]	1 [1,1]
Avahi laniger	wild	primates	1		0 [0,4]	1 [1,5]		0 [0,4]	1 [1,5]
Tamias umbrinus	wild	rodentia	1		0 [0,10]	1 [1,11]		0 [0,10]	1 [1,11]
Corynorhinus townsendii	wild	chiroptera	1		0 [0,8]	1 [1,9]		2 [0,10]	3 [1,11]
Myotis riparius	wild	chiroptera	1		0 [0,8]	1 [1,9]		0 [0,6]	1 [1,7]
Pteropus dasymallus	wild	chiroptera	1		0 [0,0]	1 [1,1]		0 [0,0]	1 [1,1]
Marmosa murina	wild	other	1		0 [0,1]	1 [1,2]		0 [0,1]	1 [1,2]
Anourosorex squamipes	wild	other	2		0 [0,21]	1 [1,11.5]		0 [0,23]	1 [1,12.5]
Proechimys guyannensis	wild	rodentia	1		0 [0,20]	1 [1,21]		0 [0,18]	1 [1,19]
Carollia subrufa	wild	chiroptera	1		0 [0,4]	1 [1,5]		0 [0,3]	1 [1,4]
Eptesicus regulus	wild	chiroptera	1		0 [0,7]	1 [1,8]		0 [0,6]	1 [1,7]
Myotis macropus	wild	chiroptera	1		0 [0,5]	1 [1,6]		0 [0,4]	1 [1,5]
Herpestes javanicus	semi domestic	carnivora	2		0 [0,128]	1 [1,65]		2 [0,124]	2 [1,63]
Vampyressa pusilla	wild	chiroptera	1		0 [0,5]	1 [1,6]		0 [0,4]	1 [1,5]
Glyphonycteris daviesi	wild	chiroptera	1		0 [0,4]	1 [1,5]		0 [0,3]	1 [1,4]
Crocidura obscurior	wild	other	1		0 [0,6]	1 [1,7]		0 [0,4]	1 [1,5]
Myotis bocagii	wild	chiroptera	1		0 [0,5]	1 [1,6]		0 [0,5]	1 [1,6]
Myotis levis	wild	chiroptera	1		0 [0,7]	1 [1,8]		0 [0,7]	1 [1,8]
Euderma maculatum	wild	chiroptera	1		0 [0,4]	1 [1,5]		0 [0,4]	1 [1,5]
Rhogeessa tumida	wild	chiroptera	1		0 [0,1]	1 [1,2]		0 [0,2]	1 [1,3]
Natalus stramineus	wild	chiroptera	1		0 [0,0]	1 [1,1]		0 [0,0]	1 [1,1]
Myotis alcathoe	wild	chiroptera	2		0 [0,0]	1 [1,1]		0 [0,0]	1 [1,1]
Eptesicus diminutus	wild	chiroptera	1		0 [0,7]	1 [1,8]		0 [0,5]	1 [1,6]
Myotis dominicensis	wild	chiroptera	1		0 [0,0]	1 [1,1]		0 [0,0]	1 [1,1]
Myotis hasseltii	wild	chiroptera	1		0 [0,3]	1 [1,4]		0 [0,3]	1 [1,4]
Myotis keaysi	wild	chiroptera	1		0 [0,5]	1 [1,6]		0 [0,6]	1 [1,7]
Myotis macrotarsus	wild	chiroptera	1		0 [0,4]	1 [1,5]		0 [0,5]	1 [1,6]
Myotis montivagus	wild	chiroptera	1		0 [0,5]	1 [1,6]		0 [0,5]	1 [1,6]
Myotis oxyotus	wild	chiroptera	1		0 [0,5]	1 [1,6]		0 [0,4]	1 [1,5]
Myotis ruber	wild	chiroptera	1		0 [0,7]	1 [1,8]		0 [0,7]	1 [1,8]
Myotis volans	wild	chiroptera	1		0 [0,7]	1 [1,8]		0 [0,5]	1 [1,6]
Sus verrucosus	wild	artiodactyla	1		0 [0,0]	1 [1,1]		0 [0,0]	1 [1,1]
Rhinolophus pumilus	wild	chiroptera	1		0 [0,0]	1 [1,1]		0 [0,0]	1 [1,1]
Hydromys chrysogaster	wild	rodentia	1		0 [0,2]	1 [1,3]		0 [0,2]	1 [1,3]
Calomys fecundus	wild	rodentia	1		0 [0,0]	1 [1,1]		0 [0,0]	1 [1,1]
Pteropus pumilus	wild	chiroptera	1		0 [0,1]	1 [1,2]		0 [0,1]	1 [1,2]
Pteropus speciosus	wild	chiroptera	1		0 [0,0]	1 [1,1]		0 [0,0]	1 [1,1]
Crocidura lasiura	wild	other	2		0 [0,84]	1 [1,43]		0 [0,81]	1 [1,41.5]
Eptesicus bottae	wild	chiroptera	1		0 [0,8]	1 [1,9]		0 [0,7]	1 [1,8]
Pteropus anetianus	wild	chiroptera	1		0 [0,1]	1 [1,2]		0 [0,0]	1 [1,1]
Pteropus cognatus	wild	chiroptera	1		0 [0,0]	1 [1,1]		0 [0,0]	1 [1,1]
Pteropus fundatus	wild	chiroptera	1		0 [0,0]	1 [1,1]		0 [0,0]	1 [1,1]
Pteropus neohibernicus	wild	chiroptera	1		0 [0,1]	1 [1,2]		0 [0,1]	1 [1,2]
Pteropus niger	wild	chiroptera	1		0 [0,2]	1 [1,3]		0 [0,1]	1 [1,2]
Pteropus ocularis	wild	chiroptera	1		0 [0,0]	1 [1,1]		0 [0,0]	1 [1,1]
Pteropus ornatus	wild	chiroptera	1		0 [0,2]	1 [1,3]		0 [0,2]	1 [1,3]
Pteropus personatus	wild	chiroptera	1		0 [0,2]	1 [1,3]		0 [0,2]	1 [1,3]
Pteropus pohlei	wild	chiroptera	1		0 [0,0]	1 [1,1]		0 [0,0]	1 [1,1]
Pteropus samoensis	wild	chiroptera	1		0 [0,2]	1 [1,3]		0 [0,1]	1 [1,2]
Pteropus woodfordi	wild	chiroptera	1		0 [0,0]	1 [1,1]		0 [0,0]	1 [1,1]
Hipposideros cervinus	wild	chiroptera	1		0 [0,4]	1 [1,5]		0 [0,7]	1 [1,8]
Parahyaena brunnea	wild	carnivora	1		0 [0,8]	1 [1,9]		0 [0,6]	1 [1,7]
Glossophaga commissarisi	wild	chiroptera	2		0 [0,47]	1 [1,24.5]		0 [0,45]	1 [1,23.5]
Glossophaga leachii	wild	chiroptera	1		0 [0,8]	1 [1,9]		0 [0,5]	1 [1,6]
Glossophaga longirostris	wild	chiroptera	1		0 [0,6]	1 [1,7]		0 [0,4]	1 [1,5]
Glossophaga morenoi	wild	chiroptera	1		0 [0,9]	1 [1,10]		0 [0,7]	1 [1,8]
Eptesicus brasiliensis	wild	chiroptera	1		0 [0,4]	1 [1,5]		0 [0,4]	1 [1,5]
Rhinolophus creaghi	wild	chiroptera	1		0 [0,2]	1 [1,3]		0 [0,2]	1 [1,3]
Neurotrichus gibbsii	wild	other	1		0 [0,5]	1 [1,6]		0 [0,8]	1 [1,9]
Pipistrellus maderensis	wild	chiroptera	1		0 [0,0]	1 [1,1]		0 [0,0]	1 [1,1]
Hipposideros turpis	wild	chiroptera	1		0 [0,5]	1 [1,6]		0 [0,3]	1 [1,4]
Tatera indica	wild	rodentia	1		0 [0,38]	1 [1,39]		0 [0,32]	1 [1,33]
Rhinolophus perditus	wild	chiroptera	1		0 [0,0]	1 [1,1]		0 [0,0]	1 [1,1]
Nyctalus velutinus	wild	chiroptera	2		0 [0,0]	1 [1,1]		0 [0,0]	1 [1,1]
Myotis yanbarensis	wild	chiroptera	1		0 [0,0]	1 [1,1]		0 [0,0]	1 [1,1]
Murina florium	wild	chiroptera	1		0 [0,0]	1 [1,1]		0 [0,0]	1 [1,1]
Murina puta	wild	chiroptera	1		0 [0,4]	1 [1,5]		0 [0,4]	1 [1,5]
Murina ryukyuna	wild	chiroptera	1		0 [0,0]	1 [1,1]		0 [0,0]	1 [1,1]
Murina ussuriensis	wild	chiroptera	1		0 [0,6]	1 [1,7]		0 [0,6]	1 [1,7]
Plecotus teneriffae	wild	chiroptera	1		0 [0,0]	1 [1,1]		0 [0,0]	1 [1,1]
Myotomys unisulcatus	wild	rodentia	2		0 [0,146]	1 [1,74]		2 [0,140]	2 [1,71]
Sturnira aratathomasi	wild	chiroptera	1		0 [0,4]	1 [1,5]		0 [0,3]	1 [1,4]
Sturnira bidens	wild	chiroptera	1		0 [0,4]	1 [1,5]		0 [0,5]	1 [1,6]
Sturnira bogotensis	wild	chiroptera	1		0 [0,4]	1 [1,5]		0 [0,2]	1 [1,3]
Sturnira luisi	wild	chiroptera	1		0 [0,4]	1 [1,5]		1 [0,5]	2 [1,6]
Sturnira mordax	wild	chiroptera	1		0 [0,3]	1 [1,4]		0 [0,2]	1 [1,3]
Sturnira nana	wild	chiroptera	1		0 [0,0]	1 [1,1]		0 [0,0]	1 [1,1]
Sturnira oporaphilum	wild	chiroptera	1		0 [0,4]	1 [1,5]		0 [0,4]	1 [1,5]
Atherurus africanus	wild	rodentia	1		0 [0,0]	1 [1,1]		0 [0,0]	1 [1,1]
Hystrix indica	wild	rodentia	1		0 [0,23]	1 [1,24]		0 [0,18]	1 [1,19]
Oxymycterus judex	wild	rodentia	2		0 [0,0]	1 [1,1]		0 [0,0]	1 [1,1]
Myotis pruinosus	wild	chiroptera	1		0 [0,0]	1 [1,1]		0 [0,0]	1 [1,1]
Plecotus balensis	wild	chiroptera	1		0 [0,0]	1 [1,1]		0 [0,0]	1 [1,1]
Vampyressa brocki	wild	chiroptera	1		0 [0,2]	1 [1,3]		0 [0,2]	1 [1,3]
Ichneumia albicauda	wild	carnivora	1		0 [0,12]	1 [1,13]		0 [0,6]	1 [1,7]
Carollia sowelli	wild	chiroptera	3		0 [0,0]	1 [1,1]		0 [0,0]	1 [1,1]
Crossarchus alexandri	wild	carnivora	1		0 [0,2]	1 [1,3]		0 [0,1]	1 [1,2]
Galerella sanguinea	wild	carnivora	1		0 [0,11]	1 [1,12]		0 [0,2]	1 [1,3]
Helogale hirtula	wild	carnivora	1		0 [0,3]	1 [1,4]		0 [0,1]	1 [1,2]
Helogale parvula	wild	carnivora	1		0 [0,4]	1 [1,5]		0 [0,1]	1 [1,2]
Herpestes naso	wild	carnivora	1		0 [0,6]	1 [1,7]		0 [0,3]	1 [1,4]
Liberiictis kuhni	wild	carnivora	1		0 [0,1]	1 [1,2]		0 [0,1]	1 [1,2]
Mungos mungo	wild	carnivora	1		0 [0,5]	1 [1,6]		0 [0,3]	1 [1,4]
Rhynchogale melleri	wild	carnivora	1		0 [0,4]	1 [1,5]		0 [0,1]	1 [1,2]
Crocidura douceti	wild	other	1		0 [0,4]	1 [1,5]		0 [0,2]	1 [1,3]
Crocidura flavescens	wild	other	1		0 [0,3]	1 [1,4]		0 [0,2]	1 [1,3]
Crocidura hirta	wild	other	4		0 [0,195]	1 [1,49.75]		1 [0,100]	1.25 [1,26]
Crocidura olivieri	wild	other	3		0 [0,15]	1 [1,6]		0 [0,21]	1 [1,8]
Plecotus sardus	wild	chiroptera	1		0 [0,0]	1 [1,1]		0 [0,0]	1 [1,1]
Graphiurus lorraineus	wild	rodentia	1		0 [0,2]	1 [1,3]		0 [0,2]	1 [1,3]
Myomimus roachi	wild	rodentia	1		0 [0,2]	1 [1,3]		0 [0,1]	1 [1,2]
Eliomys melanurus	wild	rodentia	1		0 [0,1]	1 [1,2]		0 [0,1]	1 [1,2]
Dryomys laniger	wild	rodentia	1		0 [0,1]	1 [1,2]		0 [0,1]	1 [1,2]
Graphiurus ocularis	wild	rodentia	1		0 [0,2]	1 [1,3]		0 [0,2]	1 [1,3]
Graphiurus platyops	wild	rodentia	1		0 [0,2]	1 [1,3]		0 [0,2]	1 [1,3]
Graphiurus microtis	wild	rodentia	1		0 [0,2]	1 [1,3]		0 [0,2]	1 [1,3]
Scaptonyx fusicaudus	wild	other	1		0 [0,4]	1 [1,5]		0 [0,5]	1 [1,6]
Funisciurus pyrropus	wild	rodentia	1		0 [0,2]	1 [1,3]		0 [0,2]	1 [1,3]
Heliosciurus ruwenzorii	wild	rodentia	1		0 [0,2]	1 [1,3]		0 [0,2]	1 [1,3]
Sciurus variegatoides	wild	rodentia	1		0 [0,9]	1 [1,10]		1 [0,10]	2 [1,11]
Microgale longicaudata	wild	other	1		0 [0,0]	1 [1,1]		0 [0,0]	1 [1,1]
Microgale principula	wild	other	1		0 [0,1]	1 [1,2]		0 [0,1]	1 [1,2]
Akodon paranaensis	wild	rodentia	4		0 [0,0]	1 [1,1]		0 [0,0]	1 [1,1]
Macaca pagensis	wild	primates	1		0 [0,0]	1 [1,1]		0 [0,0]	1 [1,1]
Plecotus wardi	wild	chiroptera	1		0 [0,0]	1 [1,1]		0 [0,0]	1 [1,1]
Myotis tricolor	wild	chiroptera	1		0 [0,6]	1 [1,7]		0 [0,7]	1 [1,8]
Myotis vivesi	wild	chiroptera	1		0 [0,0]	1 [1,1]		0 [0,0]	1 [1,1]
Funisciurus carruthersi	wild	rodentia	1		0 [0,2]	1 [1,3]		0 [0,2]	1 [1,3]
Heliosciurus undulatus	wild	rodentia	1		0 [0,2]	1 [1,3]		0 [0,2]	1 [1,3]
Rhynchonycteris naso	wild	chiroptera	1		0 [0,4]	1 [1,5]		0 [0,3]	1 [1,4]
Hipposideros cyclops	wild	chiroptera	1		0 [0,4]	1 [1,5]		0 [0,3]	1 [1,4]
Antrozous dubiaquercus	wild	chiroptera	1		0 [0,3]	1 [1,4]		0 [0,2]	1 [1,3]
Myotis keenii	wild	chiroptera	1		0 [0,3]	1 [1,4]		0 [0,3]	1 [1,4]
Myotis californicus	wild	chiroptera	1		0 [0,7]	1 [1,8]		0 [0,7]	1 [1,8]
Myotis evotis	wild	chiroptera	1		0 [0,8]	1 [1,9]		0 [0,7]	1 [1,8]
Myotis ciliolabrum	wild	chiroptera	1		0 [0,3]	1 [1,4]		0 [0,5]	1 [1,6]
Paratriaenops furculus	wild	chiroptera	1		0 [0,6]	1 [1,7]		0 [0,7]	1 [1,8]
Nyctinomops femorosaccus	wild	chiroptera	1		0 [0,2]	1 [1,3]		0 [0,2]	1 [1,3]
Histiotus macrotus	wild	chiroptera	1		0 [0,2]	1 [1,3]		0 [0,2]	1 [1,3]
Lasiurus ega	wild	chiroptera	1		0 [0,6]	1 [1,7]		0 [0,5]	1 [1,6]
Lasiurus seminolus	wild	chiroptera	1		0 [0,6]	1 [1,7]		0 [0,5]	1 [1,6]
Lasiurus atratus	wild	chiroptera	1		0 [0,0]	1 [1,1]		0 [0,0]	1 [1,1]
Murina huttoni	wild	chiroptera	1		0 [0,4]	1 [1,5]		0 [0,4]	1 [1,5]
Myotis austroriparius	wild	chiroptera	1		0 [0,8]	1 [1,9]		0 [0,8]	1 [1,9]
Myotis elegans	wild	chiroptera	1		0 [0,3]	1 [1,4]		0 [0,3]	1 [1,4]
Myotis fortidens	wild	chiroptera	1		0 [0,6]	1 [1,7]		0 [0,6]	1 [1,7]
Myotis ridleyi	wild	chiroptera	1		0 [0,3]	1 [1,4]		0 [0,3]	1 [1,4]
Eptesicus vulturnus	wild	chiroptera	1		0 [0,5]	1 [1,6]		0 [0,5]	1 [1,6]
Eptesicus sagittula	wild	chiroptera	1		0 [0,0]	1 [1,1]		0 [0,0]	1 [1,1]
Eothenomys eleusis	wild	rodentia	1		0 [0,0]	1 [1,1]		0 [0,0]	1 [1,1]
Eothenomys miletus	wild	rodentia	1		0 [0,27]	1 [1,28]		1 [0,27]	2 [1,28]
Myotis annectans	wild	chiroptera	1		0 [0,3]	1 [1,4]		0 [0,3]	1 [1,4]
Anourosorex yamashinai	wild	other	2		0 [0,14]	1 [1,8]		0 [0,16]	1 [1,9]
Sorex cylindricauda	wild	other	1		0 [0,0]	1 [1,1]		0 [0,0]	1 [1,1]
Hipposideros dinops	wild	chiroptera	1		0 [0,3]	1 [1,4]		0 [0,4]	1 [1,5]
Molossus ater	wild	chiroptera	1		0 [0,0]	1 [1,1]		0 [0,0]	1 [1,1]
Myotis simus	wild	chiroptera	1		0 [0,1]	1 [1,2]		0 [0,1]	1 [1,2]
Nyctophilus arnhemensis	wild	chiroptera	1		0 [0,0]	1 [1,1]		0 [0,0]	1 [1,1]
Plecotus christii	wild	chiroptera	1		0 [0,3]	1 [1,4]		0 [0,1]	1 [1,2]
Hipposideros ridleyi	wild	chiroptera	1		0 [0,1]	1 [1,2]		0 [0,0]	1 [1,1]
Hipposideros dyacorum	wild	chiroptera	1		0 [0,2]	1 [1,3]		0 [0,1]	1 [1,2]
Hipposideros coxi	wild	chiroptera	1		0 [0,0]	1 [1,1]		0 [0,0]	1 [1,1]
Macaca balantak	wild	primates	2		0 [0,0]	1 [1,1]		0 [0,0]	1 [1,1]
Artibeus amplus	wild	chiroptera	1		0 [0,5]	1 [1,6]		0 [0,2]	1 [1,3]
Myotis scotti	wild	chiroptera	1		0 [0,5]	1 [1,6]		0 [0,4]	1 [1,5]
Myotis sicarius	wild	chiroptera	1		0 [0,5]	1 [1,6]		0 [0,5]	1 [1,6]
Pipistrellus hesperidus	wild	chiroptera	1		0 [0,4]	1 [1,5]		0 [0,5]	1 [1,6]
Cynopterus horsfieldii	wild	chiroptera	1		0 [0,2]	1 [1,3]		0 [0,2]	1 [1,3]
Conepatus semistriatus	wild	carnivora	1		0 [0,2]	1 [1,3]		0 [0,3]	1 [1,4]
Gerbillus gerbillus	semi domestic	rodentia	1		0 [0,3]	1 [1,4]		0 [0,2]	1 [1,3]
Desmodillus auricularis	wild	rodentia	1		0 [0,7]	1 [1,8]		0 [0,5]	1 [1,6]
Rhinolophus capensis	wild	chiroptera	1		0 [0,4]	1 [1,5]		0 [0,7]	1 [1,8]
Rhinolophus hildebrandti	wild	chiroptera	1		0 [0,0]	1 [1,1]		0 [0,0]	1 [1,1]
Myotis hajastanicus	wild	chiroptera	1		0 [0,0]	1 [1,1]		0 [0,0]	1 [1,1]
Myotis aurascens	wild	chiroptera	1		0 [0,0]	1 [1,1]		0 [0,0]	1 [1,1]
Cynomops paranus	wild	chiroptera	1		0 [0,1]	1 [1,2]		0 [0,1]	1 [1,2]
Myotis nipalensis	wild	chiroptera	1		0 [0,10]	1 [1,11]		0 [0,6]	1 [1,7]
Mydaus javanensis	wild	carnivora	1		0 [0,2]	1 [1,3]		0 [0,2]	1 [1,3]
Paracynictis selousi	wild	carnivora	1		0 [0,2]	1 [1,3]		0 [0,1]	1 [1,2]
Reithrodontomys creper	wild	rodentia	1		0 [0,14]	1 [1,15]		0 [0,13]	1 [1,14]
Rhinolophus acuminatus	wild	chiroptera	1		0 [0,8]	1 [1,9]		0 [0,9]	1 [1,10]
Myotis auriculus	wild	chiroptera	1		0 [0,6]	1 [1,7]		0 [0,5]	1 [1,6]
Liomys pictus	wild	rodentia	1		0 [0,12]	1 [1,13]		1 [0,14]	2 [1,15]
Bdeogale crassicauda	wild	carnivora	1		0 [0,3]	1 [1,4]		0 [0,2]	1 [1,3]
Bdeogale nigripes	wild	carnivora	1		0 [0,4]	1 [1,5]		0 [0,2]	1 [1,3]
Otopteropus cartilagonodus	wild	chiroptera	1		0 [0,4]	1 [1,5]		0 [0,2]	1 [1,3]
Microgale cowani	wild	other	1		0 [0,2]	1 [1,3]		0 [0,1]	1 [1,2]
Hipposideros calcaratus	wild	chiroptera	1		0 [0,5]	1 [1,6]		0 [0,2]	1 [1,3]
Hipposideros khaokhouayensis	wild	chiroptera	1		0 [0,0]	1 [1,1]		0 [0,0]	1 [1,1]
Hipposideros rotalis	wild	chiroptera	1		0 [0,0]	1 [1,1]		0 [0,0]	1 [1,1]
Rhinolophus borneensis	wild	chiroptera	1		0 [0,1]	1 [1,2]		0 [0,1]	1 [1,2]
Hylomyscus simus	wild	rodentia	1		0 [0,0]	1 [1,1]		0 [0,0]	1 [1,1]
Carollia benkeithi	wild	chiroptera	1		0 [0,0]	1 [1,1]		0 [0,0]	1 [1,1]
Vulpes cana	wild	carnivora	1		0 [0,3]	1 [1,4]		0 [0,3]	1 [1,4]
Lycalopex fulvipes	wild	carnivora	2		0 [0,87]	1 [1,44.5]		0 [0,87]	1 [1,44.5]
Hipposideros khasiana	wild	chiroptera	1		0 [0,0]	1 [1,1]		0 [0,0]	1 [1,1]
Hipposideros grandis	wild	chiroptera	1		0 [0,3]	1 [1,4]		0 [0,3]	1 [1,4]
Plecotus homochrous	wild	chiroptera	1		0 [0,0]	1 [1,1]		0 [0,0]	1 [1,1]
Plecotus kozlovi	wild	chiroptera	1		0 [0,0]	1 [1,1]		0 [0,0]	1 [1,1]
Plecotus sacrimontis	wild	chiroptera	1		0 [0,5]	1 [1,6]		0 [0,4]	1 [1,5]
Plecotus ognevi	wild	chiroptera	1		0 [0,5]	1 [1,6]		0 [0,4]	1 [1,5]
Plecotus turkmenicus	wild	chiroptera	1		0 [0,0]	1 [1,1]		0 [0,0]	1 [1,1]
Plecotus strelkovi	wild	chiroptera	1		0 [0,0]	1 [1,1]		0 [0,0]	1 [1,1]
Crocidura theresae	wild	other	1		0 [0,4]	1 [1,5]		0 [0,3]	1 [1,4]
Vampyressa nymphaea	wild	chiroptera	1		0 [0,3]	1 [1,4]		0 [0,2]	1 [1,3]
Vampyressa melissa	wild	chiroptera	1		0 [0,3]	1 [1,4]		0 [0,2]	1 [1,3]
Vampyressa thyone	wild	chiroptera	1		0 [0,4]	1 [1,5]		0 [0,3]	1 [1,4]
Microgale jobihely	wild	other	1		0 [0,0]	1 [1,1]		0 [0,0]	1 [1,1]
Microgale taiva	wild	other	1		0 [0,1]	1 [1,2]		0 [0,1]	1 [1,2]
Myotis ater	wild	chiroptera	1		0 [0,2]	1 [1,3]		0 [0,3]	1 [1,4]
Myotis atacamensis	wild	chiroptera	1		0 [0,3]	1 [1,4]		0 [0,3]	1 [1,4]
Myotis chiloensis	wild	chiroptera	1		0 [0,5]	1 [1,6]		0 [0,5]	1 [1,6]
Myotis martiniquensis	wild	chiroptera	1		0 [0,0]	1 [1,1]		0 [0,0]	1 [1,1]
Myotis gracilis	wild	chiroptera	1		0 [0,0]	1 [1,1]		0 [0,0]	1 [1,1]
Myotis punicus	wild	chiroptera	1		0 [0,10]	1 [1,11]		0 [0,9]	1 [1,10]
Myotis bombinus	wild	chiroptera	1		0 [0,8]	1 [1,9]		0 [0,6]	1 [1,7]
Rhinolophus yunnanensis	wild	chiroptera	1		0 [0,0]	1 [1,1]		0 [0,0]	1 [1,1]
Antechinus agilis	wild	other	2		0 [0,0]	1 [1,1]		0 [0,0]	1 [1,1]
Macaca munzala	wild	primates	1		0 [0,0]	1 [1,1]		0 [0,0]	1 [1,1]
Artibeus schwartzi	wild	chiroptera	1		0 [0,0]	1 [1,1]		0 [0,0]	1 [1,1]
Cynomops planirostris	wild	chiroptera	1		0 [0,3]	1 [1,4]		0 [0,1]	1 [1,2]
Eptesicus chiriquinus	wild	chiroptera	1		0 [0,3]	1 [1,4]		0 [0,4]	1 [1,5]
Eumops hansae	wild	chiroptera	1		0 [0,1]	1 [1,2]		0 [0,1]	1 [1,2]
Glyphonycteris sylvestris	wild	chiroptera	1		0 [0,4]	1 [1,5]		0 [0,4]	1 [1,5]
Molossops neglectus	wild	chiroptera	1		0 [0,5]	1 [1,6]		0 [0,3]	1 [1,4]
Miniopterus gleni	wild	chiroptera	1		0 [0,0]	1 [1,1]		0 [0,0]	1 [1,1]
Gerbilliscus kempi	wild	rodentia	2		0 [0,48]	1 [1,25]		0 [0,46]	1 [1,24]
Gerbilliscus leucogaster	wild	rodentia	1		0 [0,3]	1 [1,4]		0 [0,1]	1 [1,2]
Hybomys lunaris	wild	rodentia	1		0 [0,0]	1 [1,1]		0 [0,0]	1 [1,1]
Pipistrellus deserti	wild	chiroptera	1		0 [0,0]	1 [1,1]		0 [0,0]	1 [1,1]
Pipistrellus hanaki	wild	chiroptera	1		0 [0,0]	1 [1,1]		0 [0,0]	1 [1,1]
Macropus parma	wild	other	1		0 [0,3]	1 [1,4]		0 [0,3]	1 [1,4]
Rousettus spinalatus	wild	chiroptera	1		0 [0,3]	1 [1,4]		0 [0,2]	1 [1,3]
Otomops madagascariensis	wild	chiroptera	1		0 [0,0]	1 [1,1]		0 [0,0]	1 [1,1]
Rhinolophus stheno	wild	chiroptera	1		0 [0,10]	1 [1,11]		0 [0,7]	1 [1,8]
Rhinolophus trifoliatus	wild	chiroptera	1		0 [0,1]	1 [1,2]		0 [0,1]	1 [1,2]
Pseudomys novaehollandiae	wild	rodentia	1		0 [0,4]	1 [1,5]		0 [0,5]	1 [1,6]
Thylogale thetis	wild	other	1		0 [0,3]	1 [1,4]		0 [0,3]	1 [1,4]
Pteropus macrotis	wild	chiroptera	1		0 [0,3]	1 [1,4]		0 [0,3]	1 [1,4]
Bandicota savilei	wild	rodentia	1		0 [0,16]	1 [1,17]		1 [0,18]	2 [1,19]
Lasiurus egregius	wild	chiroptera	1		0 [0,0]	1 [1,1]		0 [0,0]	1 [1,1]
Microgale majori	wild	other	1		0 [0,1]	1 [1,2]		0 [0,1]	1 [1,2]
Galictis cuja	wild	carnivora	1		0 [0,5]	1 [1,6]		0 [0,3]	1 [1,4]
Rhinolophus formosae	wild	chiroptera	1		0 [0,5]	1 [1,6]		0 [0,5]	1 [1,6]
Lemniscomys griselda	wild	rodentia	1		0 [0,5]	1 [1,6]		0 [0,5]	1 [1,6]
Rattus lutreolus	wild	rodentia	1		0 [0,4]	1 [1,5]		0 [0,4]	1 [1,5]
Porcula salvania	wild	artiodactyla	1		0 [0,0]	1 [1,1]		0 [0,0]	1 [1,1]
Praomys rostratus	wild	rodentia	1		0 [0,6]	1 [1,7]		0 [0,11]	1 [1,12]
Rhinolophus marshalli	wild	chiroptera	1		0 [0,6]	1 [1,7]		1 [0,8]	2 [1,9]
Chaerephon plicatus	wild	chiroptera	1		0 [0,9]	1 [1,10]		0 [0,8]	1 [1,9]
Rhinolophus paradoxolophus	wild	chiroptera	1		0 [0,6]	1 [1,7]		0 [0,7]	1 [1,8]
Rhinolophus osgoodi	wild	chiroptera	1		0 [0,0]	1 [1,1]		0 [0,0]	1 [1,1]
Stenocephalemys albipes	wild	rodentia	2		0 [0,51]	1 [1,26.5]		0 [0,49]	1 [1,25.5]
Eptesicus isabellinus	wild	chiroptera	5		0 [0,0]	1 [1,1]		0 [0,0]	1 [1,1]
Eumops underwoodi	wild	chiroptera	1		0 [0,1]	1 [1,2]		0 [0,1]	1 [1,2]
Myotis watasei	wild	chiroptera	1		0 [0,0]	1 [1,1]		0 [0,0]	1 [1,1]
Pteropus molossinus	wild	chiroptera	1		0 [0,0]	1 [1,1]		0 [0,0]	1 [1,1]
Pteropus mariannus	wild	chiroptera	1		0 [0,0]	1 [1,1]		0 [0,0]	1 [1,1]
Myotis petax	wild	chiroptera	2		0 [0,0]	1 [1,1]		0 [0,0]	1 [1,1]
Eonycteris major	wild	chiroptera	1		0 [0,1]	1 [1,2]		0 [0,0]	1 [1,1]
Rhinolophus robinsoni	wild	chiroptera	1		0 [0,3]	1 [1,4]		0 [0,2]	1 [1,3]
Saccolaimus saccolaimus	wild	chiroptera	1		0 [0,6]	1 [1,7]		0 [0,5]	1 [1,6]
Murina rozendaali	wild	chiroptera	1		0 [0,0]	1 [1,1]		0 [0,0]	1 [1,1]
Pipistrellus stenopterus	wild	chiroptera	1		0 [0,1]	1 [1,2]		0 [0,2]	1 [1,3]
Tylonycteris robustula	wild	chiroptera	1		0 [0,8]	1 [1,9]		0 [0,7]	1 [1,8]
Handleyomys alfaroi	wild	rodentia	1		0 [0,15]	1 [1,16]		1 [0,16]	2 [1,17]
Transandinomys bolivaris	wild	rodentia	1		0 [0,0]	1 [1,1]		0 [0,0]	1 [1,1]
Mus baoulei	wild	rodentia	1		0 [0,4]	1 [1,5]		0 [0,3]	1 [1,4]
Rhinolophus subrufus	wild	chiroptera	1		0 [0,5]	1 [1,6]		0 [0,6]	1 [1,7]
Rhinolophus rufus	wild	chiroptera	1		0 [0,2]	1 [1,3]		0 [0,2]	1 [1,3]
Rhinolophus beddomei	wild	chiroptera	1		0 [0,5]	1 [1,6]		0 [0,4]	1 [1,5]
Rhinolophus xinanzhongguoensis	wild	chiroptera	1		0 [0,0]	1 [1,1]		0 [0,0]	1 [1,1]
Miniopterus griveaudi	wild	chiroptera	2		0 [0,86]	1 [1,44]		0 [0,86]	1 [1,44]
Myotis phanluongi	wild	chiroptera	1		0 [0,0]	1 [1,1]		0 [0,0]	1 [1,1]
Pteropus seychellensis	wild	chiroptera	1		0 [0,0]	1 [1,1]		0 [0,0]	1 [1,1]
Pteropus aldabrensis	wild	chiroptera	1		0 [0,0]	1 [1,1]		0 [0,0]	1 [1,1]
Pteropus livingstonii	wild	chiroptera	1		0 [0,0]	1 [1,1]		0 [0,0]	1 [1,1]
Pteropus voeltzkowi	wild	chiroptera	1		0 [0,0]	1 [1,1]		0 [0,0]	1 [1,1]
Lasiurus intermedius	wild	chiroptera	1		0 [0,6]	1 [1,7]		0 [0,6]	1 [1,7]
Rhinolophus maclaudi	wild	chiroptera	1		0 [0,3]	1 [1,4]		0 [0,3]	1 [1,4]
Rhinolophus malayanus	wild	chiroptera	1		0 [0,9]	1 [1,10]		0 [0,5]	1 [1,6]
Rhinolophus swinnyi	wild	chiroptera	1		0 [0,5]	1 [1,6]		0 [0,6]	1 [1,7]
Myotis annamiticus	wild	chiroptera	1		0 [0,0]	1 [1,1]		0 [0,0]	1 [1,1]
Myotis csorbai	wild	chiroptera	1		0 [0,0]	1 [1,1]		0 [0,0]	1 [1,1]
Myotis rosseti	wild	chiroptera	1		0 [0,5]	1 [1,6]		0 [0,5]	1 [1,6]
Kerivoula titania	wild	chiroptera	2		0 [0,0]	1 [1,1]		0 [0,0]	1 [1,1]
Crocidura luna	wild	other	2		0 [0,66]	1 [1,34]		0 [0,64]	1 [1,33]
Herpestes brachyurus	wild	carnivora	1		0 [0,7]	1 [1,8]		0 [0,4]	1 [1,5]
Herpestes vitticollis	wild	carnivora	1		0 [0,5]	1 [1,6]		0 [0,3]	1 [1,4]
Hipposideros doriae	wild	chiroptera	1		0 [0,1]	1 [1,2]		0 [0,0]	1 [1,1]
Murina aenea	wild	chiroptera	1		0 [0,0]	1 [1,1]		0 [0,1]	1 [1,2]
Murina hilgendorfi	wild	chiroptera	1		0 [0,2]	1 [1,3]		0 [0,2]	1 [1,3]
Murina bicolor	wild	chiroptera	1		0 [0,0]	1 [1,1]		0 [0,0]	1 [1,1]
Murina gracilis	wild	chiroptera	1		0 [0,0]	1 [1,1]		0 [0,0]	1 [1,1]
Murina peninsularis	wild	chiroptera	1		0 [0,0]	1 [1,1]		0 [0,0]	1 [1,1]
Murina tiensa	wild	chiroptera	1		0 [0,0]	1 [1,1]		0 [0,0]	1 [1,1]
Murina tubinaris	wild	chiroptera	1		0 [0,1]	1 [1,2]		0 [0,1]	1 [1,2]
Rousettus obliviosus	wild	chiroptera	1		0 [0,0]	1 [1,1]		0 [0,0]	1 [1,1]
Corynorhinus mexicanus	wild	chiroptera	1		0 [0,4]	1 [1,5]		0 [0,5]	1 [1,6]
Eptesicus dimissus	wild	chiroptera	1		0 [0,4]	1 [1,5]		0 [0,5]	1 [1,6]
Myotis moluccarum	wild	chiroptera	1		0 [0,3]	1 [1,4]		0 [0,3]	1 [1,4]
Eptesicus gobiensis	wild	chiroptera	1		0 [0,4]	1 [1,5]		0 [0,4]	1 [1,5]
Murina eleryi	wild	chiroptera	1		0 [0,0]	1 [1,1]		0 [0,0]	1 [1,1]
Cynomops abrasus	wild	chiroptera	1		0 [0,2]	1 [1,3]		0 [0,1]	1 [1,2]
Myotis anjouanensis	wild	chiroptera	1		0 [0,0]	1 [1,1]		0 [0,0]	1 [1,1]
Cynopterus titthaecheilus	wild	chiroptera	1		0 [0,2]	1 [1,3]		0 [0,2]	1 [1,3]
Hipposideros halophyllus	wild	chiroptera	1		0 [0,6]	1 [1,7]		0 [0,3]	1 [1,4]
Hipposideros lankadiva	wild	chiroptera	1		0 [0,6]	1 [1,7]		0 [0,6]	1 [1,7]
Myotis gomantongensis	wild	chiroptera	1		0 [0,0]	1 [1,1]		0 [0,0]	1 [1,1]
Philetor brachypterus	wild	chiroptera	1		0 [0,0]	1 [1,1]		0 [0,1]	1 [1,2]
Pipistrellus paterculus	wild	chiroptera	1		0 [0,5]	1 [1,6]		0 [0,4]	1 [1,5]
Rhinolophus chaseni	wild	chiroptera	1		0 [0,1]	1 [1,2]		0 [0,1]	1 [1,2]
Rhinolophus coelophyllus	wild	chiroptera	1		0 [0,2]	1 [1,3]		0 [0,2]	1 [1,3]
Rhinolophus siamensis	wild	chiroptera	1		0 [0,5]	1 [1,6]		0 [0,6]	1 [1,7]
Murina harpioloides	wild	chiroptera	1		0 [0,0]	1 [1,1]		0 [0,0]	1 [1,1]
Histiotus magellanicus	wild	chiroptera	1		0 [0,1]	1 [1,2]		0 [0,2]	1 [1,3]
Hylomyscus pamfi	wild	rodentia	1		0 [0,0]	1 [1,1]		0 [0,0]	1 [1,1]
Rhabdomys dilectus	wild	rodentia	1		0 [0,2]	1 [1,3]		0 [0,2]	1 [1,3]
Macropus dorsalis	wild	other	1		0 [0,2]	1 [1,3]		0 [0,2]	1 [1,3]
Sturnira hondurensis	wild	chiroptera	1		0 [0,0]	1 [1,1]		0 [0,0]	1 [1,1]
Eulemur rufifrons	wild	primates	1		0 [0,0]	1 [1,1]		0 [0,0]	1 [1,1]
Megadontomys nelsoni	wild	rodentia	1		0 [0,16]	1 [1,17]		0 [0,17]	1 [1,18]
Miniopterus sororculus	wild	chiroptera	1		0 [0,0]	1 [1,1]		0 [0,0]	1 [1,1]
Molossus coibensis	wild	chiroptera	1		0 [0,3]	1 [1,4]		0 [0,3]	1 [1,4]
Mormopterus jugularis	wild	chiroptera	1		0 [0,7]	1 [1,8]		0 [0,7]	1 [1,8]
Pipistrellus nanulus	wild	chiroptera	1		0 [0,5]	1 [1,6]		0 [0,4]	1 [1,5]
Molossops temminckii	wild	chiroptera	1		0 [0,5]	1 [1,6]		0 [0,4]	1 [1,5]
Eumops maurus	wild	chiroptera	1		0 [0,1]	1 [1,2]		0 [0,1]	1 [1,2]
Rhinolophus celebensis	wild	chiroptera	1		0 [0,4]	1 [1,5]		0 [0,5]	1 [1,6]
Rhinolophus virgo	wild	chiroptera	1		0 [0,2]	1 [1,3]		0 [0,4]	1 [1,5]
Rhinolophus inops	wild	chiroptera	1		0 [0,2]	1 [1,3]		0 [0,2]	1 [1,3]
Rusa timorensis	wild	artiodactyla	2		0 [0,32]	1 [1,17]		0 [0,32]	1 [1,17]
Eonycteris robusta	wild	chiroptera	1		0 [0,1]	1 [1,2]		0 [0,1]	1 [1,2]
Sturnira perla	wild	chiroptera	1		0 [0,0]	1 [1,1]		0 [0,0]	1 [1,1]
Cercopithecus dryas	wild	primates	1		0 [0,0]	1 [1,1]		0 [0,0]	1 [1,1]
Cercopithecus lomamiensis	wild	primates	1		0 [0,0]	1 [1,1]		0 [0,0]	1 [1,1]
Prolemur simus	wild	primates	1		0 [0,0]	1 [1,1]		0 [0,0]	1 [1,1]
Saimiri vanzolinii	wild	primates	1		0 [0,0]	1 [1,1]		0 [0,0]	1 [1,1]
Macaca leucogenys	wild	primates	1		0 [0,0]	1 [1,1]		0 [0,0]	1 [1,1]
Murina recondita	wild	chiroptera	1		0 [0,0]	1 [1,1]		0 [0,0]	1 [1,1]
Eumops patagonicus	wild	chiroptera	1		0 [0,3]	1 [1,4]		0 [0,2]	1 [1,3]
Eumops ferox	wild	chiroptera	1		0 [0,0]	1 [1,1]		0 [0,0]	1 [1,1]
Eumops wilsoni	wild	chiroptera	1		0 [0,0]	1 [1,1]		0 [0,0]	1 [1,1]
Eumops dabbenei	wild	chiroptera	1		0 [0,3]	1 [1,4]		0 [0,3]	1 [1,4]
Molossops mattogrossensis	wild	chiroptera	1		0 [0,2]	1 [1,3]		0 [0,1]	1 [1,2]
Hipposideros obscurus	wild	chiroptera	1		0 [0,6]	1 [1,7]		1 [0,7]	2 [1,8]
Hipposideros pelingensis	wild	chiroptera	1		0 [0,3]	1 [1,4]		0 [0,3]	1 [1,4]
Hipposideros scutinares	wild	chiroptera	1		0 [0,0]	1 [1,1]		0 [0,0]	1 [1,1]
Hipposideros boeadii	wild	chiroptera	1		0 [0,0]	1 [1,1]		0 [0,0]	1 [1,1]
Myotis nesopolus	wild	chiroptera	1		0 [0,4]	1 [1,5]		0 [0,3]	1 [1,4]
Murina pluvialis	wild	chiroptera	1		0 [0,0]	1 [1,1]		0 [0,0]	1 [1,1]
Murina cineracea	wild	chiroptera	1		0 [0,0]	1 [1,1]		0 [0,0]	1 [1,1]
Triaenops menamena	wild	chiroptera	2		0 [0,0]	1 [1,1]		0 [0,0]	1 [1,1]
Eptesicus bobrinskoi	wild	chiroptera	1		0 [0,2]	1 [1,3]		0 [0,4]	1 [1,5]
Hipposideros alongensis	wild	chiroptera	1		0 [0,0]	1 [1,1]		0 [0,0]	1 [1,1]
Hipposideros griffini	wild	chiroptera	1		0 [0,0]	1 [1,1]		0 [0,0]	1 [1,1]
Hipposideros coronatus	wild	chiroptera	1		0 [0,0]	1 [1,1]		0 [0,0]	1 [1,1]
Hipposideros pygmaeus	wild	chiroptera	1		0 [0,2]	1 [1,3]		0 [0,1]	1 [1,2]
Myotis planiceps	wild	chiroptera	1		0 [0,3]	1 [1,4]		0 [0,4]	1 [1,5]
Coleura kibomalandy	wild	chiroptera	1		0 [0,0]	1 [1,1]		0 [0,0]	1 [1,1]
Pteropus faunulus	wild	chiroptera	1		0 [0,0]	1 [1,1]		0 [0,0]	1 [1,1]
Pteropus capistratus	wild	chiroptera	1		0 [0,1]	1 [1,2]		0 [0,1]	1 [1,2]
Carollia manu	wild	chiroptera	1		0 [0,0]	1 [1,1]		0 [0,0]	1 [1,1]
Taphozous perforatus	wild	chiroptera	1		0 [0,4]	1 [1,5]		0 [0,2]	1 [1,3]
Myotis melanorhinus	wild	chiroptera	1		0 [0,6]	1 [1,7]		0 [0,4]	1 [1,5]
Pteropus yapensis	wild	chiroptera	1		0 [0,0]	1 [1,1]		0 [0,0]	1 [1,1]
Pteropus pelewensis	wild	chiroptera	1		0 [0,0]	1 [1,1]		0 [0,0]	1 [1,1]
Pteropus ualanus	wild	chiroptera	1		0 [0,0]	1 [1,1]		0 [0,0]	1 [1,1]
Pteropus lombocensis	wild	chiroptera	1		0 [0,4]	1 [1,5]		0 [0,3]	1 [1,4]
Pteropus pelagicus	wild	chiroptera	1		0 [0,0]	1 [1,1]		0 [0,0]	1 [1,1]
Pteropus griseus	wild	chiroptera	1		0 [0,0]	1 [1,1]		0 [0,0]	1 [1,1]
Pteropus nitendiensis	wild	chiroptera	1		0 [0,0]	1 [1,1]		0 [0,0]	1 [1,1]
Pteropus mahaganus	wild	chiroptera	1		0 [0,0]	1 [1,1]		0 [0,0]	1 [1,1]
Pteropus tuberculatus	wild	chiroptera	1		0 [0,0]	1 [1,1]		0 [0,0]	1 [1,1]
Pteropus pselaphon	wild	chiroptera	1		0 [0,0]	1 [1,1]		0 [0,0]	1 [1,1]
Pteropus gilliardorum	wild	chiroptera	1		0 [0,0]	1 [1,1]		0 [0,0]	1 [1,1]
Hipposideros lamottei	wild	chiroptera	1		0 [0,0]	1 [1,1]		0 [0,0]	1 [1,1]
Hipposideros marisae	wild	chiroptera	1		0 [0,2]	1 [1,3]		0 [0,2]	1 [1,3]
Hipposideros demissus	wild	chiroptera	1		0 [0,0]	1 [1,1]		0 [0,0]	1 [1,1]
Hipposideros hypophyllus	wild	chiroptera	1		0 [0,0]	1 [1,1]		0 [0,0]	1 [1,1]
Rhinolophus cognatus	wild	chiroptera	1		0 [0,0]	1 [1,1]		0 [0,0]	1 [1,1]
Pipistrellus raceyi	wild	chiroptera	1		0 [0,0]	1 [1,1]		0 [0,0]	1 [1,1]
Myotis secundus	wild	chiroptera	1		0 [0,0]	1 [1,1]		0 [0,0]	1 [1,1]
Myotis soror	wild	chiroptera	1		0 [0,0]	1 [1,1]		0 [0,0]	1 [1,1]
Myotis rufoniger	wild	chiroptera	1		0 [0,0]	1 [1,1]		0 [0,0]	1 [1,1]
Lasiurus insularis	wild	chiroptera	1		0 [0,3]	1 [1,4]		0 [0,3]	1 [1,4]
Lasiurus pfeifferi	wild	chiroptera	1		0 [0,2]	1 [1,3]		0 [0,3]	1 [1,4]
Lasiurus varius	wild	chiroptera	1		0 [0,2]	1 [1,3]		0 [0,1]	1 [1,2]
Lasiurus salinae	wild	chiroptera	1		0 [0,3]	1 [1,4]		0 [0,4]	1 [1,5]
Rhinolophus morio	wild	chiroptera	1		0 [0,7]	1 [1,8]		0 [0,6]	1 [1,7]
Rhinolophus luctoides	wild	chiroptera	1		0 [0,0]	1 [1,1]		0 [0,0]	1 [1,1]
Murina fanjingshanensis	wild	chiroptera	1		0 [0,0]	1 [1,1]		0 [0,0]	1 [1,1]
Molossus barnesi	wild	chiroptera	1		0 [0,2]	1 [1,3]		0 [0,2]	1 [1,3]
Eumops chimaera	wild	chiroptera	1		0 [0,0]	1 [1,1]		0 [0,0]	1 [1,1]
Rhinolophus monticolus	wild	chiroptera	1		0 [0,0]	1 [1,1]		0 [0,0]	1 [1,1]
Rhinolophus shortridgei	wild	chiroptera	1		0 [0,8]	1 [1,9]		0 [0,8]	1 [1,9]
Myotis indochinensis	wild	chiroptera	1		0 [0,0]	1 [1,1]		0 [0,0]	1 [1,1]
Crossarchus ansorgei	wild	carnivora	1		0 [0,1]	1 [1,2]		0 [0,1]	1 [1,2]
Crossarchus platycephalus	wild	carnivora	1		0 [0,2]	1 [1,3]		0 [0,1]	1 [1,2]
Galerella nigrata	wild	primates	1		0 [0,0]	1 [1,1]		0 [0,0]	1 [1,1]
Herpestes semitorquatus	wild	carnivora	1		0 [0,5]	1 [1,6]		0 [0,3]	1 [1,4]
Heliosciurus rufobrachium	wild	rodentia	1		0 [0,2]	1 [1,3]		0 [0,2]	1 [1,3]
Oligoryzomys utiaritensis	wild	rodentia	1		0 [0,0]	1 [1,1]		0 [0,0]	1 [1,1]
Cricetomys ansorgei	wild	rodentia	1		0 [0,0]	1 [1,1]		0 [0,0]	1 [1,1]
Graphiurus kelleni	wild	rodentia	1		0 [0,2]	1 [1,3]		0 [0,2]	1 [1,3]
Heliosciurus gambianus	wild	rodentia	1		0 [0,2]	1 [1,3]		0 [0,2]	1 [1,3]
Funisciurus anerythrus	wild	rodentia	1		0 [0,2]	1 [1,3]		0 [0,3]	1 [1,4]
Hylomyscus endorobae	wild	rodentia	1		0 [0,0]	1 [1,1]		0 [0,0]	1 [1,1]
Microgale dobsoni	wild	other	1		0 [0,1]	1 [1,2]		0 [0,1]	1 [1,2]
Microgale gymnorhyncha	wild	other	1		0 [0,0]	1 [1,1]		0 [0,0]	1 [1,1]

## Sheet: Caption
Supplementary Data 5 – Details of mammalian species in Figure 3-B and Supplementary Figure 9-B. In each figure, labelled mammals are as follows: top 4 (by number of new viruses) for each of Artiodactyla, Carnivora, Chiroptera, Primates, Rodentia, and other orders. Values in brackets represent 90% confidence intervals. Columns with research effort indicate results obtained with research effort inc…
