# Supplementary material for: Divide-and-conquer: machine-learning integrates mammalian and viral traits with network features to predict virus-mammal associations
Source: Nat Commun. 2021 Jun 25;12:3954. doi: 10.1038/s41467-021-24085-w (PMC8233343; doi:10.1038/s41467-021-24085-w)
Supplement: Supplementary file 10 — Supplementary Data 6 [file 41467_2021_24085_MOESM10_ESM.xlsx]

## Sheet: SD6
Mammalian order	Baltimore	Virus genus	Virus family	Known associations (EID2)	New associations	Fold increase	New associations (Research effort)	Fold increase (Research effort)	Known zoonotic associations (EID2)	New zoonotic associations	Fold increase (zoonotic associations)	New zoonotic associations (Research effort)	Fold increase (zoonotic associations - Research effort)	Known domestic associations	New domestic associations	Fold increase (domestic associations)	New domestic associations (Research effort)	Fold increase (domestic associations - Research effort)
Afrosoricida	IV	Betacoronavirus	Coronaviridae	0	0 [0,6]	~ [~,~]	0 [0,5]	~ [~,~]	0	0 [0,6]	0 [0,5]	~ [~,~]	~ [~,~]	0	0 [0,5]	0 [0,5]	~ [~,~]	~ [~,~]
Afrosoricida	V	Paramyxoviridae	Paramyxoviridae	8	0 [0,0]	1 [1,1]	0 [0,0]	1 [1,1]	0	0 [0,0]	0 [0,0]	~ [~,~]	~ [~,~]	0	0 [0,0]	0 [0,0]	~ [~,~]	~ [~,~]
Artiodactyla	I	Adenoviridae	Adenoviridae	0	0 [0,5]	~ [~,~]	0 [0,19]	~ [~,~]	0	0 [0,0]	0 [0,0]	~ [~,~]	~ [~,~]	0	0 [0,5]	0 [0,19]	~ [~,~]	~ [~,~]
Artiodactyla	I	Atadenovirus	Adenoviridae	9	60 [3,189]	7.667 [1.333,22]	49 [3,185]	6.444 [1.333,21.556]	0	0 [0,0]	0 [0,0]	~ [~,~]	~ [~,~]	0	25 [0,93]	23 [0,95]	~ [~,~]	~ [~,~]
Artiodactyla	I	Mastadenovirus	Adenoviridae	5	61 [4,274]	13.2 [1.8,55.8]	70 [4,290]	15 [1.8,59]	0	0 [0,40]	1 [0,76]	~ [~,~]	~ [~,~]	4	58 [4,240]	67 [4,232]	15.5 [2,61]	17.75 [2,59]
Artiodactyla	II	Alphatorquevirus	Anelloviridae	0	1 [0,36]	~ [~,~]	0 [0,11]	~ [~,~]	0	1 [0,36]	0 [0,11]	~ [~,~]	~ [~,~]	0	1 [0,36]	0 [0,11]	~ [~,~]	~ [~,~]
Artiodactyla	II	Anelloviridae	Anelloviridae	0	0 [0,16]	~ [~,~]	3 [0,22]	~ [~,~]	0	0 [0,16]	3 [0,21]	~ [~,~]	~ [~,~]	0	0 [0,16]	3 [0,22]	~ [~,~]	~ [~,~]
Artiodactyla	II	Betatorquevirus	Anelloviridae	0	0 [0,14]	~ [~,~]	0 [0,12]	~ [~,~]	0	0 [0,14]	0 [0,12]	~ [~,~]	~ [~,~]	0	0 [0,0]	0 [0,0]	~ [~,~]	~ [~,~]
Artiodactyla	II	Gammatorquevirus	Anelloviridae	0	0 [0,15]	~ [~,~]	0 [0,6]	~ [~,~]	0	0 [0,15]	0 [0,6]	~ [~,~]	~ [~,~]	0	0 [0,0]	0 [0,0]	~ [~,~]	~ [~,~]
Artiodactyla	II	Iotatorquevirus	Anelloviridae	0	0 [0,9]	~ [~,~]	0 [0,9]	~ [~,~]	0	0 [0,0]	0 [0,0]	~ [~,~]	~ [~,~]	0	0 [0,9]	0 [0,9]	~ [~,~]	~ [~,~]
Artiodactyla	II	Kappatorquevirus	Anelloviridae	0	0 [0,4]	~ [~,~]	0 [0,3]	~ [~,~]	0	0 [0,0]	0 [0,0]	~ [~,~]	~ [~,~]	0	0 [0,4]	0 [0,3]	~ [~,~]	~ [~,~]
Artiodactyla	V	Arenaviridae	Arenaviridae	0	0 [0,4]	~ [~,~]	0 [0,3]	~ [~,~]	0	0 [0,4]	0 [0,3]	~ [~,~]	~ [~,~]	0	0 [0,4]	0 [0,3]	~ [~,~]	~ [~,~]
Artiodactyla	V	Mammarenavirus	Arenaviridae	0	4 [0,111]	~ [~,~]	8 [0,111]	~ [~,~]	0	4 [0,47]	8 [0,59]	~ [~,~]	~ [~,~]	0	4 [0,57]	8 [0,69]	~ [~,~]	~ [~,~]
Artiodactyla	IV	Alphaarterivirus	Arteriviridae	0	0 [0,8]	~ [~,~]	0 [0,8]	~ [~,~]	0	0 [0,0]	0 [0,0]	~ [~,~]	~ [~,~]	0	0 [0,8]	0 [0,8]	~ [~,~]	~ [~,~]
Artiodactyla	IV	Arteriviridae	Arteriviridae	0	0 [0,9]	~ [~,~]	0 [0,16]	~ [~,~]	0	0 [0,0]	0 [0,0]	~ [~,~]	~ [~,~]	0	0 [0,2]	0 [0,11]	~ [~,~]	~ [~,~]
Artiodactyla	IV	Betaarterivirus	Arteriviridae	0	0 [0,4]	~ [~,~]	0 [0,6]	~ [~,~]	0	0 [0,0]	0 [0,0]	~ [~,~]	~ [~,~]	0	0 [0,4]	0 [0,6]	~ [~,~]	~ [~,~]
Artiodactyla	IV	Deltaarterivirus	Arteriviridae	0	0 [0,1]	~ [~,~]	0 [0,1]	~ [~,~]	0	0 [0,0]	0 [0,0]	~ [~,~]	~ [~,~]	0	0 [0,0]	0 [0,0]	~ [~,~]	~ [~,~]
Artiodactyla	I	Asfivirus	Asfarviridae	5	5 [1,24]	2 [1.2,5.8]	7 [2,25]	2.4 [1.4,6]	0	0 [0,0]	0 [0,0]	~ [~,~]	~ [~,~]	5	5 [1,24]	7 [2,25]	2 [1.2,5.8]	2.4 [1.4,6]
Artiodactyla	IV	Astroviridae	Astroviridae	1	1 [0,24]	2 [1,25]	1 [0,18]	2 [1,19]	0	0 [0,0]	0 [0,0]	~ [~,~]	~ [~,~]	0	0 [0,12]	0 [0,9]	~ [~,~]	~ [~,~]
Artiodactyla	IV	Mamastrovirus	Astroviridae	0	6 [0,153]	~ [~,~]	3 [0,169]	~ [~,~]	0	3 [0,121]	3 [0,137]	~ [~,~]	~ [~,~]	0	5 [0,108]	2 [0,121]	~ [~,~]	~ [~,~]
Artiodactyla	V	Bornaviridae	Bornaviridae	0	17 [1,61]	~ [~,~]	19 [0,65]	~ [~,~]	0	17 [1,57]	19 [0,62]	~ [~,~]	~ [~,~]	0	17 [1,57]	19 [0,62]	~ [~,~]	~ [~,~]
Artiodactyla	V	Orthobornavirus	Bornaviridae	0	1 [0,41]	~ [~,~]	0 [0,29]	~ [~,~]	0	1 [0,41]	0 [0,29]	~ [~,~]	~ [~,~]	0	1 [0,9]	0 [0,5]	~ [~,~]	~ [~,~]
Artiodactyla	IV	Caliciviridae	Caliciviridae	0	0 [0,19]	~ [~,~]	0 [0,6]	~ [~,~]	0	0 [0,0]	0 [0,0]	~ [~,~]	~ [~,~]	0	0 [0,1]	0 [0,0]	~ [~,~]	~ [~,~]
Artiodactyla	IV	Lagovirus	Caliciviridae	0	0 [0,3]	~ [~,~]	0 [0,8]	~ [~,~]	0	0 [0,0]	0 [0,0]	~ [~,~]	~ [~,~]	0	0 [0,3]	0 [0,8]	~ [~,~]	~ [~,~]
Artiodactyla	IV	Nebovirus	Caliciviridae	0	0 [0,2]	~ [~,~]	0 [0,1]	~ [~,~]	0	0 [0,0]	0 [0,0]	~ [~,~]	~ [~,~]	0	0 [0,2]	0 [0,1]	~ [~,~]	~ [~,~]
Artiodactyla	IV	Norovirus	Caliciviridae	0	9 [0,63]	~ [~,~]	23 [2,60]	~ [~,~]	0	9 [0,63]	23 [2,60]	~ [~,~]	~ [~,~]	0	9 [0,63]	23 [2,60]	~ [~,~]	~ [~,~]
Artiodactyla	IV	Sapovirus	Caliciviridae	0	0 [0,45]	~ [~,~]	1 [0,13]	~ [~,~]	0	0 [0,45]	1 [0,13]	~ [~,~]	~ [~,~]	0	0 [0,45]	1 [0,13]	~ [~,~]	~ [~,~]
Artiodactyla	IV	Vesivirus	Caliciviridae	0	11 [0,85]	~ [~,~]	15 [0,81]	~ [~,~]	0	11 [0,72]	13 [0,68]	~ [~,~]	~ [~,~]	0	11 [0,85]	15 [0,81]	~ [~,~]	~ [~,~]
Artiodactyla	II	Circovirus	Circoviridae	4	15 [0,122]	4.75 [1,31.5]	18 [3,118]	5.5 [1.75,30.5]	2	13 [0,66]	16 [2,60]	7.5 [1,34]	9 [2,31]	4	15 [0,113]	18 [3,114]	4.75 [1,29.25]	5.5 [1.75,29.5]
Artiodactyla	II	Cyclovirus	Circoviridae	0	2 [0,27]	~ [~,~]	0 [0,20]	~ [~,~]	0	2 [0,7]	0 [0,7]	~ [~,~]	~ [~,~]	0	2 [0,26]	0 [0,20]	~ [~,~]	~ [~,~]
Artiodactyla	II	Gyrovirus	Circoviridae	0	0 [0,2]	~ [~,~]	0 [0,3]	~ [~,~]	0	0 [0,2]	0 [0,3]	~ [~,~]	~ [~,~]	0	0 [0,1]	0 [0,2]	~ [~,~]	~ [~,~]
Artiodactyla	IV	Alphacoronavirus	Coronaviridae	0	13 [1,123]	~ [~,~]	18 [0,124]	~ [~,~]	0	5 [0,38]	5 [0,38]	~ [~,~]	~ [~,~]	0	13 [1,118]	18 [0,118]	~ [~,~]	~ [~,~]
Artiodactyla	IV	Betacoronavirus	Coronaviridae	8	66 [5,163]	9.25 [1.625,21.375]	67 [5,171]	9.375 [1.625,22.375]	8	65 [5,161]	66 [5,165]	9.125 [1.625,21.125]	9.25 [1.625,21.625]	8	64 [5,141]	63 [5,144]	9 [1.625,18.625]	8.875 [1.625,19]
Artiodactyla	IV	Coronavirinae	Coronaviridae	0	2 [0,17]	~ [~,~]	3 [0,17]	~ [~,~]	0	0 [0,0]	0 [0,0]	~ [~,~]	~ [~,~]	0	0 [0,0]	0 [0,0]	~ [~,~]	~ [~,~]
Artiodactyla	IV	Deltacoronavirus	Coronaviridae	0	0 [0,3]	~ [~,~]	0 [0,3]	~ [~,~]	0	0 [0,0]	0 [0,0]	~ [~,~]	~ [~,~]	0	0 [0,3]	0 [0,3]	~ [~,~]	~ [~,~]
Artiodactyla	IV	Gammacoronavirus	Coronaviridae	0	0 [0,10]	~ [~,~]	4 [0,20]	~ [~,~]	0	0 [0,0]	0 [0,0]	~ [~,~]	~ [~,~]	0	0 [0,10]	4 [0,20]	~ [~,~]	~ [~,~]
Artiodactyla	V	Ebolavirus	Filoviridae	0	2 [0,51]	~ [~,~]	5 [0,45]	~ [~,~]	0	2 [0,51]	5 [0,45]	~ [~,~]	~ [~,~]	0	1 [0,11]	1 [0,12]	~ [~,~]	~ [~,~]
Artiodactyla	V	Marburgvirus	Filoviridae	0	0 [0,3]	~ [~,~]	0 [0,3]	~ [~,~]	0	0 [0,3]	0 [0,3]	~ [~,~]	~ [~,~]	0	0 [0,0]	0 [0,0]	~ [~,~]	~ [~,~]
Artiodactyla	IV	Flavivirus	Flaviviridae	17	173 [19,681]	11.176 [2.118,41.059]	179 [13,654]	11.529 [1.765,39.471]	17	169 [19,664]	175 [13,641]	10.941 [2.118,40.059]	11.294 [1.765,38.706]	17	167 [19,609]	175 [13,594]	10.824 [2.118,36.824]	11.294 [1.765,35.941]
Artiodactyla	IV	Hepacivirus	Flaviviridae	0	0 [0,20]	~ [~,~]	0 [0,16]	~ [~,~]	0	0 [0,0]	0 [0,2]	~ [~,~]	~ [~,~]	0	0 [0,20]	0 [0,14]	~ [~,~]	~ [~,~]
Artiodactyla	IV	Pegivirus	Flaviviridae	0	1 [0,32]	~ [~,~]	0 [0,23]	~ [~,~]	0	0 [0,10]	0 [0,7]	~ [~,~]	~ [~,~]	0	0 [0,7]	0 [0,6]	~ [~,~]	~ [~,~]
Artiodactyla	IV	Pestivirus	Flaviviridae	49	244 [47,443]	5.98 [1.959,10.041]	231 [34,444]	5.714 [1.694,10.061]	0	0 [0,0]	0 [0,0]	~ [~,~]	~ [~,~]	48	240 [47,428]	228 [34,431]	6 [1.979,9.917]	5.75 [1.708,9.979]
Artiodactyla	V	Mobatvirus	Hantaviridae	0	0 [0,7]	~ [~,~]	0 [0,4]	~ [~,~]	0	0 [0,0]	0 [0,0]	~ [~,~]	~ [~,~]	0	0 [0,0]	0 [0,0]	~ [~,~]	~ [~,~]
Artiodactyla	V	Orthohantavirus	Hantaviridae	0	8 [0,278]	~ [~,~]	12 [0,276]	~ [~,~]	0	7 [0,157]	11 [0,184]	~ [~,~]	~ [~,~]	0	6 [0,95]	9 [0,100]	~ [~,~]	~ [~,~]
Artiodactyla	VII	Orthohepadnavirus	Hepadnaviridae	0	3 [0,46]	~ [~,~]	17 [0,54]	~ [~,~]	0	3 [0,45]	17 [0,53]	~ [~,~]	~ [~,~]	0	3 [0,45]	17 [0,53]	~ [~,~]	~ [~,~]
Artiodactyla	IV	Hepeviridae	Hepeviridae	0	0 [0,5]	~ [~,~]	0 [0,2]	~ [~,~]	0	0 [0,0]	0 [0,0]	~ [~,~]	~ [~,~]	0	0 [0,0]	0 [0,0]	~ [~,~]	~ [~,~]
Artiodactyla	IV	Orthohepevirus	Hepeviridae	10	24 [2,71]	3.4 [1.2,8.1]	25 [3,62]	3.5 [1.3,7.2]	10	24 [2,71]	25 [3,62]	3.4 [1.2,8.1]	3.5 [1.3,7.2]	10	24 [2,71]	25 [3,62]	3.4 [1.2,8.1]	3.5 [1.3,7.2]
Artiodactyla	I	Alphaherpesvirinae	Herpesviridae	0	0 [0,0]	~ [~,~]	0 [0,1]	~ [~,~]	0	0 [0,0]	0 [0,0]	~ [~,~]	~ [~,~]	0	0 [0,0]	0 [0,0]	~ [~,~]	~ [~,~]
Artiodactyla	I	Betaherpesvirinae	Herpesviridae	1	5 [0,14]	6 [1,15]	4 [0,13]	5 [1,14]	0	0 [0,0]	0 [0,0]	~ [~,~]	~ [~,~]	0	0 [0,0]	0 [0,0]	~ [~,~]	~ [~,~]
Artiodactyla	I	Cytomegalovirus	Herpesviridae	1	0 [0,7]	1 [1,8]	0 [0,15]	1 [1,16]	0	0 [0,5]	0 [0,14]	~ [~,~]	~ [~,~]	0	0 [0,0]	0 [0,0]	~ [~,~]	~ [~,~]
Artiodactyla	I	Gammaherpesvirinae	Herpesviridae	15	25 [1,188]	2.667 [1.067,13.533]	21 [2,163]	2.4 [1.133,11.867]	0	0 [0,0]	0 [0,0]	~ [~,~]	~ [~,~]	0	0 [0,18]	0 [0,14]	~ [~,~]	~ [~,~]
Artiodactyla	I	Herpesviridae	Herpesviridae	0	0 [0,33]	~ [~,~]	0 [0,20]	~ [~,~]	0	0 [0,0]	0 [0,0]	~ [~,~]	~ [~,~]	0	0 [0,5]	0 [0,4]	~ [~,~]	~ [~,~]
Artiodactyla	I	Lymphocryptovirus	Herpesviridae	0	3 [0,56]	~ [~,~]	5 [0,45]	~ [~,~]	0	2 [0,14]	4 [0,18]	~ [~,~]	~ [~,~]	0	2 [0,14]	4 [0,18]	~ [~,~]	~ [~,~]
Artiodactyla	I	Macavirus	Herpesviridae	77	199 [37,327]	3.584 [1.481,5.247]	195 [54,322]	3.532 [1.701,5.182]	0	0 [0,0]	0 [0,0]	~ [~,~]	~ [~,~]	70	158 [21,256]	164 [45,255]	3.257 [1.3,4.657]	3.343 [1.643,4.643]
Artiodactyla	I	Mardivirus	Herpesviridae	0	0 [0,0]	~ [~,~]	0 [0,3]	~ [~,~]	0	0 [0,0]	0 [0,0]	~ [~,~]	~ [~,~]	0	0 [0,0]	0 [0,0]	~ [~,~]	~ [~,~]
Artiodactyla	I	Muromegalovirus	Herpesviridae	0	1 [0,33]	~ [~,~]	1 [0,34]	~ [~,~]	0	0 [0,0]	0 [0,0]	~ [~,~]	~ [~,~]	0	1 [0,33]	1 [0,34]	~ [~,~]	~ [~,~]
Artiodactyla	I	Percavirus	Herpesviridae	0	0 [0,81]	~ [~,~]	2 [0,82]	~ [~,~]	0	0 [0,0]	0 [0,0]	~ [~,~]	~ [~,~]	0	0 [0,81]	2 [0,82]	~ [~,~]	~ [~,~]
Artiodactyla	I	Proboscivirus	Herpesviridae	0	3 [0,101]	~ [~,~]	2 [0,109]	~ [~,~]	0	0 [0,0]	0 [0,0]	~ [~,~]	~ [~,~]	0	0 [0,0]	0 [0,0]	~ [~,~]	~ [~,~]
Artiodactyla	I	Rhadinovirus	Herpesviridae	19	129 [24,254]	7.789 [2.263,14.368]	119 [24,250]	7.263 [2.263,14.158]	0	0 [0,7]	1 [0,10]	~ [~,~]	~ [~,~]	6	63 [10,87]	65 [12,89]	11.5 [2.667,15.5]	11.833 [3,15.833]
Artiodactyla	I	Roseolovirus	Herpesviridae	1	2 [0,28]	3 [1,29]	1 [0,22]	2 [1,23]	0	0 [0,17]	0 [0,12]	~ [~,~]	~ [~,~]	0	0 [0,3]	0 [0,3]	~ [~,~]	~ [~,~]
Artiodactyla	I	Simplexvirus	Herpesviridae	2	27 [5,105]	14.5 [3.5,53.5]	26 [3,125]	14 [2.5,63.5]	0	0 [0,23]	3 [0,33]	~ [~,~]	~ [~,~]	2	27 [5,77]	26 [3,78]	14.5 [3.5,39.5]	14 [2.5,40]
Artiodactyla	I	Varicellovirus	Herpesviridae	32	247 [38,631]	8.719 [2.188,20.719]	231 [45,586]	8.219 [2.406,19.312]	0	3 [0,46]	0 [0,37]	~ [~,~]	~ [~,~]	23	210 [26,481]	199 [32,448]	10.13 [2.13,21.913]	9.652 [2.391,20.478]
Artiodactyla	I	Alphatristromavirus	Lipothrixviridae	0	0 [0,1]	~ [~,~]	0 [0,1]	~ [~,~]	0	0 [0,0]	0 [0,0]	~ [~,~]	~ [~,~]	0	0 [0,1]	0 [0,1]	~ [~,~]	~ [~,~]
Artiodactyla	IV	Nidovirales	Na	1	2 [0,6]	3 [1,7]	1 [0,5]	2 [1,6]	0	0 [0,0]	0 [0,0]	~ [~,~]	~ [~,~]	0	0 [0,0]	0 [0,0]	~ [~,~]	~ [~,~]
Artiodactyla	IV	Posavirus	Na	0	0 [0,3]	~ [~,~]	0 [0,1]	~ [~,~]	0	0 [0,0]	0 [0,0]	~ [~,~]	~ [~,~]	0	0 [0,3]	0 [0,1]	~ [~,~]	~ [~,~]
Artiodactyla	V	Orthonairovirus	Nairoviridae	10	104 [34,267]	11.4 [4.4,27.7]	104 [34,230]	11.4 [4.4,24]	10	104 [34,226]	104 [34,203]	11.4 [4.4,23.6]	11.4 [4.4,21.3]	10	104 [34,216]	104 [34,192]	11.4 [4.4,22.6]	11.4 [4.4,20.2]
Artiodactyla	V	Alphainfluenzavirus	Orthomyxoviridae	0	16 [2,49]	~ [~,~]	28 [4,57]	~ [~,~]	0	16 [2,49]	28 [4,57]	~ [~,~]	~ [~,~]	0	16 [2,49]	28 [4,57]	~ [~,~]	~ [~,~]
Artiodactyla	V	Betainfluenzavirus	Orthomyxoviridae	0	4 [0,44]	~ [~,~]	6 [0,46]	~ [~,~]	0	4 [0,44]	6 [0,46]	~ [~,~]	~ [~,~]	0	4 [0,44]	6 [0,46]	~ [~,~]	~ [~,~]
Artiodactyla	V	Deltainfluenzavirus	Orthomyxoviridae	0	18 [0,60]	~ [~,~]	16 [0,55]	~ [~,~]	0	0 [0,0]	0 [0,0]	~ [~,~]	~ [~,~]	0	18 [0,60]	16 [0,55]	~ [~,~]	~ [~,~]
Artiodactyla	V	Gammainfluenzavirus	Orthomyxoviridae	0	2 [0,41]	~ [~,~]	2 [0,40]	~ [~,~]	0	2 [0,41]	2 [0,40]	~ [~,~]	~ [~,~]	0	2 [0,41]	2 [0,40]	~ [~,~]	~ [~,~]
Artiodactyla	V	Thogotovirus	Orthomyxoviridae	0	51 [8,113]	~ [~,~]	46 [3,109]	~ [~,~]	0	51 [8,113]	46 [3,109]	~ [~,~]	~ [~,~]	0	51 [8,113]	46 [3,109]	~ [~,~]	~ [~,~]
Artiodactyla	I	Alphapapillomavirus	Papillomaviridae	0	0 [0,1]	~ [~,~]	0 [0,0]	~ [~,~]	0	0 [0,0]	0 [0,0]	~ [~,~]	~ [~,~]	0	0 [0,0]	0 [0,0]	~ [~,~]	~ [~,~]
Artiodactyla	I	Betapapillomavirus	Papillomaviridae	0	0 [0,12]	~ [~,~]	0 [0,11]	~ [~,~]	0	0 [0,12]	0 [0,11]	~ [~,~]	~ [~,~]	0	0 [0,6]	0 [0,6]	~ [~,~]	~ [~,~]
Artiodactyla	I	Deltapapillomavirus	Papillomaviridae	9	58 [7,108]	7.444 [1.778,13]	71 [6,110]	8.889 [1.667,13.222]	0	0 [0,0]	0 [0,0]	~ [~,~]	~ [~,~]	6	58 [7,86]	63 [5,86]	10.667 [2.167,15.333]	11.5 [1.833,15.333]
Artiodactyla	I	Dyokappapapillomavirus	Papillomaviridae	1	0 [0,11]	1 [1,12]	0 [0,6]	1 [1,7]	0	0 [0,0]	0 [0,0]	~ [~,~]	~ [~,~]	0	0 [0,2]	0 [0,2]	~ [~,~]	~ [~,~]
Artiodactyla	I	Dyoxipapillomavirus	Papillomaviridae	0	13 [0,54]	~ [~,~]	12 [0,52]	~ [~,~]	0	0 [0,0]	0 [0,0]	~ [~,~]	~ [~,~]	0	13 [0,54]	12 [0,52]	~ [~,~]	~ [~,~]
Artiodactyla	I	Epsilonpapillomavirus	Papillomaviridae	0	5 [1,40]	~ [~,~]	3 [0,33]	~ [~,~]	0	0 [0,0]	0 [0,0]	~ [~,~]	~ [~,~]	0	5 [1,40]	3 [0,33]	~ [~,~]	~ [~,~]
Artiodactyla	I	Lambdapapillomavirus	Papillomaviridae	0	0 [0,3]	~ [~,~]	0 [0,2]	~ [~,~]	0	0 [0,0]	0 [0,0]	~ [~,~]	~ [~,~]	0	0 [0,2]	0 [0,2]	~ [~,~]	~ [~,~]
Artiodactyla	I	Papillomaviridae	Papillomaviridae	7	29 [3,102]	5.143 [1.429,15.571]	37 [4,100]	6.286 [1.571,15.286]	0	0 [0,0]	0 [0,0]	~ [~,~]	~ [~,~]	3	28 [3,71]	36 [4,81]	10.333 [2,24.667]	13 [2.333,28]
Artiodactyla	I	Pipapillomavirus	Papillomaviridae	0	1 [0,8]	~ [~,~]	0 [0,1]	~ [~,~]	0	0 [0,0]	0 [0,0]	~ [~,~]	~ [~,~]	0	1 [0,8]	0 [0,1]	~ [~,~]	~ [~,~]
Artiodactyla	I	Treisthetapapillomavirus	Papillomaviridae	2	9 [1,24]	5.5 [1.5,13]	5 [1,19]	3.5 [1.5,10.5]	0	0 [0,0]	0 [0,0]	~ [~,~]	~ [~,~]	0	0 [0,0]	0 [0,0]	~ [~,~]	~ [~,~]
Artiodactyla	I	Xipapillomavirus	Papillomaviridae	1	3 [0,48]	4 [1,49]	4 [0,48]	5 [1,49]	0	0 [0,0]	0 [0,0]	~ [~,~]	~ [~,~]	0	3 [0,41]	3 [0,43]	~ [~,~]	~ [~,~]
Artiodactyla	V	Avulavirus	Paramyxoviridae	0	4 [0,18]	~ [~,~]	6 [0,18]	~ [~,~]	0	4 [0,18]	6 [0,18]	~ [~,~]	~ [~,~]	0	4 [0,18]	6 [0,18]	~ [~,~]	~ [~,~]
Artiodactyla	V	Henipavirus	Paramyxoviridae	0	21 [1,77]	~ [~,~]	23 [2,75]	~ [~,~]	0	21 [1,77]	23 [2,75]	~ [~,~]	~ [~,~]	0	21 [1,77]	23 [2,75]	~ [~,~]	~ [~,~]
Artiodactyla	V	Jeilongvirus	Paramyxoviridae	0	0 [0,5]	~ [~,~]	0 [0,3]	~ [~,~]	0	0 [0,0]	0 [0,0]	~ [~,~]	~ [~,~]	0	0 [0,5]	0 [0,3]	~ [~,~]	~ [~,~]
Artiodactyla	V	Morbillivirus	Paramyxoviridae	19	108 [34,243]	6.684 [2.789,13.789]	116 [35,252]	7.105 [2.842,14.263]	0	0 [0,3]	0 [0,8]	~ [~,~]	~ [~,~]	19	108 [34,210]	115 [35,214]	6.684 [2.789,12.053]	7.053 [2.842,12.263]
Artiodactyla	V	Paramyxoviridae	Paramyxoviridae	0	2 [0,30]	~ [~,~]	5 [0,57]	~ [~,~]	0	0 [0,0]	0 [0,0]	~ [~,~]	~ [~,~]	0	0 [0,4]	3 [0,32]	~ [~,~]	~ [~,~]
Artiodactyla	V	Pararubulavirus	Paramyxoviridae	0	2 [0,55]	~ [~,~]	0 [0,48]	~ [~,~]	0	2 [0,51]	0 [0,44]	~ [~,~]	~ [~,~]	0	2 [0,28]	0 [0,25]	~ [~,~]	~ [~,~]
Artiodactyla	V	Respirovirus	Paramyxoviridae	1	37 [9,90]	38 [10,91]	36 [5,90]	37 [6,91]	0	0 [0,2]	0 [0,2]	~ [~,~]	~ [~,~]	1	37 [9,88]	36 [5,88]	38 [10,89]	37 [6,89]
Artiodactyla	V	Rubulavirus	Paramyxoviridae	0	4 [1,97]	~ [~,~]	2 [0,80]	~ [~,~]	0	3 [0,72]	2 [0,57]	~ [~,~]	~ [~,~]	0	4 [1,83]	2 [0,80]	~ [~,~]	~ [~,~]
Artiodactyla	II	Amdoparvovirus	Parvoviridae	0	0 [0,6]	~ [~,~]	1 [0,5]	~ [~,~]	0	0 [0,0]	0 [0,0]	~ [~,~]	~ [~,~]	0	0 [0,0]	0 [0,0]	~ [~,~]	~ [~,~]
Artiodactyla	II	Bocaparvovirus	Parvoviridae	0	0 [0,23]	~ [~,~]	0 [0,16]	~ [~,~]	0	0 [0,1]	0 [0,2]	~ [~,~]	~ [~,~]	0	0 [0,21]	0 [0,14]	~ [~,~]	~ [~,~]
Artiodactyla	II	Chapparvovirus	Parvoviridae	0	0 [0,2]	~ [~,~]	0 [0,2]	~ [~,~]	0	0 [0,0]	0 [0,0]	~ [~,~]	~ [~,~]	0	0 [0,2]	0 [0,2]	~ [~,~]	~ [~,~]
Artiodactyla	II	Copiparvovirus	Parvoviridae	1	2 [1,18]	3 [2,19]	3 [1,16]	4 [2,17]	0	0 [0,0]	0 [0,0]	~ [~,~]	~ [~,~]	1	2 [1,18]	3 [1,16]	3 [2,19]	4 [2,17]
Artiodactyla	II	Dependoparvovirus	Parvoviridae	0	28 [0,132]	~ [~,~]	36 [0,129]	~ [~,~]	0	28 [0,126]	36 [0,126]	~ [~,~]	~ [~,~]	0	28 [0,126]	36 [0,126]	~ [~,~]	~ [~,~]
Artiodactyla	II	Erythroparvovirus	Parvoviridae	0	0 [0,18]	~ [~,~]	0 [0,21]	~ [~,~]	0	0 [0,18]	0 [0,21]	~ [~,~]	~ [~,~]	0	0 [0,0]	0 [0,0]	~ [~,~]	~ [~,~]
Artiodactyla	II	Parvoviridae	Parvoviridae	1	0 [0,5]	1 [1,6]	0 [0,5]	1 [1,6]	0	0 [0,0]	0 [0,0]	~ [~,~]	~ [~,~]	0	0 [0,0]	0 [0,0]	~ [~,~]	~ [~,~]
Artiodactyla	II	Parvovirinae	Parvoviridae	0	0 [0,8]	~ [~,~]	0 [0,6]	~ [~,~]	0	0 [0,0]	0 [0,0]	~ [~,~]	~ [~,~]	0	0 [0,2]	0 [0,2]	~ [~,~]	~ [~,~]
Artiodactyla	II	Protoparvovirus	Parvoviridae	5	12 [0,64]	3.4 [1,13.8]	13 [1,60]	3.6 [1.2,13]	0	0 [0,0]	0 [0,0]	~ [~,~]	~ [~,~]	5	12 [0,64]	13 [1,60]	3.4 [1,13.8]	3.6 [1.2,13]
Artiodactyla	II	Tetraparvovirus	Parvoviridae	0	7 [0,48]	~ [~,~]	7 [0,47]	~ [~,~]	0	0 [0,0]	0 [0,0]	~ [~,~]	~ [~,~]	0	7 [0,48]	7 [0,47]	~ [~,~]	~ [~,~]
Artiodactyla	V	Orthobunyavirus	Peribunyaviridae	37	303 [68,763]	9.189 [2.838,21.622]	298 [76,689]	9.054 [3.054,19.622]	20	110 [11,402]	88 [16,328]	6.5 [1.55,21.1]	5.4 [1.8,17.4]	31	245 [54,578]	249 [62,554]	8.903 [2.742,19.645]	9.032 [3,18.871]
Artiodactyla	V	Banyangvirus	Phenuiviridae	0	1 [0,9]	~ [~,~]	0 [0,2]	~ [~,~]	0	1 [0,9]	0 [0,2]	~ [~,~]	~ [~,~]	0	0 [0,0]	0 [0,0]	~ [~,~]	~ [~,~]
Artiodactyla	V	Goukovirus	Phenuiviridae	0	0 [0,2]	~ [~,~]	0 [0,0]	~ [~,~]	0	0 [0,0]	0 [0,0]	~ [~,~]	~ [~,~]	0	0 [0,2]	0 [0,0]	~ [~,~]	~ [~,~]
Artiodactyla	V	Phlebovirus	Phenuiviridae	11	103 [9,276]	10.364 [1.818,26.091]	108 [18,272]	10.818 [2.636,25.727]	11	103 [9,268]	108 [18,265]	10.364 [1.818,25.364]	10.818 [2.636,25.091]	11	103 [9,248]	107 [18,250]	10.364 [1.818,23.545]	10.727 [2.636,23.727]
Artiodactyla	III	Picobirnavirus	Picobirnaviridae	0	0 [0,15]	~ [~,~]	0 [0,13]	~ [~,~]	0	0 [0,0]	0 [0,0]	~ [~,~]	~ [~,~]	0	0 [0,15]	0 [0,13]	~ [~,~]	~ [~,~]
Artiodactyla	IV	Aphthovirus	Picornaviridae	20	77 [11,171]	4.85 [1.55,9.55]	72 [9,166]	4.6 [1.45,9.3]	20	54 [10,76]	53 [9,77]	3.7 [1.5,4.8]	3.65 [1.45,4.85]	20	77 [11,171]	72 [9,166]	4.85 [1.55,9.55]	4.6 [1.45,9.3]
Artiodactyla	IV	Bopivirus	Picornaviridae	0	0 [0,2]	~ [~,~]	0 [0,5]	~ [~,~]	0	0 [0,0]	0 [0,0]	~ [~,~]	~ [~,~]	0	0 [0,2]	0 [0,5]	~ [~,~]	~ [~,~]
Artiodactyla	IV	Cardiovirus	Picornaviridae	2	13 [0,48]	7.5 [1,25]	17 [0,51]	9.5 [1,26.5]	2	13 [0,40]	17 [0,43]	7.5 [1,21]	9.5 [1,22.5]	2	13 [0,48]	17 [0,51]	7.5 [1,25]	9.5 [1,26.5]
Artiodactyla	IV	Cosavirus	Picornaviridae	0	0 [0,8]	~ [~,~]	0 [0,7]	~ [~,~]	0	0 [0,8]	0 [0,7]	~ [~,~]	~ [~,~]	0	0 [0,8]	0 [0,7]	~ [~,~]	~ [~,~]
Artiodactyla	IV	Enterovirus	Picornaviridae	0	16 [0,133]	~ [~,~]	11 [0,142]	~ [~,~]	0	4 [0,68]	4 [0,80]	~ [~,~]	~ [~,~]	0	16 [0,126]	11 [0,130]	~ [~,~]	~ [~,~]
Artiodactyla	IV	Hepatovirus	Picornaviridae	0	1 [0,40]	~ [~,~]	2 [0,34]	~ [~,~]	0	1 [0,12]	2 [0,14]	~ [~,~]	~ [~,~]	0	0 [0,0]	0 [0,0]	~ [~,~]	~ [~,~]
Artiodactyla	IV	Hunnivirus	Picornaviridae	0	2 [0,44]	~ [~,~]	1 [0,41]	~ [~,~]	0	0 [0,0]	0 [0,0]	~ [~,~]	~ [~,~]	0	2 [0,44]	1 [0,41]	~ [~,~]	~ [~,~]
Artiodactyla	IV	Kobuvirus	Picornaviridae	2	47 [1,163]	24.5 [1.5,82.5]	49 [1,161]	25.5 [1.5,81.5]	0	0 [0,3]	1 [0,6]	~ [~,~]	~ [~,~]	1	46 [1,151]	48 [1,150]	47 [2,152]	49 [2,151]
Artiodactyla	IV	Parechovirus	Picornaviridae	0	0 [0,3]	~ [~,~]	0 [0,4]	~ [~,~]	0	0 [0,3]	0 [0,4]	~ [~,~]	~ [~,~]	0	0 [0,3]	0 [0,4]	~ [~,~]	~ [~,~]
Artiodactyla	IV	Pasivirus	Picornaviridae	0	0 [0,2]	~ [~,~]	0 [0,2]	~ [~,~]	0	0 [0,0]	0 [0,0]	~ [~,~]	~ [~,~]	0	0 [0,2]	0 [0,2]	~ [~,~]	~ [~,~]
Artiodactyla	IV	Picornaviridae	Picornaviridae	0	0 [0,6]	~ [~,~]	0 [0,2]	~ [~,~]	0	0 [0,0]	0 [0,0]	~ [~,~]	~ [~,~]	0	0 [0,6]	0 [0,2]	~ [~,~]	~ [~,~]
Artiodactyla	IV	Rosavirus	Picornaviridae	0	0 [0,1]	~ [~,~]	0 [0,1]	~ [~,~]	0	0 [0,0]	0 [0,0]	~ [~,~]	~ [~,~]	0	0 [0,1]	0 [0,1]	~ [~,~]	~ [~,~]
Artiodactyla	IV	Sapelovirus	Picornaviridae	0	0 [0,3]	~ [~,~]	0 [0,3]	~ [~,~]	0	0 [0,0]	0 [0,0]	~ [~,~]	~ [~,~]	0	0 [0,3]	0 [0,3]	~ [~,~]	~ [~,~]
Artiodactyla	IV	Senecavirus	Picornaviridae	0	0 [0,2]	~ [~,~]	0 [0,3]	~ [~,~]	0	0 [0,0]	0 [0,0]	~ [~,~]	~ [~,~]	0	0 [0,2]	0 [0,3]	~ [~,~]	~ [~,~]
Artiodactyla	IV	Teschovirus	Picornaviridae	0	0 [0,3]	~ [~,~]	0 [0,4]	~ [~,~]	0	0 [0,0]	0 [0,0]	~ [~,~]	~ [~,~]	0	0 [0,3]	0 [0,4]	~ [~,~]	~ [~,~]
Artiodactyla	V	Orthopneumovirus	Pneumoviridae	21	79 [14,191]	4.762 [1.667,10.095]	89 [14,186]	5.238 [1.667,9.857]	8	30 [3,106]	38 [5,106]	4.75 [1.375,14.25]	5.75 [1.625,14.25]	21	79 [14,152]	86 [14,141]	4.762 [1.667,8.238]	5.095 [1.667,7.714]
Artiodactyla	I	Alphapolyomavirus	Polyomaviridae	0	0 [0,11]	~ [~,~]	1 [0,12]	~ [~,~]	0	0 [0,11]	1 [0,12]	~ [~,~]	~ [~,~]	0	0 [0,0]	0 [0,0]	~ [~,~]	~ [~,~]
Artiodactyla	I	Betapolyomavirus	Polyomaviridae	0	1 [0,10]	~ [~,~]	1 [0,11]	~ [~,~]	0	1 [0,10]	1 [0,11]	~ [~,~]	~ [~,~]	0	0 [0,0]	0 [0,0]	~ [~,~]	~ [~,~]
Artiodactyla	I	Polyomaviridae	Polyomaviridae	1	0 [0,18]	1 [1,19]	0 [0,18]	1 [1,19]	0	0 [0,0]	0 [0,0]	~ [~,~]	~ [~,~]	0	0 [0,5]	0 [0,7]	~ [~,~]	~ [~,~]
Artiodactyla	I	Capripoxvirus	Poxviridae	5	61 [8,156]	13.2 [2.6,32.2]	71 [11,155]	15.2 [3.2,32]	0	0 [0,0]	0 [0,0]	~ [~,~]	~ [~,~]	5	61 [8,156]	71 [11,155]	13.2 [2.6,32.2]	15.2 [3.2,32]
Artiodactyla	I	Cervidpoxvirus	Poxviridae	1	2 [0,15]	3 [1,16]	6 [0,16]	7 [1,17]	0	0 [0,0]	0 [0,0]	~ [~,~]	~ [~,~]	0	0 [0,0]	0 [0,0]	~ [~,~]	~ [~,~]
Artiodactyla	I	Leporipoxvirus	Poxviridae	0	0 [0,2]	~ [~,~]	0 [0,2]	~ [~,~]	0	0 [0,0]	0 [0,0]	~ [~,~]	~ [~,~]	0	0 [0,2]	0 [0,2]	~ [~,~]	~ [~,~]
Artiodactyla	I	Molluscipoxvirus	Poxviridae	0	10 [0,48]	~ [~,~]	11 [0,46]	~ [~,~]	0	10 [0,48]	11 [0,46]	~ [~,~]	~ [~,~]	0	10 [0,48]	11 [0,46]	~ [~,~]	~ [~,~]
Artiodactyla	I	Orthopoxvirus	Poxviridae	1	42 [0,275]	43 [1,276]	54 [2,239]	55 [3,240]	1	42 [0,216]	54 [2,183]	43 [1,217]	55 [3,184]	1	40 [0,172]	51 [2,140]	41 [1,173]	52 [3,141]
Artiodactyla	I	Parapoxvirus	Poxviridae	16	119 [29,221]	8.438 [2.812,14.812]	121 [38,221]	8.562 [3.375,14.812]	13	97 [29,145]	98 [38,146]	8.462 [3.231,12.154]	8.538 [3.923,12.231]	14	114 [29,196]	114 [38,196]	9.143 [3.071,15]	9.143 [3.714,15]
Artiodactyla	I	Suipoxvirus	Poxviridae	0	0 [0,3]	~ [~,~]	0 [0,3]	~ [~,~]	0	0 [0,0]	0 [0,0]	~ [~,~]	~ [~,~]	0	0 [0,3]	0 [0,3]	~ [~,~]	~ [~,~]
Artiodactyla	III	Coltivirus	Reoviridae	0	2 [0,25]	~ [~,~]	2 [0,22]	~ [~,~]	0	2 [0,25]	2 [0,22]	~ [~,~]	~ [~,~]	0	0 [0,0]	0 [0,0]	~ [~,~]	~ [~,~]
Artiodactyla	III	Orbivirus	Reoviridae	45	135 [28,297]	4 [1.622,7.6]	141 [32,308]	4.133 [1.711,7.844]	0	0 [0,0]	0 [0,0]	~ [~,~]	~ [~,~]	44	131 [28,277]	137 [31,287]	3.977 [1.636,7.295]	4.114 [1.705,7.523]
Artiodactyla	III	Orthoreovirus	Reoviridae	0	17 [0,72]	~ [~,~]	17 [0,64]	~ [~,~]	0	17 [0,69]	17 [0,64]	~ [~,~]	~ [~,~]	0	17 [0,55]	17 [0,55]	~ [~,~]	~ [~,~]
Artiodactyla	III	Rotavirus	Reoviridae	10	75 [5,212]	8.5 [1.5,22.2]	90 [7,197]	10 [1.7,20.7]	10	75 [5,199]	90 [7,187]	8.5 [1.5,20.9]	10 [1.7,19.7]	10	75 [5,202]	90 [7,191]	8.5 [1.5,21.2]	10 [1.7,20.1]
Artiodactyla	III	Seadornavirus	Reoviridae	0	8 [0,29]	~ [~,~]	5 [0,28]	~ [~,~]	0	8 [0,29]	5 [0,28]	~ [~,~]	~ [~,~]	0	8 [0,29]	5 [0,28]	~ [~,~]	~ [~,~]
Artiodactyla	VI	Betaretrovirus	Retroviridae	3	36 [2,98]	13 [1.667,33.667]	35 [2,95]	12.667 [1.667,32.667]	0	0 [0,0]	0 [0,1]	~ [~,~]	~ [~,~]	3	36 [2,98]	35 [2,95]	13 [1.667,33.667]	12.667 [1.667,32.667]
Artiodactyla	VI	Bovispumavirus	Retroviridae	0	0 [0,1]	~ [~,~]	0 [0,3]	~ [~,~]	0	0 [0,0]	0 [0,0]	~ [~,~]	~ [~,~]	0	0 [0,1]	0 [0,3]	~ [~,~]	~ [~,~]
Artiodactyla	VI	Deltaretrovirus	Retroviridae	0	28 [0,103]	~ [~,~]	45 [1,103]	~ [~,~]	0	28 [0,103]	45 [1,103]	~ [~,~]	~ [~,~]	0	28 [0,85]	45 [1,85]	~ [~,~]	~ [~,~]
Artiodactyla	VI	Gammaretrovirus	Retroviridae	6	9 [3,88]	2.5 [1.5,15.667]	12 [2,85]	3 [1.333,15.167]	5	7 [3,53]	11 [2,52]	2.4 [1.6,11.6]	3.2 [1.4,11.4]	5	7 [3,70]	11 [2,73]	2.4 [1.6,15]	3.2 [1.4,15.6]
Artiodactyla	VI	Lentivirus	Retroviridae	6	72 [5,341]	13 [1.833,57.833]	97 [13,369]	17.167 [3.167,62.5]	0	0 [0,40]	0 [0,44]	~ [~,~]	~ [~,~]	6	72 [5,281]	97 [13,301]	13 [1.833,47.833]	17.167 [3.167,51.167]
Artiodactyla	VI	Retroviridae	Retroviridae	0	0 [0,6]	~ [~,~]	0 [0,2]	~ [~,~]	0	0 [0,0]	0 [0,0]	~ [~,~]	~ [~,~]	0	0 [0,0]	0 [0,0]	~ [~,~]	~ [~,~]
Artiodactyla	VI	Spumavirus	Retroviridae	0	0 [0,38]	~ [~,~]	2 [0,36]	~ [~,~]	0	0 [0,22]	2 [0,24]	~ [~,~]	~ [~,~]	0	0 [0,0]	0 [0,0]	~ [~,~]	~ [~,~]
Artiodactyla	V	Ephemerovirus	Rhabdoviridae	3	53 [10,149]	18.667 [4.333,50.667]	50 [8,140]	17.667 [3.667,47.667]	0	0 [0,0]	0 [0,0]	~ [~,~]	~ [~,~]	3	53 [10,149]	50 [8,140]	18.667 [4.333,50.667]	17.667 [3.667,47.667]
Artiodactyla	V	Ledantevirus	Rhabdoviridae	0	0 [0,4]	~ [~,~]	0 [0,1]	~ [~,~]	0	0 [0,0]	0 [0,0]	~ [~,~]	~ [~,~]	0	0 [0,1]	0 [0,1]	~ [~,~]	~ [~,~]
Artiodactyla	V	Lyssavirus	Rhabdoviridae	0	33 [2,162]	~ [~,~]	22 [0,179]	~ [~,~]	0	33 [2,131]	22 [0,132]	~ [~,~]	~ [~,~]	0	32 [2,135]	22 [0,139]	~ [~,~]	~ [~,~]
Artiodactyla	V	Tibrovirus	Rhabdoviridae	0	32 [8,101]	~ [~,~]	23 [3,81]	~ [~,~]	0	0 [0,0]	0 [0,0]	~ [~,~]	~ [~,~]	0	32 [8,101]	23 [3,81]	~ [~,~]	~ [~,~]
Artiodactyla	V	Tupavirus	Rhabdoviridae	1	10 [5,38]	11 [6,39]	9 [3,28]	10 [4,29]	0	0 [0,0]	0 [0,0]	~ [~,~]	~ [~,~]	0	0 [0,0]	0 [0,0]	~ [~,~]	~ [~,~]
Artiodactyla	V	Vesiculovirus	Rhabdoviridae	3	102 [12,343]	35 [5,115.333]	92 [8,320]	31.667 [3.667,107.667]	2	45 [8,172]	43 [6,153]	23.5 [5,87]	22.5 [4,77.5]	3	100 [12,292]	91 [8,275]	34.333 [5,98.333]	31.333 [3.667,92.667]
Artiodactyla	IV	Bosnitovirus	Tobaniviridae	0	0 [0,1]	~ [~,~]	0 [0,1]	~ [~,~]	0	0 [0,0]	0 [0,0]	~ [~,~]	~ [~,~]	0	0 [0,1]	0 [0,1]	~ [~,~]	~ [~,~]
Artiodactyla	IV	Torovirus	Tobaniviridae	0	0 [0,4]	~ [~,~]	0 [0,5]	~ [~,~]	0	0 [0,0]	0 [0,0]	~ [~,~]	~ [~,~]	0	0 [0,4]	0 [0,5]	~ [~,~]	~ [~,~]
Artiodactyla	IV	Alphavirus	Togaviridae	1	50 [3,346]	51 [4,347]	50 [0,342]	51 [1,343]	1	50 [3,343]	50 [0,339]	51 [4,344]	51 [1,340]	1	49 [3,333]	49 [0,326]	50 [4,334]	50 [1,327]
Carnivora	I	Adenoviridae	Adenoviridae	2	2 [0,59]	2 [1,30.5]	2 [0,73]	2 [1,37.5]	0	0 [0,0]	0 [0,0]	~ [~,~]	~ [~,~]	0	1 [0,23]	1 [0,51]	~ [~,~]	~ [~,~]
Carnivora	I	Atadenovirus	Adenoviridae	0	0 [0,26]	~ [~,~]	0 [0,18]	~ [~,~]	0	0 [0,0]	0 [0,0]	~ [~,~]	~ [~,~]	0	0 [0,26]	0 [0,18]	~ [~,~]	~ [~,~]
Carnivora	I	Aviadenovirus	Adenoviridae	1	1 [0,9]	2 [1,10]	2 [0,8]	3 [1,9]	0	0 [0,0]	0 [0,0]	~ [~,~]	~ [~,~]	0	0 [0,0]	0 [0,0]	~ [~,~]	~ [~,~]
Carnivora	I	Mastadenovirus	Adenoviridae	43	75 [9,342]	2.744 [1.209,8.953]	79 [6,342]	2.837 [1.14,8.953]	0	19 [0,113]	26 [0,139]	~ [~,~]	~ [~,~]	30	64 [7,212]	67 [5,207]	3.133 [1.233,8.067]	3.233 [1.167,7.9]
Carnivora	II	Alphatorquevirus	Anelloviridae	1	5 [0,38]	6 [1,39]	1 [0,24]	2 [1,25]	1	5 [0,38]	1 [0,24]	6 [1,39]	2 [1,25]	1	5 [0,38]	1 [0,24]	6 [1,39]	2 [1,25]
Carnivora	II	Anelloviridae	Anelloviridae	12	14 [0,112]	2.167 [1,10.333]	10 [0,106]	1.833 [1,9.833]	2	5 [0,37]	8 [0,41]	3.5 [1,19.5]	5 [1,21.5]	2	5 [0,45]	9 [0,47]	3.5 [1,23.5]	5.5 [1,24.5]
Carnivora	II	Betatorquevirus	Anelloviridae	0	0 [0,7]	~ [~,~]	0 [0,6]	~ [~,~]	0	0 [0,7]	0 [0,6]	~ [~,~]	~ [~,~]	0	0 [0,0]	0 [0,0]	~ [~,~]	~ [~,~]
Carnivora	II	Etatorquevirus	Anelloviridae	0	2 [0,18]	~ [~,~]	2 [0,14]	~ [~,~]	0	0 [0,0]	0 [0,0]	~ [~,~]	~ [~,~]	0	2 [0,18]	2 [0,14]	~ [~,~]	~ [~,~]
Carnivora	II	Gammatorquevirus	Anelloviridae	0	0 [0,2]	~ [~,~]	0 [0,2]	~ [~,~]	0	0 [0,2]	0 [0,2]	~ [~,~]	~ [~,~]	0	0 [0,0]	0 [0,0]	~ [~,~]	~ [~,~]
Carnivora	II	Lambdatorquevirus	Anelloviridae	1	1 [0,1]	2 [1,2]	1 [0,2]	2 [1,3]	0	0 [0,0]	0 [0,0]	~ [~,~]	~ [~,~]	0	0 [0,0]	0 [0,0]	~ [~,~]	~ [~,~]
Carnivora	II	Thetatorquevirus	Anelloviridae	0	2 [0,4]	~ [~,~]	1 [0,2]	~ [~,~]	0	0 [0,0]	0 [0,0]	~ [~,~]	~ [~,~]	0	2 [0,4]	1 [0,2]	~ [~,~]	~ [~,~]
Carnivora	V	Arenaviridae	Arenaviridae	0	1 [0,24]	~ [~,~]	0 [0,15]	~ [~,~]	0	1 [0,21]	0 [0,11]	~ [~,~]	~ [~,~]	0	1 [0,21]	0 [0,11]	~ [~,~]	~ [~,~]
Carnivora	V	Arenavirus	Arenaviridae	0	0 [0,1]	~ [~,~]	0 [0,1]	~ [~,~]	0	0 [0,0]	0 [0,0]	~ [~,~]	~ [~,~]	0	0 [0,0]	0 [0,0]	~ [~,~]	~ [~,~]
Carnivora	V	Mammarenavirus	Arenaviridae	1	2 [0,191]	3 [1,192]	2 [0,173]	3 [1,174]	1	1 [0,115]	2 [0,114]	2 [1,116]	3 [1,115]	1	2 [0,146]	2 [0,137]	3 [1,147]	3 [1,138]
Carnivora	IV	Alphaarterivirus	Arteriviridae	0	0 [0,6]	~ [~,~]	0 [0,5]	~ [~,~]	0	0 [0,0]	0 [0,0]	~ [~,~]	~ [~,~]	0	0 [0,6]	0 [0,5]	~ [~,~]	~ [~,~]
Carnivora	IV	Arteriviridae	Arteriviridae	0	0 [0,20]	~ [~,~]	0 [0,17]	~ [~,~]	0	0 [0,0]	0 [0,0]	~ [~,~]	~ [~,~]	0	0 [0,1]	0 [0,5]	~ [~,~]	~ [~,~]
Carnivora	IV	Betaarterivirus	Arteriviridae	0	0 [0,2]	~ [~,~]	0 [0,3]	~ [~,~]	0	0 [0,0]	0 [0,0]	~ [~,~]	~ [~,~]	0	0 [0,0]	0 [0,1]	~ [~,~]	~ [~,~]
Carnivora	IV	Deltaarterivirus	Arteriviridae	0	0 [0,12]	~ [~,~]	0 [0,5]	~ [~,~]	0	0 [0,0]	0 [0,0]	~ [~,~]	~ [~,~]	0	0 [0,0]	0 [0,0]	~ [~,~]	~ [~,~]
Carnivora	I	Asfivirus	Asfarviridae	0	0 [0,12]	~ [~,~]	1 [0,16]	~ [~,~]	0	0 [0,0]	0 [0,0]	~ [~,~]	~ [~,~]	0	0 [0,12]	1 [0,16]	~ [~,~]	~ [~,~]
Carnivora	IV	Astroviridae	Astroviridae	9	4 [0,72]	1.444 [1,9]	0 [0,56]	1 [1,7.222]	0	0 [0,0]	0 [0,0]	~ [~,~]	~ [~,~]	0	2 [0,15]	0 [0,7]	~ [~,~]	~ [~,~]
Carnivora	IV	Avastrovirus	Astroviridae	1	2 [0,18]	3 [1,19]	2 [0,14]	3 [1,15]	0	0 [0,0]	0 [0,0]	~ [~,~]	~ [~,~]	0	0 [0,8]	1 [0,4]	~ [~,~]	~ [~,~]
Carnivora	IV	Mamastrovirus	Astroviridae	6	52 [0,392]	9.667 [1,66.333]	43 [1,341]	8.167 [1.167,57.833]	1	5 [0,171]	6 [0,160]	6 [1,172]	7 [1,161]	1	21 [0,193]	14 [0,161]	22 [1,194]	15 [1,162]
Carnivora	V	Bornaviridae	Bornaviridae	2	60 [8,115]	31 [5,58.5]	49 [7,102]	25.5 [4.5,52]	2	60 [8,90]	49 [7,88]	31 [5,46]	25.5 [4.5,45]	2	60 [8,90]	49 [7,88]	31 [5,46]	25.5 [4.5,45]
Carnivora	V	Orthobornavirus	Bornaviridae	0	16 [4,53]	~ [~,~]	10 [1,47]	~ [~,~]	0	16 [4,53]	10 [1,47]	~ [~,~]	~ [~,~]	0	14 [4,33]	9 [1,33]	~ [~,~]	~ [~,~]
Carnivora	IV	Caliciviridae	Caliciviridae	1	0 [0,42]	1 [1,43]	0 [0,25]	1 [1,26]	0	0 [0,0]	0 [0,0]	~ [~,~]	~ [~,~]	0	0 [0,0]	0 [0,0]	~ [~,~]	~ [~,~]
Carnivora	IV	Lagovirus	Caliciviridae	0	1 [0,41]	~ [~,~]	5 [0,54]	~ [~,~]	0	0 [0,0]	0 [0,0]	~ [~,~]	~ [~,~]	0	1 [0,41]	5 [0,54]	~ [~,~]	~ [~,~]
Carnivora	IV	Norovirus	Caliciviridae	4	25 [2,92]	7.25 [1.5,24]	45 [2,91]	12.25 [1.5,23.75]	3	24 [2,91]	44 [2,90]	9 [1.667,31.333]	15.667 [1.667,31]	3	24 [2,91]	44 [2,90]	9 [1.667,31.333]	15.667 [1.667,31]
Carnivora	IV	Sapovirus	Caliciviridae	3	9 [0,62]	4 [1,21.667]	9 [0,41]	4 [1,14.667]	0	7 [0,48]	8 [0,30]	~ [~,~]	~ [~,~]	0	7 [0,48]	8 [0,30]	~ [~,~]	~ [~,~]
Carnivora	IV	Vesivirus	Caliciviridae	28	82 [16,232]	3.929 [1.571,9.286]	81 [17,225]	3.893 [1.607,9.036]	5	22 [2,80]	20 [2,71]	5.4 [1.4,17]	5 [1.4,15.2]	24	77 [16,210]	76 [15,205]	4.208 [1.667,9.75]	4.167 [1.625,9.542]
Carnivora	II	Circovirus	Circoviridae	8	72 [10,313]	10 [2.25,40.125]	41 [11,275]	6.125 [2.375,35.375]	0	1 [0,11]	3 [0,20]	~ [~,~]	~ [~,~]	4	70 [10,222]	41 [11,203]	18.5 [3.5,56.5]	11.25 [3.75,51.75]
Carnivora	II	Cyclovirus	Circoviridae	0	0 [0,54]	~ [~,~]	1 [0,34]	~ [~,~]	0	0 [0,5]	0 [0,4]	~ [~,~]	~ [~,~]	0	0 [0,14]	1 [0,10]	~ [~,~]	~ [~,~]
Carnivora	II	Gyrovirus	Circoviridae	2	8 [0,126]	5 [1,64]	10 [0,103]	6 [1,52.5]	2	8 [0,101]	7 [0,79]	5 [1,51.5]	4.5 [1,40.5]	0	5 [0,55]	8 [0,55]	~ [~,~]	~ [~,~]
Carnivora	IV	Alphacoronavirus	Coronaviridae	27	65 [17,262]	3.407 [1.63,10.704]	69 [25,250]	3.556 [1.926,10.259]	0	1 [0,17]	2 [0,19]	~ [~,~]	~ [~,~]	26	60 [16,196]	66 [24,190]	3.308 [1.615,8.538]	3.538 [1.923,8.308]
Carnivora	IV	Betacoronavirus	Coronaviridae	2	43 [1,182]	22.5 [1.5,92]	55 [2,190]	28.5 [2,96]	2	43 [1,162]	55 [2,172]	22.5 [1.5,82]	28.5 [2,87]	0	14 [1,84]	20 [2,94]	~ [~,~]	~ [~,~]
Carnivora	IV	Coronavirinae	Coronaviridae	0	23 [0,89]	~ [~,~]	13 [0,87]	~ [~,~]	0	0 [0,0]	0 [0,0]	~ [~,~]	~ [~,~]	0	0 [0,0]	0 [0,0]	~ [~,~]	~ [~,~]
Carnivora	IV	Gammacoronavirus	Coronaviridae	0	0 [0,3]	~ [~,~]	0 [0,5]	~ [~,~]	0	0 [0,0]	0 [0,0]	~ [~,~]	~ [~,~]	0	0 [0,2]	0 [0,3]	~ [~,~]	~ [~,~]
Carnivora	V	Ebolavirus	Filoviridae	0	3 [0,64]	~ [~,~]	6 [0,70]	~ [~,~]	0	3 [0,64]	6 [0,70]	~ [~,~]	~ [~,~]	0	1 [0,13]	0 [0,12]	~ [~,~]	~ [~,~]
Carnivora	V	Filoviridae	Filoviridae	0	0 [0,0]	~ [~,~]	0 [0,2]	~ [~,~]	0	0 [0,0]	0 [0,0]	~ [~,~]	~ [~,~]	0	0 [0,0]	0 [0,0]	~ [~,~]	~ [~,~]
Carnivora	V	Marburgvirus	Filoviridae	0	0 [0,2]	~ [~,~]	0 [0,3]	~ [~,~]	0	0 [0,2]	0 [0,3]	~ [~,~]	~ [~,~]	0	0 [0,0]	0 [0,0]	~ [~,~]	~ [~,~]
Carnivora	IV	Flavivirus	Flaviviridae	14	58 [4,568]	5.143 [1.286,41.571]	111 [6,585]	8.929 [1.429,42.786]	14	58 [4,548]	111 [6,570]	5.143 [1.286,40.143]	8.929 [1.429,41.714]	14	56 [4,484]	109 [6,497]	5 [1.286,35.571]	8.786 [1.429,36.5]
Carnivora	IV	Hepacivirus	Flaviviridae	0	2 [0,15]	~ [~,~]	1 [0,13]	~ [~,~]	0	0 [0,0]	0 [0,0]	~ [~,~]	~ [~,~]	0	2 [0,14]	1 [0,12]	~ [~,~]	~ [~,~]
Carnivora	IV	Pegivirus	Flaviviridae	0	4 [0,72]	~ [~,~]	0 [0,44]	~ [~,~]	0	0 [0,32]	0 [0,17]	~ [~,~]	~ [~,~]	0	0 [0,0]	0 [0,0]	~ [~,~]	~ [~,~]
Carnivora	IV	Pestivirus	Flaviviridae	0	23 [0,151]	~ [~,~]	38 [0,171]	~ [~,~]	0	0 [0,0]	0 [0,0]	~ [~,~]	~ [~,~]	0	23 [0,151]	38 [0,171]	~ [~,~]	~ [~,~]
Carnivora	V	Loanvirus	Hantaviridae	0	0 [0,2]	~ [~,~]	0 [0,2]	~ [~,~]	0	0 [0,0]	0 [0,0]	~ [~,~]	~ [~,~]	0	0 [0,0]	0 [0,0]	~ [~,~]	~ [~,~]
Carnivora	V	Mobatvirus	Hantaviridae	0	0 [0,47]	~ [~,~]	0 [0,25]	~ [~,~]	0	0 [0,0]	0 [0,0]	~ [~,~]	~ [~,~]	0	0 [0,0]	0 [0,0]	~ [~,~]	~ [~,~]
Carnivora	V	Orthohantavirus	Hantaviridae	0	2 [0,387]	~ [~,~]	7 [0,394]	~ [~,~]	0	2 [0,257]	7 [0,290]	~ [~,~]	~ [~,~]	0	2 [0,192]	4 [0,210]	~ [~,~]	~ [~,~]
Carnivora	V	Thottimvirus	Hantaviridae	0	0 [0,1]	~ [~,~]	0 [0,1]	~ [~,~]	0	0 [0,0]	0 [0,0]	~ [~,~]	~ [~,~]	0	0 [0,0]	0 [0,0]	~ [~,~]	~ [~,~]
Carnivora	VII	Orthohepadnavirus	Hepadnaviridae	0	2 [0,70]	~ [~,~]	6 [0,86]	~ [~,~]	0	2 [0,48]	6 [0,66]	~ [~,~]	~ [~,~]	0	2 [0,48]	6 [0,66]	~ [~,~]	~ [~,~]
Carnivora	IV	Hepeviridae	Hepeviridae	0	2 [0,22]	~ [~,~]	2 [0,12]	~ [~,~]	0	0 [0,0]	0 [0,0]	~ [~,~]	~ [~,~]	0	1 [0,11]	1 [0,5]	~ [~,~]	~ [~,~]
Carnivora	IV	Orthohepevirus	Hepeviridae	6	16 [1,78]	3.667 [1.167,14]	29 [2,73]	5.833 [1.333,13.167]	6	16 [1,78]	29 [2,73]	3.667 [1.167,14]	5.833 [1.333,13.167]	6	16 [1,78]	29 [2,73]	3.667 [1.167,14]	5.833 [1.333,13.167]
Carnivora	I	Alphaherpesvirinae	Herpesviridae	1	0 [0,12]	1 [1,13]	0 [0,14]	1 [1,15]	0	0 [0,0]	0 [0,0]	~ [~,~]	~ [~,~]	0	0 [0,0]	0 [0,0]	~ [~,~]	~ [~,~]
Carnivora	I	Betaherpesvirinae	Herpesviridae	1	0 [0,0]	1 [1,1]	0 [0,0]	1 [1,1]	0	0 [0,0]	0 [0,0]	~ [~,~]	~ [~,~]	0	0 [0,0]	0 [0,0]	~ [~,~]	~ [~,~]
Carnivora	I	Cytomegalovirus	Herpesviridae	0	0 [0,17]	~ [~,~]	0 [0,19]	~ [~,~]	0	0 [0,14]	0 [0,16]	~ [~,~]	~ [~,~]	0	0 [0,0]	0 [0,0]	~ [~,~]	~ [~,~]
Carnivora	I	Gammaherpesvirinae	Herpesviridae	21	41 [3,191]	2.952 [1.143,10.095]	38 [2,155]	2.81 [1.095,8.381]	0	0 [0,0]	0 [0,0]	~ [~,~]	~ [~,~]	0	0 [0,2]	0 [0,2]	~ [~,~]	~ [~,~]
Carnivora	I	Herpesviridae	Herpesviridae	1	4 [0,19]	5 [1,20]	3 [0,15]	4 [1,16]	0	0 [0,0]	0 [0,0]	~ [~,~]	~ [~,~]	0	0 [0,0]	0 [0,0]	~ [~,~]	~ [~,~]
Carnivora	I	Lymphocryptovirus	Herpesviridae	1	3 [0,81]	4 [1,82]	4 [0,90]	5 [1,91]	1	3 [0,44]	4 [0,53]	4 [1,45]	5 [1,54]	1	3 [0,44]	4 [0,53]	4 [1,45]	5 [1,54]
Carnivora	I	Macavirus	Herpesviridae	0	1 [0,97]	~ [~,~]	0 [0,89]	~ [~,~]	0	0 [0,0]	0 [0,0]	~ [~,~]	~ [~,~]	0	1 [0,96]	0 [0,88]	~ [~,~]	~ [~,~]
Carnivora	I	Mardivirus	Herpesviridae	0	0 [0,1]	~ [~,~]	0 [0,7]	~ [~,~]	0	0 [0,0]	0 [0,0]	~ [~,~]	~ [~,~]	0	0 [0,0]	0 [0,0]	~ [~,~]	~ [~,~]
Carnivora	I	Muromegalovirus	Herpesviridae	0	0 [0,23]	~ [~,~]	0 [0,29]	~ [~,~]	0	0 [0,0]	0 [0,0]	~ [~,~]	~ [~,~]	0	0 [0,23]	0 [0,29]	~ [~,~]	~ [~,~]
Carnivora	I	Percavirus	Herpesviridae	2	18 [4,69]	10 [3,35.5]	14 [3,60]	8 [2.5,31]	0	0 [0,0]	0 [0,0]	~ [~,~]	~ [~,~]	1	18 [4,58]	13 [3,50]	19 [5,59]	14 [4,51]
Carnivora	I	Proboscivirus	Herpesviridae	0	0 [0,26]	~ [~,~]	0 [0,41]	~ [~,~]	0	0 [0,0]	0 [0,0]	~ [~,~]	~ [~,~]	0	0 [0,0]	0 [0,0]	~ [~,~]	~ [~,~]
Carnivora	I	Rhadinovirus	Herpesviridae	0	2 [0,49]	~ [~,~]	2 [0,74]	~ [~,~]	0	0 [0,12]	0 [0,24]	~ [~,~]	~ [~,~]	0	0 [0,7]	0 [0,13]	~ [~,~]	~ [~,~]
Carnivora	I	Roseolovirus	Herpesviridae	0	0 [0,21]	~ [~,~]	0 [0,17]	~ [~,~]	0	0 [0,21]	0 [0,17]	~ [~,~]	~ [~,~]	0	0 [0,0]	0 [0,0]	~ [~,~]	~ [~,~]
Carnivora	I	Simplexvirus	Herpesviridae	0	0 [0,63]	~ [~,~]	1 [0,79]	~ [~,~]	0	0 [0,52]	1 [0,57]	~ [~,~]	~ [~,~]	0	0 [0,18]	1 [0,25]	~ [~,~]	~ [~,~]
Carnivora	I	Varicellovirus	Herpesviridae	51	211 [42,595]	5.137 [1.824,12.667]	191 [55,566]	4.745 [2.078,12.098]	0	1 [0,46]	2 [0,43]	~ [~,~]	~ [~,~]	41	183 [36,463]	174 [50,451]	5.463 [1.878,12.293]	5.244 [2.22,12]
Carnivora	V	Orthonairovirus	Nairoviridae	0	9 [0,180]	~ [~,~]	8 [2,144]	~ [~,~]	0	9 [0,147]	8 [2,119]	~ [~,~]	~ [~,~]	0	8 [0,125]	8 [2,102]	~ [~,~]	~ [~,~]
Carnivora	V	Alphainfluenzavirus	Orthomyxoviridae	24	72 [13,106]	4 [1.542,5.417]	74 [29,96]	4.083 [2.208,5]	24	72 [13,106]	74 [29,96]	4 [1.542,5.417]	4.083 [2.208,5]	24	72 [13,106]	74 [29,96]	4 [1.542,5.417]	4.083 [2.208,5]
Carnivora	V	Betainfluenzavirus	Orthomyxoviridae	2	25 [2,55]	13.5 [2,28.5]	28 [2,56]	15 [2,29]	2	25 [2,55]	28 [2,56]	13.5 [2,28.5]	15 [2,29]	2	25 [2,55]	28 [2,56]	13.5 [2,28.5]	15 [2,29]
Carnivora	V	Deltainfluenzavirus	Orthomyxoviridae	0	0 [0,11]	~ [~,~]	0 [0,17]	~ [~,~]	0	0 [0,0]	0 [0,0]	~ [~,~]	~ [~,~]	0	0 [0,11]	0 [0,17]	~ [~,~]	~ [~,~]
Carnivora	V	Gammainfluenzavirus	Orthomyxoviridae	0	14 [0,72]	~ [~,~]	14 [0,70]	~ [~,~]	0	14 [0,72]	14 [0,70]	~ [~,~]	~ [~,~]	0	14 [0,72]	14 [0,70]	~ [~,~]	~ [~,~]
Carnivora	V	Thogotovirus	Orthomyxoviridae	0	6 [0,35]	~ [~,~]	5 [0,33]	~ [~,~]	0	6 [0,34]	5 [0,32]	~ [~,~]	~ [~,~]	0	6 [0,34]	5 [0,32]	~ [~,~]	~ [~,~]
Carnivora	I	Alphapapillomavirus	Papillomaviridae	0	0 [0,8]	~ [~,~]	0 [0,8]	~ [~,~]	0	0 [0,0]	0 [0,0]	~ [~,~]	~ [~,~]	0	0 [0,0]	0 [0,0]	~ [~,~]	~ [~,~]
Carnivora	I	Betapapillomavirus	Papillomaviridae	0	2 [0,74]	~ [~,~]	2 [0,70]	~ [~,~]	0	2 [0,74]	2 [0,70]	~ [~,~]	~ [~,~]	0	2 [0,64]	2 [0,63]	~ [~,~]	~ [~,~]
Carnivora	I	Chipapillomavirus	Papillomaviridae	0	3 [0,6]	~ [~,~]	3 [0,3]	~ [~,~]	0	0 [0,0]	0 [0,0]	~ [~,~]	~ [~,~]	0	3 [0,6]	3 [0,3]	~ [~,~]	~ [~,~]
Carnivora	I	Deltapapillomavirus	Papillomaviridae	0	4 [0,68]	~ [~,~]	5 [0,74]	~ [~,~]	0	0 [0,0]	0 [0,0]	~ [~,~]	~ [~,~]	0	4 [0,68]	5 [0,74]	~ [~,~]	~ [~,~]
Carnivora	I	Dyonupapillomavirus	Papillomaviridae	1	1 [0,1]	2 [1,2]	1 [0,2]	2 [1,3]	0	0 [0,0]	0 [0,0]	~ [~,~]	~ [~,~]	0	0 [0,0]	0 [0,0]	~ [~,~]	~ [~,~]
Carnivora	I	Dyoxipapillomavirus	Papillomaviridae	0	0 [0,21]	~ [~,~]	1 [0,26]	~ [~,~]	0	0 [0,0]	0 [0,0]	~ [~,~]	~ [~,~]	0	0 [0,21]	1 [0,26]	~ [~,~]	~ [~,~]
Carnivora	I	Iotapapillomavirus	Papillomaviridae	0	0 [0,1]	~ [~,~]	0 [0,1]	~ [~,~]	0	0 [0,0]	0 [0,0]	~ [~,~]	~ [~,~]	0	0 [0,1]	0 [0,1]	~ [~,~]	~ [~,~]
Carnivora	I	Lambdapapillomavirus	Papillomaviridae	9	47 [4,209]	6.222 [1.444,24.222]	33 [3,175]	4.667 [1.333,20.444]	0	0 [0,0]	0 [0,0]	~ [~,~]	~ [~,~]	7	40 [4,158]	31 [3,148]	6.714 [1.571,23.571]	5.429 [1.429,22.143]
Carnivora	I	Papillomaviridae	Papillomaviridae	2	17 [0,86]	9.5 [1,44]	16 [0,91]	9 [1,46.5]	0	0 [0,0]	0 [0,0]	~ [~,~]	~ [~,~]	1	15 [0,78]	15 [0,84]	16 [1,79]	16 [1,85]
Carnivora	I	Pipapillomavirus	Papillomaviridae	0	0 [0,11]	~ [~,~]	0 [0,0]	~ [~,~]	0	0 [0,0]	0 [0,0]	~ [~,~]	~ [~,~]	0	0 [0,11]	0 [0,0]	~ [~,~]	~ [~,~]
Carnivora	I	Taupapillomavirus	Papillomaviridae	0	2 [0,18]	~ [~,~]	4 [0,15]	~ [~,~]	0	0 [0,0]	0 [0,0]	~ [~,~]	~ [~,~]	0	2 [0,18]	4 [0,15]	~ [~,~]	~ [~,~]
Carnivora	I	Treisetapapillomavirus	Papillomaviridae	0	1 [0,8]	~ [~,~]	0 [0,5]	~ [~,~]	0	0 [0,0]	0 [0,0]	~ [~,~]	~ [~,~]	0	1 [0,8]	0 [0,5]	~ [~,~]	~ [~,~]
Carnivora	I	Xipapillomavirus	Papillomaviridae	0	0 [0,2]	~ [~,~]	0 [0,2]	~ [~,~]	0	0 [0,0]	0 [0,0]	~ [~,~]	~ [~,~]	0	0 [0,2]	0 [0,2]	~ [~,~]	~ [~,~]
Carnivora	V	Avulavirus	Paramyxoviridae	0	1 [0,14]	~ [~,~]	2 [0,18]	~ [~,~]	0	1 [0,14]	2 [0,18]	~ [~,~]	~ [~,~]	0	1 [0,14]	2 [0,18]	~ [~,~]	~ [~,~]
Carnivora	V	Henipavirus	Paramyxoviridae	0	26 [1,106]	~ [~,~]	21 [1,104]	~ [~,~]	0	26 [1,106]	21 [1,104]	~ [~,~]	~ [~,~]	0	26 [1,106]	21 [1,104]	~ [~,~]	~ [~,~]
Carnivora	V	Jeilongvirus	Paramyxoviridae	0	0 [0,16]	~ [~,~]	0 [0,11]	~ [~,~]	0	0 [0,0]	0 [0,0]	~ [~,~]	~ [~,~]	0	0 [0,16]	0 [0,11]	~ [~,~]	~ [~,~]
Carnivora	V	Morbillivirus	Paramyxoviridae	88	141 [10,367]	2.602 [1.114,5.17]	133 [8,388]	2.511 [1.091,5.409]	0	0 [0,9]	0 [0,16]	~ [~,~]	~ [~,~]	71	64 [0,196]	85 [3,211]	1.901 [1,3.761]	2.197 [1.042,3.972]
Carnivora	V	Narmovirus	Paramyxoviridae	0	0 [0,1]	~ [~,~]	0 [0,1]	~ [~,~]	0	0 [0,0]	0 [0,0]	~ [~,~]	~ [~,~]	0	0 [0,0]	0 [0,0]	~ [~,~]	~ [~,~]
Carnivora	V	Paramyxoviridae	Paramyxoviridae	5	78 [20,156]	16.6 [5,32.2]	78 [13,151]	16.6 [3.6,31.2]	0	0 [0,0]	0 [0,0]	~ [~,~]	~ [~,~]	5	60 [20,95]	72 [13,93]	13 [5,20]	15.4 [3.6,19.6]
Carnivora	V	Pararubulavirus	Paramyxoviridae	0	3 [0,100]	~ [~,~]	3 [0,69]	~ [~,~]	0	2 [0,66]	2 [0,44]	~ [~,~]	~ [~,~]	0	2 [0,31]	2 [0,21]	~ [~,~]	~ [~,~]
Carnivora	V	Respirovirus	Paramyxoviridae	0	2 [0,35]	~ [~,~]	2 [0,36]	~ [~,~]	0	0 [0,5]	0 [0,5]	~ [~,~]	~ [~,~]	0	2 [0,30]	2 [0,31]	~ [~,~]	~ [~,~]
Carnivora	V	Rubulavirus	Paramyxoviridae	0	19 [4,152]	~ [~,~]	15 [1,115]	~ [~,~]	0	17 [4,120]	13 [1,89]	~ [~,~]	~ [~,~]	0	19 [4,113]	15 [1,105]	~ [~,~]	~ [~,~]
Carnivora	II	Amdoparvovirus	Parvoviridae	15	59 [14,155]	4.933 [1.933,11.333]	68 [21,139]	5.533 [2.4,10.267]	0	0 [0,0]	0 [0,0]	~ [~,~]	~ [~,~]	0	0 [0,0]	0 [0,0]	~ [~,~]	~ [~,~]
Carnivora	II	Bocaparvovirus	Parvoviridae	4	47 [1,208]	12.75 [1.25,53]	31 [1,159]	8.75 [1.25,40.75]	0	0 [0,3]	0 [0,3]	~ [~,~]	~ [~,~]	2	46 [1,160]	30 [1,151]	24 [1.5,81]	16 [1.5,76.5]
Carnivora	II	Copiparvovirus	Parvoviridae	0	0 [0,5]	~ [~,~]	0 [0,3]	~ [~,~]	0	0 [0,0]	0 [0,0]	~ [~,~]	~ [~,~]	0	0 [0,5]	0 [0,3]	~ [~,~]	~ [~,~]
Carnivora	II	Dependoparvovirus	Parvoviridae	1	2 [0,94]	3 [1,95]	1 [0,89]	2 [1,90]	0	0 [0,49]	0 [0,55]	~ [~,~]	~ [~,~]	0	1 [0,61]	1 [0,62]	~ [~,~]	~ [~,~]
Carnivora	II	Erythroparvovirus	Parvoviridae	0	0 [0,51]	~ [~,~]	0 [0,58]	~ [~,~]	0	0 [0,51]	0 [0,58]	~ [~,~]	~ [~,~]	0	0 [0,0]	0 [0,0]	~ [~,~]	~ [~,~]
Carnivora	II	Parvoviridae	Parvoviridae	1	1 [0,12]	2 [1,13]	1 [0,5]	2 [1,6]	0	0 [0,0]	0 [0,0]	~ [~,~]	~ [~,~]	0	1 [0,11]	1 [0,5]	~ [~,~]	~ [~,~]
Carnivora	II	Parvovirinae	Parvoviridae	0	0 [0,33]	~ [~,~]	0 [0,23]	~ [~,~]	0	0 [0,0]	0 [0,0]	~ [~,~]	~ [~,~]	0	0 [0,0]	0 [0,0]	~ [~,~]	~ [~,~]
Carnivora	II	Protoparvovirus	Parvoviridae	76	110 [29,217]	2.447 [1.382,3.855]	104 [17,205]	2.368 [1.224,3.697]	0	0 [0,0]	0 [0,0]	~ [~,~]	~ [~,~]	74	99 [26,199]	93 [14,187]	2.338 [1.351,3.689]	2.257 [1.189,3.527]
Carnivora	II	Tetraparvovirus	Parvoviridae	0	0 [0,4]	~ [~,~]	0 [0,3]	~ [~,~]	0	0 [0,1]	0 [0,1]	~ [~,~]	~ [~,~]	0	0 [0,3]	0 [0,2]	~ [~,~]	~ [~,~]
Carnivora	V	Orthobunyavirus	Peribunyaviridae	12	52 [1,498]	5.333 [1.083,42.5]	48 [2,435]	5 [1.167,37.25]	10	46 [1,423]	41 [2,355]	5.6 [1.1,43.3]	5.1 [1.2,36.5]	6	31 [1,245]	34 [2,249]	6.167 [1.167,41.833]	6.667 [1.333,42.5]
Carnivora	V	Banyangvirus	Phenuiviridae	1	8 [2,47]	9 [3,48]	1 [0,22]	2 [1,23]	1	8 [2,47]	1 [0,22]	9 [3,48]	2 [1,23]	0	0 [0,0]	0 [0,0]	~ [~,~]	~ [~,~]
Carnivora	V	Phlebovirus	Phenuiviridae	2	51 [6,249]	26.5 [4,125.5]	45 [7,241]	23.5 [4.5,121.5]	2	51 [6,245]	45 [7,238]	26.5 [4,123.5]	23.5 [4.5,120]	2	50 [6,236]	44 [7,234]	26 [4,119]	23 [4.5,118]
Carnivora	III	Picobirnavirus	Picobirnaviridae	1	1 [0,16]	2 [1,17]	3 [0,13]	4 [1,14]	0	0 [0,0]	0 [0,0]	~ [~,~]	~ [~,~]	0	0 [0,14]	2 [0,11]	~ [~,~]	~ [~,~]
Carnivora	IV	Aphthovirus	Picornaviridae	0	2 [0,62]	~ [~,~]	5 [0,68]	~ [~,~]	0	1 [0,55]	5 [0,63]	~ [~,~]	~ [~,~]	0	2 [0,62]	5 [0,68]	~ [~,~]	~ [~,~]
Carnivora	IV	Aquamavirus	Picornaviridae	2	1 [0,12]	1.5 [1,7]	2 [0,11]	2 [1,6.5]	0	0 [0,0]	0 [0,0]	~ [~,~]	~ [~,~]	0	0 [0,0]	0 [0,0]	~ [~,~]	~ [~,~]
Carnivora	IV	Cardiovirus	Picornaviridae	2	5 [0,62]	3.5 [1,32]	9 [0,74]	5.5 [1,38]	2	5 [0,62]	9 [0,74]	3.5 [1,32]	5.5 [1,38]	2	5 [0,62]	9 [0,74]	3.5 [1,32]	5.5 [1,38]
Carnivora	IV	Cosavirus	Picornaviridae	0	0 [0,3]	~ [~,~]	0 [0,2]	~ [~,~]	0	0 [0,3]	0 [0,2]	~ [~,~]	~ [~,~]	0	0 [0,3]	0 [0,2]	~ [~,~]	~ [~,~]
Carnivora	IV	Dicipivirus	Picornaviridae	0	1 [0,3]	~ [~,~]	1 [0,1]	~ [~,~]	0	0 [0,0]	0 [0,0]	~ [~,~]	~ [~,~]	0	1 [0,3]	1 [0,1]	~ [~,~]	~ [~,~]
Carnivora	IV	Enterovirus	Picornaviridae	0	0 [0,64]	~ [~,~]	3 [0,85]	~ [~,~]	0	0 [0,58]	3 [0,78]	~ [~,~]	~ [~,~]	0	0 [0,48]	3 [0,63]	~ [~,~]	~ [~,~]
Carnivora	IV	Hepatovirus	Picornaviridae	0	3 [0,105]	~ [~,~]	4 [0,98]	~ [~,~]	0	3 [0,21]	4 [0,30]	~ [~,~]	~ [~,~]	0	0 [0,0]	0 [0,0]	~ [~,~]	~ [~,~]
Carnivora	IV	Hunnivirus	Picornaviridae	0	0 [0,2]	~ [~,~]	0 [0,1]	~ [~,~]	0	0 [0,0]	0 [0,0]	~ [~,~]	~ [~,~]	0	0 [0,2]	0 [0,1]	~ [~,~]	~ [~,~]
Carnivora	IV	Kobuvirus	Picornaviridae	7	71 [16,201]	11.143 [3.286,29.714]	58 [15,179]	9.286 [3.143,26.571]	3	37 [12,79]	39 [13,79]	13.333 [5,27.333]	14 [5.333,27.333]	6	66 [16,159]	56 [15,148]	12 [3.667,27.5]	10.333 [3.5,25.667]
Carnivora	IV	Parechovirus	Picornaviridae	1	2 [0,9]	3 [1,10]	2 [0,10]	3 [1,11]	0	0 [0,1]	0 [0,1]	~ [~,~]	~ [~,~]	0	0 [0,1]	0 [0,1]	~ [~,~]	~ [~,~]
Carnivora	IV	Picornaviridae	Picornaviridae	1	24 [5,96]	25 [6,97]	21 [2,76]	22 [3,77]	0	0 [0,0]	0 [0,0]	~ [~,~]	~ [~,~]	1	24 [5,76]	21 [2,64]	25 [6,77]	22 [3,65]
Carnivora	IV	Rosavirus	Picornaviridae	0	0 [0,2]	~ [~,~]	0 [0,2]	~ [~,~]	0	0 [0,0]	0 [0,0]	~ [~,~]	~ [~,~]	0	0 [0,2]	0 [0,2]	~ [~,~]	~ [~,~]
Carnivora	IV	Sakobuvirus	Picornaviridae	0	0 [0,10]	~ [~,~]	1 [0,5]	~ [~,~]	0	0 [0,0]	0 [0,0]	~ [~,~]	~ [~,~]	0	0 [0,10]	1 [0,5]	~ [~,~]	~ [~,~]
Carnivora	IV	Sapelovirus	Picornaviridae	1	1 [0,2]	2 [1,3]	1 [0,3]	2 [1,4]	0	0 [0,0]	0 [0,0]	~ [~,~]	~ [~,~]	0	0 [0,0]	0 [0,0]	~ [~,~]	~ [~,~]
Carnivora	V	Orthopneumovirus	Pneumoviridae	0	10 [0,85]	~ [~,~]	9 [0,96]	~ [~,~]	0	7 [0,61]	6 [0,70]	~ [~,~]	~ [~,~]	0	10 [0,57]	9 [0,63]	~ [~,~]	~ [~,~]
Carnivora	I	Alphapolyomavirus	Polyomaviridae	1	1 [0,21]	2 [1,22]	2 [0,19]	3 [1,20]	0	1 [0,13]	1 [0,13]	~ [~,~]	~ [~,~]	0	0 [0,0]	0 [0,0]	~ [~,~]	~ [~,~]
Carnivora	I	Betapolyomavirus	Polyomaviridae	3	7 [0,50]	3.333 [1,17.667]	11 [0,48]	4.667 [1,17]	0	0 [0,25]	4 [0,23]	~ [~,~]	~ [~,~]	0	0 [0,0]	0 [0,0]	~ [~,~]	~ [~,~]
Carnivora	I	Polyomaviridae	Polyomaviridae	1	0 [0,38]	1 [1,39]	0 [0,35]	1 [1,36]	0	0 [0,0]	0 [0,0]	~ [~,~]	~ [~,~]	0	0 [0,0]	0 [0,0]	~ [~,~]	~ [~,~]
Carnivora	I	Capripoxvirus	Poxviridae	0	0 [0,10]	~ [~,~]	0 [0,10]	~ [~,~]	0	0 [0,0]	0 [0,0]	~ [~,~]	~ [~,~]	0	0 [0,10]	0 [0,10]	~ [~,~]	~ [~,~]
Carnivora	I	Chordopoxvirinae	Poxviridae	1	1 [0,3]	2 [1,4]	0 [0,2]	1 [1,3]	0	0 [0,0]	0 [0,0]	~ [~,~]	~ [~,~]	0	0 [0,0]	0 [0,0]	~ [~,~]	~ [~,~]
Carnivora	I	Leporipoxvirus	Poxviridae	0	0 [0,2]	~ [~,~]	0 [0,6]	~ [~,~]	0	0 [0,0]	0 [0,0]	~ [~,~]	~ [~,~]	0	0 [0,2]	0 [0,6]	~ [~,~]	~ [~,~]
Carnivora	I	Molluscipoxvirus	Poxviridae	0	1 [0,13]	~ [~,~]	1 [0,13]	~ [~,~]	0	1 [0,13]	1 [0,13]	~ [~,~]	~ [~,~]	0	1 [0,13]	1 [0,13]	~ [~,~]	~ [~,~]
Carnivora	I	Orthopoxvirus	Poxviridae	8	53 [2,344]	7.625 [1.25,44]	57 [7,340]	8.125 [1.875,43.5]	5	35 [0,209]	37 [3,205]	8 [1,42.8]	8.4 [1.6,42]	5	44 [1,207]	47 [5,205]	9.8 [1.2,42.4]	10.4 [2,42]
Carnivora	I	Parapoxvirus	Poxviridae	6	14 [3,80]	3.333 [1.5,14.333]	12 [2,70]	3 [1.333,12.667]	0	3 [0,29]	2 [0,29]	~ [~,~]	~ [~,~]	0	3 [0,30]	2 [0,30]	~ [~,~]	~ [~,~]
Carnivora	I	Poxviridae	Poxviridae	0	0 [0,1]	~ [~,~]	0 [0,1]	~ [~,~]	0	0 [0,0]	0 [0,0]	~ [~,~]	~ [~,~]	0	0 [0,0]	0 [0,0]	~ [~,~]	~ [~,~]
Carnivora	I	Yatapoxvirus	Poxviridae	0	0 [0,4]	~ [~,~]	0 [0,3]	~ [~,~]	0	0 [0,4]	0 [0,3]	~ [~,~]	~ [~,~]	0	0 [0,0]	0 [0,0]	~ [~,~]	~ [~,~]
Carnivora	III	Coltivirus	Reoviridae	1	0 [0,44]	1 [1,45]	0 [0,37]	1 [1,38]	1	0 [0,44]	0 [0,37]	1 [1,45]	1 [1,38]	0	0 [0,0]	0 [0,0]	~ [~,~]	~ [~,~]
Carnivora	III	Orbivirus	Reoviridae	0	10 [0,131]	~ [~,~]	17 [1,163]	~ [~,~]	0	0 [0,0]	0 [0,0]	~ [~,~]	~ [~,~]	0	10 [0,128]	17 [1,163]	~ [~,~]	~ [~,~]
Carnivora	III	Orthoreovirus	Reoviridae	3	41 [2,120]	14.667 [1.667,41]	36 [4,121]	13 [2.333,41.333]	2	39 [2,100]	34 [4,90]	20.5 [2,51]	18 [3,46]	2	38 [2,86]	33 [4,82]	20 [2,44]	17.5 [3,42]
Carnivora	III	Rotavirus	Reoviridae	6	68 [9,317]	12.333 [2.5,53.833]	79 [7,299]	14.167 [2.167,50.833]	5	43 [6,166]	62 [7,180]	9.6 [2.2,34.2]	13.4 [2.4,37]	5	65 [9,249]	78 [7,252]	14 [2.8,50.8]	16.6 [2.4,51.4]
Carnivora	III	Seadornavirus	Reoviridae	0	0 [0,7]	~ [~,~]	0 [0,4]	~ [~,~]	0	0 [0,7]	0 [0,4]	~ [~,~]	~ [~,~]	0	0 [0,7]	0 [0,4]	~ [~,~]	~ [~,~]
Carnivora	VI	Betaretrovirus	Retroviridae	0	0 [0,8]	~ [~,~]	0 [0,9]	~ [~,~]	0	0 [0,0]	0 [0,2]	~ [~,~]	~ [~,~]	0	0 [0,5]	0 [0,5]	~ [~,~]	~ [~,~]
Carnivora	VI	Deltaretrovirus	Retroviridae	0	0 [0,47]	~ [~,~]	0 [0,65]	~ [~,~]	0	0 [0,47]	0 [0,65]	~ [~,~]	~ [~,~]	0	0 [0,19]	0 [0,38]	~ [~,~]	~ [~,~]
Carnivora	VI	Felispumavirus	Retroviridae	4	24 [10,72]	7 [3.5,19]	24 [9,66]	7 [3.25,17.5]	0	0 [0,0]	0 [0,0]	~ [~,~]	~ [~,~]	4	24 [10,72]	24 [9,66]	7 [3.5,19]	7 [3.25,17.5]
Carnivora	VI	Gammaretrovirus	Retroviridae	26	40 [8,201]	2.538 [1.308,8.731]	56 [7,182]	3.154 [1.269,8]	3	33 [4,107]	39 [2,101]	12 [2.333,36.667]	14 [1.667,34.667]	26	40 [8,181]	56 [7,177]	2.538 [1.308,7.962]	3.154 [1.269,7.808]
Carnivora	VI	Lentivirus	Retroviridae	27	52 [19,256]	2.926 [1.704,10.481]	79 [24,251]	3.926 [1.889,10.296]	0	0 [0,33]	3 [0,47]	~ [~,~]	~ [~,~]	22	22 [5,125]	33 [8,111]	2 [1.227,6.682]	2.5 [1.364,6.045]
Carnivora	VI	Retroviridae	Retroviridae	0	0 [0,6]	~ [~,~]	0 [0,2]	~ [~,~]	0	0 [0,0]	0 [0,0]	~ [~,~]	~ [~,~]	0	0 [0,0]	0 [0,0]	~ [~,~]	~ [~,~]
Carnivora	VI	Spumavirus	Retroviridae	0	0 [0,34]	~ [~,~]	3 [0,41]	~ [~,~]	0	0 [0,33]	3 [0,41]	~ [~,~]	~ [~,~]	0	0 [0,0]	0 [0,0]	~ [~,~]	~ [~,~]
Carnivora	V	Ephemerovirus	Rhabdoviridae	0	0 [0,6]	~ [~,~]	0 [0,6]	~ [~,~]	0	0 [0,0]	0 [0,0]	~ [~,~]	~ [~,~]	0	0 [0,6]	0 [0,6]	~ [~,~]	~ [~,~]
Carnivora	V	Ledantevirus	Rhabdoviridae	0	0 [0,5]	~ [~,~]	0 [0,5]	~ [~,~]	0	0 [0,0]	0 [0,0]	~ [~,~]	~ [~,~]	0	0 [0,0]	0 [0,0]	~ [~,~]	~ [~,~]
Carnivora	V	Lyssavirus	Rhabdoviridae	9	187 [33,586]	21.778 [4.667,66.111]	130 [19,521]	15.444 [3.111,58.889]	8	164 [30,390]	115 [17,355]	21.5 [4.75,49.75]	15.375 [3.125,45.375]	8	186 [33,454]	129 [19,412]	24.25 [5.125,57.75]	17.125 [3.375,52.5]
Carnivora	V	Rhabdoviridae	Rhabdoviridae	2	21 [0,48]	11.5 [1,25]	7 [0,35]	4.5 [1,18.5]	0	0 [0,0]	0 [0,0]	~ [~,~]	~ [~,~]	0	0 [0,0]	0 [0,0]	~ [~,~]	~ [~,~]
Carnivora	V	Tibrovirus	Rhabdoviridae	0	8 [0,27]	~ [~,~]	3 [0,20]	~ [~,~]	0	0 [0,0]	0 [0,0]	~ [~,~]	~ [~,~]	0	8 [0,27]	3 [0,20]	~ [~,~]	~ [~,~]
Carnivora	V	Tupavirus	Rhabdoviridae	0	0 [0,1]	~ [~,~]	0 [0,1]	~ [~,~]	0	0 [0,0]	0 [0,0]	~ [~,~]	~ [~,~]	0	0 [0,0]	0 [0,0]	~ [~,~]	~ [~,~]
Carnivora	V	Vesiculovirus	Rhabdoviridae	3	31 [5,217]	11.333 [2.667,73.333]	35 [4,195]	12.667 [2.333,66]	1	4 [0,105]	13 [0,97]	5 [1,106]	14 [1,98]	3	31 [5,202]	35 [4,185]	11.333 [2.667,68.333]	12.667 [2.333,62.667]
Carnivora	IV	Alphavirus	Togaviridae	7	47 [3,401]	7.714 [1.429,58.286]	51 [5,401]	8.286 [1.714,58.286]	6	47 [3,396]	51 [5,396]	8.833 [1.5,67]	9.5 [1.833,67]	6	46 [3,375]	50 [5,370]	8.667 [1.5,63.5]	9.333 [1.833,62.667]
Carnivora	IV	Rubivirus	Togaviridae	0	0 [0,1]	~ [~,~]	0 [0,1]	~ [~,~]	0	0 [0,1]	0 [0,1]	~ [~,~]	~ [~,~]	0	0 [0,0]	0 [0,0]	~ [~,~]	~ [~,~]
Chiroptera	I	Adenoviridae	Adenoviridae	46	22 [1,318]	1.478 [1.022,7.913]	18 [1,310]	1.391 [1.022,7.739]	0	0 [0,0]	0 [0,0]	~ [~,~]	~ [~,~]	0	0 [0,17]	1 [0,34]	~ [~,~]	~ [~,~]
Chiroptera	I	Mastadenovirus	Adenoviridae	32	102 [11,483]	4.188 [1.344,16.094]	101 [7,507]	4.156 [1.219,16.844]	0	0 [0,31]	1 [0,67]	~ [~,~]	~ [~,~]	0	8 [0,95]	12 [0,107]	~ [~,~]	~ [~,~]
Chiroptera	II	Alphatorquevirus	Anelloviridae	0	0 [0,3]	~ [~,~]	0 [0,8]	~ [~,~]	0	0 [0,3]	0 [0,8]	~ [~,~]	~ [~,~]	0	0 [0,3]	0 [0,8]	~ [~,~]	~ [~,~]
Chiroptera	II	Anelloviridae	Anelloviridae	3	4 [0,31]	2.333 [1,11.333]	5 [0,29]	2.667 [1,10.667]	0	1 [0,23]	2 [0,24]	~ [~,~]	~ [~,~]	0	1 [0,24]	2 [0,24]	~ [~,~]	~ [~,~]
Chiroptera	II	Betatorquevirus	Anelloviridae	0	1 [0,18]	~ [~,~]	1 [0,14]	~ [~,~]	0	1 [0,18]	1 [0,14]	~ [~,~]	~ [~,~]	0	0 [0,0]	0 [0,0]	~ [~,~]	~ [~,~]
Chiroptera	II	Gammatorquevirus	Anelloviridae	0	0 [0,11]	~ [~,~]	0 [0,7]	~ [~,~]	0	0 [0,11]	0 [0,7]	~ [~,~]	~ [~,~]	0	0 [0,0]	0 [0,0]	~ [~,~]	~ [~,~]
Chiroptera	V	Arenaviridae	Arenaviridae	0	0 [0,16]	~ [~,~]	0 [0,13]	~ [~,~]	0	0 [0,9]	0 [0,4]	~ [~,~]	~ [~,~]	0	0 [0,9]	0 [0,4]	~ [~,~]	~ [~,~]
Chiroptera	V	Arenavirus	Arenaviridae	0	0 [0,5]	~ [~,~]	0 [0,5]	~ [~,~]	0	0 [0,0]	0 [0,0]	~ [~,~]	~ [~,~]	0	0 [0,0]	0 [0,0]	~ [~,~]	~ [~,~]
Chiroptera	V	Mammarenavirus	Arenaviridae	3	15 [0,358]	6 [1,120.333]	19 [0,355]	7.333 [1,119.333]	0	4 [0,166]	9 [0,162]	~ [~,~]	~ [~,~]	3	15 [0,278]	19 [0,274]	6 [1,93.667]	7.333 [1,92.333]
Chiroptera	IV	Alphaarterivirus	Arteriviridae	0	0 [0,10]	~ [~,~]	0 [0,18]	~ [~,~]	0	0 [0,0]	0 [0,0]	~ [~,~]	~ [~,~]	0	0 [0,10]	0 [0,18]	~ [~,~]	~ [~,~]
Chiroptera	IV	Arteriviridae	Arteriviridae	0	0 [0,51]	~ [~,~]	0 [0,44]	~ [~,~]	0	0 [0,0]	0 [0,0]	~ [~,~]	~ [~,~]	0	0 [0,0]	0 [0,1]	~ [~,~]	~ [~,~]
Chiroptera	IV	Betaarterivirus	Arteriviridae	0	0 [0,4]	~ [~,~]	0 [0,2]	~ [~,~]	0	0 [0,0]	0 [0,0]	~ [~,~]	~ [~,~]	0	0 [0,0]	0 [0,0]	~ [~,~]	~ [~,~]
Chiroptera	IV	Deltaarterivirus	Arteriviridae	0	0 [0,6]	~ [~,~]	0 [0,7]	~ [~,~]	0	0 [0,0]	0 [0,0]	~ [~,~]	~ [~,~]	0	0 [0,0]	0 [0,0]	~ [~,~]	~ [~,~]
Chiroptera	IV	Gammaarterivirus	Arteriviridae	0	0 [0,1]	~ [~,~]	0 [0,0]	~ [~,~]	0	0 [0,0]	0 [0,0]	~ [~,~]	~ [~,~]	0	0 [0,1]	0 [0,0]	~ [~,~]	~ [~,~]
Chiroptera	I	Asfivirus	Asfarviridae	0	0 [0,11]	~ [~,~]	0 [0,11]	~ [~,~]	0	0 [0,0]	0 [0,0]	~ [~,~]	~ [~,~]	0	0 [0,11]	0 [0,11]	~ [~,~]	~ [~,~]
Chiroptera	IV	Astroviridae	Astroviridae	39	92 [13,425]	3.359 [1.333,11.897]	85 [14,404]	3.179 [1.359,11.359]	0	0 [0,0]	0 [0,0]	~ [~,~]	~ [~,~]	0	0 [0,1]	0 [0,2]	~ [~,~]	~ [~,~]
Chiroptera	IV	Mamastrovirus	Astroviridae	16	86 [18,450]	6.375 [2.125,29.125]	89 [12,456]	6.562 [1.75,29.5]	1	15 [0,175]	16 [0,167]	16 [1,176]	17 [1,168]	0	3 [0,121]	2 [0,96]	~ [~,~]	~ [~,~]
Chiroptera	V	Bornaviridae	Bornaviridae	2	44 [2,217]	23 [2,109.5]	35 [1,219]	18.5 [1.5,110.5]	0	25 [0,105]	22 [0,114]	~ [~,~]	~ [~,~]	0	25 [0,105]	22 [0,114]	~ [~,~]	~ [~,~]
Chiroptera	V	Orthobornavirus	Bornaviridae	0	4 [0,107]	~ [~,~]	2 [0,90]	~ [~,~]	0	4 [0,107]	2 [0,90]	~ [~,~]	~ [~,~]	0	2 [0,19]	1 [0,17]	~ [~,~]	~ [~,~]
Chiroptera	IV	Caliciviridae	Caliciviridae	6	51 [7,178]	9.5 [2.167,30.667]	46 [5,166]	8.667 [1.833,28.667]	0	0 [0,0]	0 [0,0]	~ [~,~]	~ [~,~]	0	0 [0,0]	0 [0,0]	~ [~,~]	~ [~,~]
Chiroptera	IV	Lagovirus	Caliciviridae	0	0 [0,27]	~ [~,~]	0 [0,30]	~ [~,~]	0	0 [0,0]	0 [0,0]	~ [~,~]	~ [~,~]	0	0 [0,27]	0 [0,30]	~ [~,~]	~ [~,~]
Chiroptera	IV	Norovirus	Caliciviridae	2	19 [0,115]	10.5 [1,58.5]	29 [0,126]	15.5 [1,64]	0	14 [0,96]	26 [0,108]	~ [~,~]	~ [~,~]	0	14 [0,96]	26 [0,108]	~ [~,~]	~ [~,~]
Chiroptera	IV	Sapovirus	Caliciviridae	1	0 [0,12]	1 [1,13]	1 [0,15]	2 [1,16]	0	0 [0,11]	1 [0,14]	~ [~,~]	~ [~,~]	0	0 [0,11]	1 [0,14]	~ [~,~]	~ [~,~]
Chiroptera	IV	Vesivirus	Caliciviridae	0	16 [0,132]	~ [~,~]	20 [0,131]	~ [~,~]	0	3 [0,55]	3 [0,43]	~ [~,~]	~ [~,~]	0	16 [0,132]	20 [0,131]	~ [~,~]	~ [~,~]
Chiroptera	IV	Alphacarmotetravirus	Carmotetraviridae	1	0 [0,0]	1 [1,1]	0 [0,0]	1 [1,1]	0	0 [0,0]	0 [0,0]	~ [~,~]	~ [~,~]	0	0 [0,0]	0 [0,0]	~ [~,~]	~ [~,~]
Chiroptera	II	Circovirus	Circoviridae	35	122 [24,521]	4.486 [1.686,15.886]	114 [32,474]	4.257 [1.914,14.543]	0	0 [0,25]	2 [0,29]	~ [~,~]	~ [~,~]	0	1 [0,55]	3 [0,57]	~ [~,~]	~ [~,~]
Chiroptera	II	Cyclovirus	Circoviridae	11	21 [0,196]	2.909 [1,18.818]	8 [0,172]	1.727 [1,16.636]	0	0 [0,5]	0 [0,3]	~ [~,~]	~ [~,~]	0	0 [0,5]	0 [0,3]	~ [~,~]	~ [~,~]
Chiroptera	II	Gyrovirus	Circoviridae	0	0 [0,25]	~ [~,~]	0 [0,22]	~ [~,~]	0	0 [0,25]	0 [0,22]	~ [~,~]	~ [~,~]	0	0 [0,5]	0 [0,6]	~ [~,~]	~ [~,~]
Chiroptera	IV	Alphacoronavirus	Coronaviridae	20	159 [8,860]	8.95 [1.4,44]	156 [3,862]	8.8 [1.15,44.1]	4	28 [1,114]	31 [1,122]	8 [1.25,29.5]	8.75 [1.25,31.5]	8	64 [2,398]	77 [1,415]	9 [1.25,50.75]	10.625 [1.125,52.875]
Chiroptera	IV	Betacoronavirus	Coronaviridae	32	196 [26,675]	7.125 [1.812,22.094]	223 [29,725]	7.969 [1.906,23.656]	20	124 [18,397]	137 [20,421]	7.2 [1.9,20.85]	7.85 [2,22.05]	5	42 [1,236]	48 [2,252]	9.4 [1.2,48.2]	10.6 [1.4,51.4]
Chiroptera	IV	Coronavirinae	Coronaviridae	49	148 [17,441]	4.02 [1.347,10]	138 [16,404]	3.816 [1.327,9.245]	0	0 [0,0]	0 [0,0]	~ [~,~]	~ [~,~]	0	0 [0,0]	0 [0,0]	~ [~,~]	~ [~,~]
Chiroptera	IV	Gammacoronavirus	Coronaviridae	0	0 [0,5]	~ [~,~]	0 [0,18]	~ [~,~]	0	0 [0,0]	0 [0,0]	~ [~,~]	~ [~,~]	0	0 [0,5]	0 [0,18]	~ [~,~]	~ [~,~]
Chiroptera	IV	Dicistroviridae	Dicistroviridae	1	0 [0,2]	1 [1,3]	0 [0,1]	1 [1,2]	0	0 [0,0]	0 [0,0]	~ [~,~]	~ [~,~]	0	0 [0,0]	0 [0,0]	~ [~,~]	~ [~,~]
Chiroptera	V	Cuevavirus	Filoviridae	1	0 [0,14]	1 [1,15]	0 [0,14]	1 [1,15]	0	0 [0,0]	0 [0,0]	~ [~,~]	~ [~,~]	0	0 [0,0]	0 [0,0]	~ [~,~]	~ [~,~]
Chiroptera	V	Ebolavirus	Filoviridae	11	23 [1,197]	3.091 [1.091,18.909]	32 [2,189]	3.909 [1.182,18.182]	11	23 [1,197]	32 [2,189]	3.091 [1.091,18.909]	3.909 [1.182,18.182]	1	3 [0,28]	4 [0,24]	4 [1,29]	5 [1,25]
Chiroptera	V	Filoviridae	Filoviridae	2	13 [2,44]	7.5 [2,23]	14 [2,35]	8 [2,18.5]	0	0 [0,0]	0 [0,0]	~ [~,~]	~ [~,~]	0	0 [0,0]	0 [0,0]	~ [~,~]	~ [~,~]
Chiroptera	V	Marburgvirus	Filoviridae	2	8 [0,67]	5 [1,34.5]	7 [0,60]	4.5 [1,31]	2	8 [0,67]	7 [0,60]	5 [1,34.5]	4.5 [1,31]	0	0 [0,0]	0 [0,0]	~ [~,~]	~ [~,~]
Chiroptera	IV	Flavivirus	Flaviviridae	64	287 [25,1342]	5.484 [1.391,21.969]	326 [27,1250]	6.094 [1.422,20.531]	59	279 [25,1238]	318 [27,1158]	5.729 [1.424,21.983]	6.39 [1.458,20.627]	59	263 [25,1098]	300 [27,1018]	5.458 [1.424,19.61]	6.085 [1.458,18.254]
Chiroptera	IV	Hepacivirus	Flaviviridae	2	5 [0,74]	3.5 [1,38]	5 [0,70]	3.5 [1,36]	0	0 [0,2]	0 [0,6]	~ [~,~]	~ [~,~]	0	0 [0,19]	1 [0,13]	~ [~,~]	~ [~,~]
Chiroptera	IV	Pegivirus	Flaviviridae	19	91 [5,285]	5.789 [1.263,16]	88 [7,283]	5.632 [1.368,15.895]	0	0 [0,37]	0 [0,34]	~ [~,~]	~ [~,~]	0	0 [0,4]	0 [0,3]	~ [~,~]	~ [~,~]
Chiroptera	IV	Pestivirus	Flaviviridae	1	37 [0,291]	38 [1,292]	51 [0,287]	52 [1,288]	0	0 [0,0]	0 [0,0]	~ [~,~]	~ [~,~]	0	35 [0,279]	50 [0,278]	~ [~,~]	~ [~,~]
Chiroptera	V	Loanvirus	Hantaviridae	3	7 [0,53]	3.333 [1,18.667]	7 [0,55]	3.333 [1,19.333]	0	0 [0,0]	0 [0,0]	~ [~,~]	~ [~,~]	0	0 [0,0]	0 [0,0]	~ [~,~]	~ [~,~]
Chiroptera	V	Mobatvirus	Hantaviridae	4	17 [0,141]	5.25 [1,36.25]	14 [0,134]	4.5 [1,34.5]	0	0 [0,0]	0 [0,0]	~ [~,~]	~ [~,~]	0	0 [0,0]	0 [0,0]	~ [~,~]	~ [~,~]
Chiroptera	V	Orthohantavirus	Hantaviridae	10	28 [1,852]	3.8 [1.1,86.2]	44 [3,856]	5.4 [1.3,86.6]	4	26 [1,582]	42 [3,569]	7.5 [1.25,146.5]	11.5 [1.75,143.25]	4	24 [1,411]	40 [3,404]	7 [1.25,103.75]	11 [1.75,102]
Chiroptera	V	Thottimvirus	Hantaviridae	0	0 [0,5]	~ [~,~]	0 [0,5]	~ [~,~]	0	0 [0,0]	0 [0,0]	~ [~,~]	~ [~,~]	0	0 [0,0]	0 [0,0]	~ [~,~]	~ [~,~]
Chiroptera	VII	Orthohepadnavirus	Hepadnaviridae	17	48 [4,296]	3.824 [1.235,18.412]	66 [3,314]	4.882 [1.176,19.471]	12	32 [0,133]	56 [1,160]	3.667 [1,12.083]	5.667 [1.083,14.333]	12	32 [0,133]	56 [1,160]	3.667 [1,12.083]	5.667 [1.083,14.333]
Chiroptera	IV	Hepeviridae	Hepeviridae	6	82 [26,149]	14.667 [5.333,25.833]	78 [22,145]	14 [4.667,25.167]	0	0 [0,0]	0 [0,0]	~ [~,~]	~ [~,~]	0	0 [0,0]	0 [0,0]	~ [~,~]	~ [~,~]
Chiroptera	IV	Orthohepevirus	Hepeviridae	0	7 [1,102]	~ [~,~]	19 [1,108]	~ [~,~]	0	7 [1,102]	19 [1,108]	~ [~,~]	~ [~,~]	0	7 [1,102]	19 [1,108]	~ [~,~]	~ [~,~]
Chiroptera	I	Alphaherpesvirinae	Herpesviridae	0	0 [0,11]	~ [~,~]	0 [0,11]	~ [~,~]	0	0 [0,0]	0 [0,0]	~ [~,~]	~ [~,~]	0	0 [0,0]	0 [0,0]	~ [~,~]	~ [~,~]
Chiroptera	I	Betaherpesvirinae	Herpesviridae	29	7 [0,154]	1.241 [1,6.31]	7 [0,116]	1.241 [1,5]	0	0 [0,0]	0 [0,0]	~ [~,~]	~ [~,~]	0	0 [0,0]	0 [0,0]	~ [~,~]	~ [~,~]
Chiroptera	I	Cytomegalovirus	Herpesviridae	0	0 [0,17]	~ [~,~]	0 [0,21]	~ [~,~]	0	0 [0,17]	0 [0,20]	~ [~,~]	~ [~,~]	0	0 [0,0]	0 [0,0]	~ [~,~]	~ [~,~]
Chiroptera	I	Gammaherpesvirinae	Herpesviridae	4	0 [0,23]	1 [1,6.75]	0 [0,18]	1 [1,5.5]	0	0 [0,0]	0 [0,0]	~ [~,~]	~ [~,~]	0	0 [0,0]	0 [0,0]	~ [~,~]	~ [~,~]
Chiroptera	I	Herpesviridae	Herpesviridae	12	45 [10,147]	4.75 [1.833,13.25]	47 [7,130]	4.917 [1.583,11.833]	0	0 [0,0]	0 [0,0]	~ [~,~]	~ [~,~]	0	0 [0,0]	0 [0,0]	~ [~,~]	~ [~,~]
Chiroptera	I	Lymphocryptovirus	Herpesviridae	0	0 [0,69]	~ [~,~]	0 [0,92]	~ [~,~]	0	0 [0,42]	0 [0,47]	~ [~,~]	~ [~,~]	0	0 [0,42]	0 [0,47]	~ [~,~]	~ [~,~]
Chiroptera	I	Macavirus	Herpesviridae	0	4 [0,154]	~ [~,~]	4 [0,140]	~ [~,~]	0	0 [0,0]	0 [0,0]	~ [~,~]	~ [~,~]	0	4 [0,150]	4 [0,137]	~ [~,~]	~ [~,~]
Chiroptera	I	Mardivirus	Herpesviridae	0	0 [0,0]	~ [~,~]	0 [0,6]	~ [~,~]	0	0 [0,0]	0 [0,0]	~ [~,~]	~ [~,~]	0	0 [0,0]	0 [0,0]	~ [~,~]	~ [~,~]
Chiroptera	I	Muromegalovirus	Herpesviridae	0	0 [0,24]	~ [~,~]	0 [0,31]	~ [~,~]	0	0 [0,0]	0 [0,0]	~ [~,~]	~ [~,~]	0	0 [0,24]	0 [0,31]	~ [~,~]	~ [~,~]
Chiroptera	I	Percavirus	Herpesviridae	0	0 [0,1]	~ [~,~]	0 [0,1]	~ [~,~]	0	0 [0,0]	0 [0,0]	~ [~,~]	~ [~,~]	0	0 [0,1]	0 [0,1]	~ [~,~]	~ [~,~]
Chiroptera	I	Proboscivirus	Herpesviridae	0	0 [0,24]	~ [~,~]	0 [0,22]	~ [~,~]	0	0 [0,0]	0 [0,0]	~ [~,~]	~ [~,~]	0	0 [0,0]	0 [0,0]	~ [~,~]	~ [~,~]
Chiroptera	I	Rhadinovirus	Herpesviridae	0	0 [0,63]	~ [~,~]	0 [0,66]	~ [~,~]	0	0 [0,17]	0 [0,24]	~ [~,~]	~ [~,~]	0	0 [0,11]	0 [0,12]	~ [~,~]	~ [~,~]
Chiroptera	I	Roseolovirus	Herpesviridae	0	0 [0,19]	~ [~,~]	0 [0,11]	~ [~,~]	0	0 [0,19]	0 [0,11]	~ [~,~]	~ [~,~]	0	0 [0,0]	0 [0,0]	~ [~,~]	~ [~,~]
Chiroptera	I	Simplexvirus	Herpesviridae	4	2 [0,81]	1.5 [1,21.25]	3 [0,108]	1.75 [1,28]	0	1 [0,52]	2 [0,70]	~ [~,~]	~ [~,~]	0	1 [0,35]	1 [0,39]	~ [~,~]	~ [~,~]
Chiroptera	I	Varicellovirus	Herpesviridae	0	24 [0,400]	~ [~,~]	32 [0,431]	~ [~,~]	0	0 [0,29]	1 [0,36]	~ [~,~]	~ [~,~]	0	24 [0,361]	31 [0,386]	~ [~,~]	~ [~,~]
Chiroptera	IV	Iflavirus	Iflaviridae	1	1 [0,5]	2 [1,6]	1 [0,5]	2 [1,6]	0	0 [0,0]	0 [0,0]	~ [~,~]	~ [~,~]	0	0 [0,0]	0 [0,0]	~ [~,~]	~ [~,~]
Chiroptera	IV	Luteoviridae	Luteoviridae	1	0 [0,1]	1 [1,2]	0 [0,1]	1 [1,2]	0	0 [0,0]	0 [0,0]	~ [~,~]	~ [~,~]	0	0 [0,0]	0 [0,0]	~ [~,~]	~ [~,~]
Chiroptera	V	Deltavirus	Na	0	0 [0,0]	~ [~,~]	0 [0,1]	~ [~,~]	0	0 [0,0]	0 [0,1]	~ [~,~]	~ [~,~]	0	0 [0,0]	0 [0,0]	~ [~,~]	~ [~,~]
Chiroptera	V	Orthonairovirus	Nairoviridae	10	44 [3,456]	5.4 [1.3,46.6]	42 [2,409]	5.2 [1.2,41.9]	2	24 [2,253]	28 [1,229]	13 [2,127.5]	15 [1.5,115.5]	0	7 [0,157]	10 [0,139]	~ [~,~]	~ [~,~]
Chiroptera	IV	Nodaviridae	Nodaviridae	1	1 [0,6]	2 [1,7]	0 [0,4]	1 [1,5]	0	0 [0,0]	0 [0,0]	~ [~,~]	~ [~,~]	0	0 [0,0]	0 [0,0]	~ [~,~]	~ [~,~]
Chiroptera	V	Alphainfluenzavirus	Orthomyxoviridae	3	43 [1,118]	15.333 [1.333,40.333]	62 [4,128]	21.667 [2.333,43.667]	3	43 [1,118]	62 [4,128]	15.333 [1.333,40.333]	21.667 [2.333,43.667]	3	43 [1,118]	62 [4,128]	15.333 [1.333,40.333]	21.667 [2.333,43.667]
Chiroptera	V	Betainfluenzavirus	Orthomyxoviridae	0	1 [0,27]	~ [~,~]	3 [0,31]	~ [~,~]	0	1 [0,27]	3 [0,31]	~ [~,~]	~ [~,~]	0	1 [0,27]	3 [0,31]	~ [~,~]	~ [~,~]
Chiroptera	V	Deltainfluenzavirus	Orthomyxoviridae	0	0 [0,3]	~ [~,~]	0 [0,4]	~ [~,~]	0	0 [0,0]	0 [0,0]	~ [~,~]	~ [~,~]	0	0 [0,3]	0 [0,4]	~ [~,~]	~ [~,~]
Chiroptera	V	Gammainfluenzavirus	Orthomyxoviridae	0	0 [0,20]	~ [~,~]	0 [0,22]	~ [~,~]	0	0 [0,20]	0 [0,22]	~ [~,~]	~ [~,~]	0	0 [0,20]	0 [0,22]	~ [~,~]	~ [~,~]
Chiroptera	V	Thogotovirus	Orthomyxoviridae	0	0 [0,53]	~ [~,~]	0 [0,50]	~ [~,~]	0	0 [0,51]	0 [0,48]	~ [~,~]	~ [~,~]	0	0 [0,51]	0 [0,48]	~ [~,~]	~ [~,~]
Chiroptera	I	Alphapapillomavirus	Papillomaviridae	0	0 [0,1]	~ [~,~]	0 [0,2]	~ [~,~]	0	0 [0,0]	0 [0,0]	~ [~,~]	~ [~,~]	0	0 [0,0]	0 [0,0]	~ [~,~]	~ [~,~]
Chiroptera	I	Betapapillomavirus	Papillomaviridae	0	1 [0,24]	~ [~,~]	1 [0,24]	~ [~,~]	0	1 [0,24]	1 [0,24]	~ [~,~]	~ [~,~]	0	1 [0,22]	1 [0,21]	~ [~,~]	~ [~,~]
Chiroptera	I	Deltapapillomavirus	Papillomaviridae	0	1 [0,71]	~ [~,~]	0 [0,86]	~ [~,~]	0	0 [0,0]	0 [0,0]	~ [~,~]	~ [~,~]	0	1 [0,71]	0 [0,86]	~ [~,~]	~ [~,~]
Chiroptera	I	Dyoomegapapillomavirus	Papillomaviridae	1	0 [0,3]	1 [1,4]	0 [0,2]	1 [1,3]	0	0 [0,0]	0 [0,0]	~ [~,~]	~ [~,~]	0	0 [0,0]	0 [0,0]	~ [~,~]	~ [~,~]
Chiroptera	I	Dyopsipapillomavirus	Papillomaviridae	1	0 [0,5]	1 [1,6]	0 [0,2]	1 [1,3]	0	0 [0,0]	0 [0,0]	~ [~,~]	~ [~,~]	0	0 [0,0]	0 [0,0]	~ [~,~]	~ [~,~]
Chiroptera	I	Dyoupsilonpapillomavirus	Papillomaviridae	1	0 [0,0]	1 [1,1]	0 [0,0]	1 [1,1]	0	0 [0,0]	0 [0,0]	~ [~,~]	~ [~,~]	0	0 [0,0]	0 [0,0]	~ [~,~]	~ [~,~]
Chiroptera	I	Dyoxipapillomavirus	Papillomaviridae	2	15 [0,111]	8.5 [1,56.5]	15 [1,103]	8.5 [1.5,52.5]	0	0 [0,0]	0 [0,0]	~ [~,~]	~ [~,~]	2	15 [0,111]	15 [1,103]	8.5 [1,56.5]	8.5 [1.5,52.5]
Chiroptera	I	Iotapapillomavirus	Papillomaviridae	0	0 [0,6]	~ [~,~]	0 [0,5]	~ [~,~]	0	0 [0,0]	0 [0,0]	~ [~,~]	~ [~,~]	0	0 [0,6]	0 [0,5]	~ [~,~]	~ [~,~]
Chiroptera	I	Kappapapillomavirus	Papillomaviridae	0	0 [0,1]	~ [~,~]	0 [0,1]	~ [~,~]	0	0 [0,0]	0 [0,0]	~ [~,~]	~ [~,~]	0	0 [0,1]	0 [0,1]	~ [~,~]	~ [~,~]
Chiroptera	I	Lambdapapillomavirus	Papillomaviridae	0	0 [0,47]	~ [~,~]	0 [0,12]	~ [~,~]	0	0 [0,0]	0 [0,0]	~ [~,~]	~ [~,~]	0	0 [0,8]	0 [0,7]	~ [~,~]	~ [~,~]
Chiroptera	I	Papillomaviridae	Papillomaviridae	7	1 [0,77]	1.143 [1,12]	1 [0,86]	1.143 [1,13.286]	0	0 [0,0]	0 [0,1]	~ [~,~]	~ [~,~]	0	1 [0,57]	0 [0,64]	~ [~,~]	~ [~,~]
Chiroptera	I	Pipapillomavirus	Papillomaviridae	0	0 [0,3]	~ [~,~]	0 [0,0]	~ [~,~]	0	0 [0,0]	0 [0,0]	~ [~,~]	~ [~,~]	0	0 [0,3]	0 [0,0]	~ [~,~]	~ [~,~]
Chiroptera	I	Psipapillomavirus	Papillomaviridae	3	0 [0,4]	1 [1,2.333]	0 [0,2]	1 [1,1.667]	0	0 [0,0]	0 [0,0]	~ [~,~]	~ [~,~]	0	0 [0,0]	0 [0,0]	~ [~,~]	~ [~,~]
Chiroptera	I	Treisdeltapapillomavirus	Papillomaviridae	1	3 [0,10]	4 [1,11]	2 [0,8]	3 [1,9]	0	0 [0,0]	0 [0,0]	~ [~,~]	~ [~,~]	0	0 [0,0]	0 [0,0]	~ [~,~]	~ [~,~]
Chiroptera	I	Treisthetapapillomavirus	Papillomaviridae	0	0 [0,1]	~ [~,~]	0 [0,0]	~ [~,~]	0	0 [0,0]	0 [0,0]	~ [~,~]	~ [~,~]	0	0 [0,0]	0 [0,0]	~ [~,~]	~ [~,~]
Chiroptera	V	Avulavirus	Paramyxoviridae	0	0 [0,9]	~ [~,~]	0 [0,10]	~ [~,~]	0	0 [0,9]	0 [0,10]	~ [~,~]	~ [~,~]	0	0 [0,9]	0 [0,10]	~ [~,~]	~ [~,~]
Chiroptera	V	Henipavirus	Paramyxoviridae	15	70 [8,257]	5.667 [1.533,18.133]	76 [10,261]	6.067 [1.667,18.4]	14	66 [8,246]	71 [9,249]	5.714 [1.571,18.571]	6.071 [1.643,18.786]	14	66 [8,246]	71 [9,249]	5.714 [1.571,18.571]	6.071 [1.643,18.786]
Chiroptera	V	Jeilongvirus	Paramyxoviridae	0	0 [0,20]	~ [~,~]	0 [0,15]	~ [~,~]	0	0 [0,0]	0 [0,0]	~ [~,~]	~ [~,~]	0	0 [0,20]	0 [0,15]	~ [~,~]	~ [~,~]
Chiroptera	V	Morbillivirus	Paramyxoviridae	0	32 [0,323]	~ [~,~]	47 [0,349]	~ [~,~]	0	0 [0,10]	1 [0,14]	~ [~,~]	~ [~,~]	0	32 [0,239]	46 [0,258]	~ [~,~]	~ [~,~]
Chiroptera	V	Narmovirus	Paramyxoviridae	0	0 [0,19]	~ [~,~]	0 [0,14]	~ [~,~]	0	0 [0,0]	0 [0,0]	~ [~,~]	~ [~,~]	0	0 [0,0]	0 [0,0]	~ [~,~]	~ [~,~]
Chiroptera	V	Paramyxoviridae	Paramyxoviridae	54	124 [11,369]	3.296 [1.204,7.833]	129 [11,403]	3.389 [1.204,8.463]	0	0 [0,0]	0 [0,0]	~ [~,~]	~ [~,~]	0	0 [0,25]	6 [0,69]	~ [~,~]	~ [~,~]
Chiroptera	V	Pararubulavirus	Paramyxoviridae	19	71 [9,299]	4.737 [1.474,16.737]	65 [9,272]	4.421 [1.474,15.316]	7	44 [6,166]	38 [6,149]	7.286 [1.857,24.714]	6.429 [1.857,22.286]	6	26 [6,117]	23 [6,108]	5.333 [2,20.5]	4.833 [2,19]
Chiroptera	V	Respirovirus	Paramyxoviridae	0	3 [0,44]	~ [~,~]	4 [0,50]	~ [~,~]	0	0 [0,9]	0 [0,10]	~ [~,~]	~ [~,~]	0	3 [0,35]	4 [0,40]	~ [~,~]	~ [~,~]
Chiroptera	V	Rubulavirus	Paramyxoviridae	4	15 [1,178]	4.75 [1.25,45.5]	13 [1,170]	4.25 [1.25,43.5]	0	1 [0,49]	1 [0,49]	~ [~,~]	~ [~,~]	3	14 [1,169]	12 [1,162]	5.667 [1.333,57.333]	5 [1.333,55]
Chiroptera	II	Amdoparvovirus	Parvoviridae	0	1 [0,68]	~ [~,~]	1 [0,82]	~ [~,~]	0	0 [0,0]	0 [0,0]	~ [~,~]	~ [~,~]	0	0 [0,0]	0 [0,0]	~ [~,~]	~ [~,~]
Chiroptera	II	Bocaparvovirus	Parvoviridae	4	43 [7,134]	11.75 [2.75,34.5]	19 [1,115]	5.75 [1.25,29.75]	0	0 [0,2]	0 [0,2]	~ [~,~]	~ [~,~]	0	0 [0,14]	0 [0,7]	~ [~,~]	~ [~,~]
Chiroptera	II	Chapparvovirus	Parvoviridae	1	0 [0,2]	1 [1,3]	0 [0,0]	1 [1,1]	0	0 [0,0]	0 [0,0]	~ [~,~]	~ [~,~]	0	0 [0,0]	0 [0,0]	~ [~,~]	~ [~,~]
Chiroptera	II	Dependoparvovirus	Parvoviridae	10	60 [13,165]	7 [2.3,17.5]	54 [14,166]	6.4 [2.4,17.6]	0	1 [0,38]	2 [0,45]	~ [~,~]	~ [~,~]	0	1 [0,38]	2 [0,45]	~ [~,~]	~ [~,~]
Chiroptera	II	Erythroparvovirus	Parvoviridae	0	3 [0,76]	~ [~,~]	4 [0,101]	~ [~,~]	0	3 [0,76]	4 [0,101]	~ [~,~]	~ [~,~]	0	0 [0,0]	0 [0,0]	~ [~,~]	~ [~,~]
Chiroptera	II	Parvoviridae	Parvoviridae	3	0 [0,24]	1 [1,9]	0 [0,21]	1 [1,8]	0	0 [0,0]	0 [0,1]	~ [~,~]	~ [~,~]	0	0 [0,0]	0 [0,0]	~ [~,~]	~ [~,~]
Chiroptera	II	Parvovirinae	Parvoviridae	9	74 [15,141]	9.222 [2.667,16.667]	66 [13,140]	8.333 [2.444,16.556]	0	0 [0,0]	0 [0,0]	~ [~,~]	~ [~,~]	0	0 [0,0]	0 [0,0]	~ [~,~]	~ [~,~]
Chiroptera	II	Protoparvovirus	Parvoviridae	2	13 [0,184]	7.5 [1,93]	22 [0,185]	12 [1,93.5]	0	0 [0,0]	0 [0,0]	~ [~,~]	~ [~,~]	0	13 [0,177]	22 [0,178]	~ [~,~]	~ [~,~]
Chiroptera	II	Tetraparvovirus	Parvoviridae	1	0 [0,3]	1 [1,4]	0 [0,2]	1 [1,3]	0	0 [0,1]	0 [0,2]	~ [~,~]	~ [~,~]	0	0 [0,1]	0 [0,0]	~ [~,~]	~ [~,~]
Chiroptera	V	Orthobunyavirus	Peribunyaviridae	1	20 [0,470]	21 [1,471]	18 [0,417]	19 [1,418]	0	19 [0,345]	17 [0,299]	~ [~,~]	~ [~,~]	0	15 [0,311]	18 [0,304]	~ [~,~]	~ [~,~]
Chiroptera	V	Peribunyaviridae	Peribunyaviridae	1	1 [0,7]	2 [1,8]	0 [0,7]	1 [1,8]	0	0 [0,0]	0 [0,0]	~ [~,~]	~ [~,~]	0	0 [0,0]	0 [0,0]	~ [~,~]	~ [~,~]
Chiroptera	V	Banyangvirus	Phenuiviridae	0	4 [0,97]	~ [~,~]	0 [0,26]	~ [~,~]	0	4 [0,97]	0 [0,26]	~ [~,~]	~ [~,~]	0	0 [0,0]	0 [0,0]	~ [~,~]	~ [~,~]
Chiroptera	V	Phlebovirus	Phenuiviridae	6	35 [0,324]	6.833 [1,55]	38 [0,323]	7.333 [1,54.833]	5	33 [0,310]	36 [0,308]	7.6 [1,63]	8.2 [1,62.6]	5	33 [0,287]	36 [0,294]	7.6 [1,58.4]	8.2 [1,59.8]
Chiroptera	IV	Aphthovirus	Picornaviridae	0	0 [0,108]	~ [~,~]	6 [0,111]	~ [~,~]	0	0 [0,100]	6 [0,103]	~ [~,~]	~ [~,~]	0	0 [0,108]	6 [0,111]	~ [~,~]	~ [~,~]
Chiroptera	IV	Cardiovirus	Picornaviridae	0	10 [0,112]	~ [~,~]	19 [0,114]	~ [~,~]	0	10 [0,112]	19 [0,114]	~ [~,~]	~ [~,~]	0	10 [0,112]	19 [0,114]	~ [~,~]	~ [~,~]
Chiroptera	IV	Cosavirus	Picornaviridae	0	0 [0,3]	~ [~,~]	0 [0,2]	~ [~,~]	0	0 [0,3]	0 [0,2]	~ [~,~]	~ [~,~]	0	0 [0,3]	0 [0,2]	~ [~,~]	~ [~,~]
Chiroptera	IV	Crohivirus	Picornaviridae	1	0 [0,1]	1 [1,2]	0 [0,1]	1 [1,2]	0	0 [0,0]	0 [0,0]	~ [~,~]	~ [~,~]	0	0 [0,0]	0 [0,0]	~ [~,~]	~ [~,~]
Chiroptera	IV	Enterovirus	Picornaviridae	0	0 [0,52]	~ [~,~]	3 [0,68]	~ [~,~]	0	0 [0,50]	3 [0,66]	~ [~,~]	~ [~,~]	0	0 [0,39]	2 [0,41]	~ [~,~]	~ [~,~]
Chiroptera	IV	Hepatovirus	Picornaviridae	10	73 [32,287]	8.3 [4.2,29.7]	66 [24,263]	7.6 [3.4,27.3]	0	2 [0,36]	3 [0,39]	~ [~,~]	~ [~,~]	0	0 [0,0]	0 [0,0]	~ [~,~]	~ [~,~]
Chiroptera	IV	Kobuvirus	Picornaviridae	19	67 [16,238]	4.526 [1.842,13.526]	64 [13,257]	4.368 [1.684,14.526]	0	1 [0,38]	3 [0,41]	~ [~,~]	~ [~,~]	0	1 [0,59]	3 [0,61]	~ [~,~]	~ [~,~]
Chiroptera	IV	Mischivirus	Picornaviridae	1	0 [0,9]	1 [1,10]	0 [0,10]	1 [1,11]	0	0 [0,0]	0 [0,0]	~ [~,~]	~ [~,~]	0	0 [0,0]	0 [0,0]	~ [~,~]	~ [~,~]
Chiroptera	IV	Parechovirus	Picornaviridae	0	0 [0,16]	~ [~,~]	0 [0,13]	~ [~,~]	0	0 [0,16]	0 [0,13]	~ [~,~]	~ [~,~]	0	0 [0,16]	0 [0,12]	~ [~,~]	~ [~,~]
Chiroptera	IV	Picornaviridae	Picornaviridae	5	57 [6,218]	12.4 [2.2,44.6]	45 [3,201]	10 [1.6,41.2]	0	0 [0,0]	0 [0,0]	~ [~,~]	~ [~,~]	0	0 [0,0]	0 [0,0]	~ [~,~]	~ [~,~]
Chiroptera	IV	Rosavirus	Picornaviridae	0	0 [0,9]	~ [~,~]	0 [0,6]	~ [~,~]	0	0 [0,0]	0 [0,0]	~ [~,~]	~ [~,~]	0	0 [0,9]	0 [0,6]	~ [~,~]	~ [~,~]
Chiroptera	IV	Sapelovirus	Picornaviridae	0	0 [0,0]	~ [~,~]	0 [0,1]	~ [~,~]	0	0 [0,0]	0 [0,0]	~ [~,~]	~ [~,~]	0	0 [0,0]	0 [0,0]	~ [~,~]	~ [~,~]
Chiroptera	V	Metapneumovirus	Pneumoviridae	0	0 [0,1]	~ [~,~]	1 [0,3]	~ [~,~]	0	0 [0,1]	1 [0,3]	~ [~,~]	~ [~,~]	0	0 [0,0]	0 [0,0]	~ [~,~]	~ [~,~]
Chiroptera	V	Orthopneumovirus	Pneumoviridae	0	2 [0,128]	~ [~,~]	5 [0,149]	~ [~,~]	0	2 [0,90]	5 [0,105]	~ [~,~]	~ [~,~]	0	2 [0,98]	4 [0,116]	~ [~,~]	~ [~,~]
Chiroptera	I	Alphapolyomavirus	Polyomaviridae	4	2 [0,77]	1.5 [1,20.25]	2 [0,82]	1.5 [1,21.5]	0	0 [0,62]	0 [0,66]	~ [~,~]	~ [~,~]	0	0 [0,0]	0 [0,0]	~ [~,~]	~ [~,~]
Chiroptera	I	Betapolyomavirus	Polyomaviridae	5	4 [0,46]	1.8 [1,10.2]	4 [0,49]	1.8 [1,10.8]	0	2 [0,19]	2 [0,29]	~ [~,~]	~ [~,~]	0	0 [0,0]	0 [0,0]	~ [~,~]	~ [~,~]
Chiroptera	I	Polyomaviridae	Polyomaviridae	14	72 [6,266]	6.143 [1.429,20]	78 [10,260]	6.571 [1.714,19.571]	0	0 [0,0]	0 [0,0]	~ [~,~]	~ [~,~]	0	0 [0,0]	0 [0,0]	~ [~,~]	~ [~,~]
Chiroptera	I	Capripoxvirus	Poxviridae	0	0 [0,22]	~ [~,~]	0 [0,21]	~ [~,~]	0	0 [0,0]	0 [0,0]	~ [~,~]	~ [~,~]	0	0 [0,22]	0 [0,21]	~ [~,~]	~ [~,~]
Chiroptera	I	Chordopoxvirinae	Poxviridae	1	1 [0,8]	2 [1,9]	1 [0,8]	2 [1,9]	0	0 [0,0]	0 [0,0]	~ [~,~]	~ [~,~]	0	0 [0,0]	0 [0,0]	~ [~,~]	~ [~,~]
Chiroptera	I	Leporipoxvirus	Poxviridae	0	0 [0,4]	~ [~,~]	0 [0,5]	~ [~,~]	0	0 [0,0]	0 [0,0]	~ [~,~]	~ [~,~]	0	0 [0,4]	0 [0,5]	~ [~,~]	~ [~,~]
Chiroptera	I	Molluscipoxvirus	Poxviridae	0	4 [0,24]	~ [~,~]	4 [0,24]	~ [~,~]	0	4 [0,24]	4 [0,24]	~ [~,~]	~ [~,~]	0	4 [0,24]	4 [0,24]	~ [~,~]	~ [~,~]
Chiroptera	I	Orthopoxvirus	Poxviridae	0	5 [0,258]	~ [~,~]	9 [0,252]	~ [~,~]	0	5 [0,200]	9 [0,208]	~ [~,~]	~ [~,~]	0	4 [0,143]	8 [0,158]	~ [~,~]	~ [~,~]
Chiroptera	I	Parapoxvirus	Poxviridae	0	2 [0,72]	~ [~,~]	2 [0,76]	~ [~,~]	0	2 [0,70]	2 [0,75]	~ [~,~]	~ [~,~]	0	2 [0,71]	2 [0,76]	~ [~,~]	~ [~,~]
Chiroptera	I	Poxviridae	Poxviridae	3	1 [0,12]	1.333 [1,5]	1 [0,11]	1.333 [1,4.667]	0	0 [0,0]	0 [0,0]	~ [~,~]	~ [~,~]	0	0 [0,0]	0 [0,0]	~ [~,~]	~ [~,~]
Chiroptera	III	Coltivirus	Reoviridae	0	3 [0,96]	~ [~,~]	2 [0,91]	~ [~,~]	0	3 [0,96]	2 [0,91]	~ [~,~]	~ [~,~]	0	0 [0,0]	0 [0,0]	~ [~,~]	~ [~,~]
Chiroptera	III	Orbivirus	Reoviridae	1	15 [0,275]	16 [1,276]	31 [0,307]	32 [1,308]	0	0 [0,3]	0 [0,1]	~ [~,~]	~ [~,~]	0	15 [0,247]	31 [0,282]	~ [~,~]	~ [~,~]
Chiroptera	III	Orthoreovirus	Reoviridae	16	125 [14,319]	8.812 [1.875,20.938]	116 [23,318]	8.25 [2.438,20.875]	13	114 [12,280]	105 [21,274]	9.769 [1.923,22.538]	9.077 [2.615,22.077]	8	78 [9,147]	71 [18,143]	10.75 [2.125,19.375]	9.875 [3.25,18.875]
Chiroptera	III	Rotavirus	Reoviridae	19	135 [17,377]	8.105 [1.895,20.842]	151 [18,364]	8.947 [1.947,20.158]	13	47 [1,223]	64 [3,211]	4.615 [1.077,18.154]	5.923 [1.231,17.231]	13	47 [1,227]	64 [3,213]	4.615 [1.077,18.462]	5.923 [1.231,17.385]
Chiroptera	III	Seadornavirus	Reoviridae	0	0 [0,10]	~ [~,~]	0 [0,6]	~ [~,~]	0	0 [0,10]	0 [0,6]	~ [~,~]	~ [~,~]	0	0 [0,10]	0 [0,6]	~ [~,~]	~ [~,~]
Chiroptera	VI	Betaretrovirus	Retroviridae	1	2 [0,16]	3 [1,17]	1 [0,16]	2 [1,17]	0	0 [0,7]	0 [0,8]	~ [~,~]	~ [~,~]	0	0 [0,10]	0 [0,11]	~ [~,~]	~ [~,~]
Chiroptera	VI	Deltaretrovirus	Retroviridae	0	0 [0,79]	~ [~,~]	0 [0,80]	~ [~,~]	0	0 [0,79]	0 [0,80]	~ [~,~]	~ [~,~]	0	0 [0,21]	0 [0,23]	~ [~,~]	~ [~,~]
Chiroptera	VI	Felispumavirus	Retroviridae	0	0 [0,8]	~ [~,~]	0 [0,6]	~ [~,~]	0	0 [0,0]	0 [0,0]	~ [~,~]	~ [~,~]	0	0 [0,8]	0 [0,6]	~ [~,~]	~ [~,~]
Chiroptera	VI	Gammaretrovirus	Retroviridae	5	25 [3,334]	6 [1.6,67.8]	36 [0,310]	8.2 [1,63]	1	6 [0,143]	13 [0,136]	7 [1,144]	14 [1,137]	1	6 [0,175]	19 [0,176]	7 [1,176]	20 [1,177]
Chiroptera	VI	Lentivirus	Retroviridae	0	0 [0,181]	~ [~,~]	10 [0,238]	~ [~,~]	0	0 [0,55]	2 [0,70]	~ [~,~]	~ [~,~]	0	0 [0,68]	7 [0,91]	~ [~,~]	~ [~,~]
Chiroptera	VI	Retroviridae	Retroviridae	2	0 [0,22]	1 [1,12]	0 [0,16]	1 [1,9]	0	0 [0,0]	0 [0,1]	~ [~,~]	~ [~,~]	0	0 [0,0]	0 [0,0]	~ [~,~]	~ [~,~]
Chiroptera	VI	Spumavirus	Retroviridae	0	0 [0,58]	~ [~,~]	1 [0,74]	~ [~,~]	0	0 [0,51]	1 [0,69]	~ [~,~]	~ [~,~]	0	0 [0,0]	0 [0,0]	~ [~,~]	~ [~,~]
Chiroptera	V	Ephemerovirus	Rhabdoviridae	0	0 [0,1]	~ [~,~]	0 [0,0]	~ [~,~]	0	0 [0,0]	0 [0,0]	~ [~,~]	~ [~,~]	0	0 [0,1]	0 [0,0]	~ [~,~]	~ [~,~]
Chiroptera	V	Ledantevirus	Rhabdoviridae	5	1 [0,144]	1.2 [1,29.8]	1 [0,125]	1.2 [1,26]	0	0 [0,0]	0 [0,0]	~ [~,~]	~ [~,~]	0	0 [0,0]	0 [0,0]	~ [~,~]	~ [~,~]
Chiroptera	V	Lyssavirus	Rhabdoviridae	65	611 [88,1592]	10.4 [2.354,25.492]	561 [83,1628]	9.631 [2.277,26.046]	40	322 [47,702]	277 [47,686]	9.05 [2.175,18.55]	7.925 [2.175,18.15]	43	388 [59,787]	348 [58,781]	10.023 [2.372,19.302]	9.093 [2.349,19.163]
Chiroptera	V	Rhabdoviridae	Rhabdoviridae	1	2 [0,27]	3 [1,28]	2 [0,24]	3 [1,25]	0	0 [0,0]	0 [0,0]	~ [~,~]	~ [~,~]	0	0 [0,0]	0 [0,0]	~ [~,~]	~ [~,~]
Chiroptera	V	Tibrovirus	Rhabdoviridae	0	0 [0,21]	~ [~,~]	0 [0,18]	~ [~,~]	0	0 [0,0]	0 [0,0]	~ [~,~]	~ [~,~]	0	0 [0,21]	0 [0,18]	~ [~,~]	~ [~,~]
Chiroptera	V	Tupavirus	Rhabdoviridae	0	0 [0,5]	~ [~,~]	0 [0,3]	~ [~,~]	0	0 [0,0]	0 [0,0]	~ [~,~]	~ [~,~]	0	0 [0,0]	0 [0,0]	~ [~,~]	~ [~,~]
Chiroptera	V	Vesiculovirus	Rhabdoviridae	0	7 [0,215]	~ [~,~]	13 [0,198]	~ [~,~]	0	6 [0,151]	12 [0,145]	~ [~,~]	~ [~,~]	0	7 [0,165]	13 [0,156]	~ [~,~]	~ [~,~]
Chiroptera	IV	Sobemovirus	Solemoviridae	1	0 [0,2]	1 [1,3]	0 [0,2]	1 [1,3]	0	0 [0,0]	0 [0,0]	~ [~,~]	~ [~,~]	0	0 [0,0]	0 [0,0]	~ [~,~]	~ [~,~]
Chiroptera	IV	Alphavirus	Togaviridae	23	141 [9,638]	7.13 [1.391,28.739]	149 [12,561]	7.478 [1.522,25.391]	23	141 [9,633]	149 [12,559]	7.13 [1.391,28.522]	7.478 [1.522,25.304]	23	137 [9,602]	145 [12,532]	6.957 [1.391,27.174]	7.304 [1.522,24.13]
Chiroptera	IV	Rubivirus	Togaviridae	0	0 [0,1]	~ [~,~]	0 [0,3]	~ [~,~]	0	0 [0,1]	0 [0,3]	~ [~,~]	~ [~,~]	0	0 [0,0]	0 [0,0]	~ [~,~]	~ [~,~]
Cingulata	I	Mastadenovirus	Adenoviridae	0	0 [0,0]	~ [~,~]	0 [0,3]	~ [~,~]	0	0 [0,0]	0 [0,1]	~ [~,~]	~ [~,~]	0	0 [0,0]	0 [0,1]	~ [~,~]	~ [~,~]
Cingulata	II	Anelloviridae	Anelloviridae	0	0 [0,0]	~ [~,~]	0 [0,1]	~ [~,~]	0	0 [0,0]	0 [0,1]	~ [~,~]	~ [~,~]	0	0 [0,0]	0 [0,1]	~ [~,~]	~ [~,~]
Cingulata	V	Mammarenavirus	Arenaviridae	0	0 [0,0]	~ [~,~]	0 [0,3]	~ [~,~]	0	0 [0,0]	0 [0,2]	~ [~,~]	~ [~,~]	0	0 [0,0]	0 [0,3]	~ [~,~]	~ [~,~]
Cingulata	IV	Alphaarterivirus	Arteriviridae	0	0 [0,0]	~ [~,~]	0 [0,1]	~ [~,~]	0	0 [0,0]	0 [0,0]	~ [~,~]	~ [~,~]	0	0 [0,0]	0 [0,1]	~ [~,~]	~ [~,~]
Cingulata	IV	Arteriviridae	Arteriviridae	0	0 [0,1]	~ [~,~]	0 [0,0]	~ [~,~]	0	0 [0,0]	0 [0,0]	~ [~,~]	~ [~,~]	0	0 [0,0]	0 [0,0]	~ [~,~]	~ [~,~]
Cingulata	IV	Astroviridae	Astroviridae	0	1 [0,1]	~ [~,~]	0 [0,1]	~ [~,~]	0	0 [0,0]	0 [0,0]	~ [~,~]	~ [~,~]	0	0 [0,0]	0 [0,0]	~ [~,~]	~ [~,~]
Cingulata	IV	Mamastrovirus	Astroviridae	0	0 [0,1]	~ [~,~]	0 [0,1]	~ [~,~]	0	0 [0,1]	0 [0,1]	~ [~,~]	~ [~,~]	0	0 [0,0]	0 [0,0]	~ [~,~]	~ [~,~]
Cingulata	V	Bornaviridae	Bornaviridae	0	0 [0,1]	~ [~,~]	0 [0,1]	~ [~,~]	0	0 [0,1]	0 [0,1]	~ [~,~]	~ [~,~]	0	0 [0,1]	0 [0,1]	~ [~,~]	~ [~,~]
Cingulata	V	Orthobornavirus	Bornaviridae	0	0 [0,2]	~ [~,~]	0 [0,1]	~ [~,~]	0	0 [0,2]	0 [0,1]	~ [~,~]	~ [~,~]	0	0 [0,1]	0 [0,1]	~ [~,~]	~ [~,~]
Cingulata	IV	Norovirus	Caliciviridae	0	0 [0,0]	~ [~,~]	0 [0,1]	~ [~,~]	0	0 [0,0]	0 [0,1]	~ [~,~]	~ [~,~]	0	0 [0,0]	0 [0,1]	~ [~,~]	~ [~,~]
Cingulata	IV	Vesivirus	Caliciviridae	0	0 [0,0]	~ [~,~]	0 [0,1]	~ [~,~]	0	0 [0,0]	0 [0,0]	~ [~,~]	~ [~,~]	0	0 [0,0]	0 [0,1]	~ [~,~]	~ [~,~]
Cingulata	II	Circovirus	Circoviridae	0	0 [0,2]	~ [~,~]	0 [0,2]	~ [~,~]	0	0 [0,1]	0 [0,1]	~ [~,~]	~ [~,~]	0	0 [0,1]	0 [0,2]	~ [~,~]	~ [~,~]
Cingulata	II	Cyclovirus	Circoviridae	0	0 [0,1]	~ [~,~]	0 [0,0]	~ [~,~]	0	0 [0,0]	0 [0,0]	~ [~,~]	~ [~,~]	0	0 [0,0]	0 [0,0]	~ [~,~]	~ [~,~]
Cingulata	IV	Alphacoronavirus	Coronaviridae	0	0 [0,6]	~ [~,~]	2 [0,4]	~ [~,~]	0	0 [0,1]	1 [0,1]	~ [~,~]	~ [~,~]	0	0 [0,4]	2 [0,3]	~ [~,~]	~ [~,~]
Cingulata	IV	Betacoronavirus	Coronaviridae	0	0 [0,3]	~ [~,~]	3 [0,3]	~ [~,~]	0	0 [0,3]	3 [0,3]	~ [~,~]	~ [~,~]	0	0 [0,2]	2 [0,2]	~ [~,~]	~ [~,~]
Cingulata	IV	Coronavirinae	Coronaviridae	0	0 [0,2]	~ [~,~]	0 [0,1]	~ [~,~]	0	0 [0,0]	0 [0,0]	~ [~,~]	~ [~,~]	0	0 [0,0]	0 [0,0]	~ [~,~]	~ [~,~]
Cingulata	IV	Gammacoronavirus	Coronaviridae	0	0 [0,0]	~ [~,~]	0 [0,1]	~ [~,~]	0	0 [0,0]	0 [0,0]	~ [~,~]	~ [~,~]	0	0 [0,0]	0 [0,1]	~ [~,~]	~ [~,~]
Cingulata	V	Ebolavirus	Filoviridae	0	0 [0,0]	~ [~,~]	0 [0,2]	~ [~,~]	0	0 [0,0]	0 [0,2]	~ [~,~]	~ [~,~]	0	0 [0,0]	0 [0,0]	~ [~,~]	~ [~,~]
Cingulata	IV	Flavivirus	Flaviviridae	1	6 [1,12]	7 [2,13]	5 [2,13]	6 [3,14]	1	6 [1,12]	5 [2,13]	7 [2,13]	6 [3,14]	1	6 [1,9]	5 [2,9]	7 [2,10]	6 [3,10]
Cingulata	IV	Pegivirus	Flaviviridae	0	0 [0,1]	~ [~,~]	0 [0,1]	~ [~,~]	0	0 [0,0]	0 [0,0]	~ [~,~]	~ [~,~]	0	0 [0,0]	0 [0,0]	~ [~,~]	~ [~,~]
Cingulata	IV	Pestivirus	Flaviviridae	0	0 [0,3]	~ [~,~]	1 [0,3]	~ [~,~]	0	0 [0,0]	0 [0,0]	~ [~,~]	~ [~,~]	0	0 [0,3]	1 [0,3]	~ [~,~]	~ [~,~]
Cingulata	V	Orthohantavirus	Hantaviridae	0	0 [0,3]	~ [~,~]	1 [0,7]	~ [~,~]	0	0 [0,1]	1 [0,7]	~ [~,~]	~ [~,~]	0	0 [0,1]	1 [0,5]	~ [~,~]	~ [~,~]
Cingulata	VII	Orthohepadnavirus	Hepadnaviridae	0	0 [0,0]	~ [~,~]	0 [0,1]	~ [~,~]	0	0 [0,0]	0 [0,1]	~ [~,~]	~ [~,~]	0	0 [0,0]	0 [0,1]	~ [~,~]	~ [~,~]
Cingulata	IV	Hepeviridae	Hepeviridae	0	0 [0,1]	~ [~,~]	0 [0,1]	~ [~,~]	0	0 [0,0]	0 [0,0]	~ [~,~]	~ [~,~]	0	0 [0,0]	0 [0,0]	~ [~,~]	~ [~,~]
Cingulata	IV	Orthohepevirus	Hepeviridae	0	0 [0,1]	~ [~,~]	1 [0,1]	~ [~,~]	0	0 [0,1]	1 [0,1]	~ [~,~]	~ [~,~]	0	0 [0,1]	1 [0,1]	~ [~,~]	~ [~,~]
Cingulata	I	Lymphocryptovirus	Herpesviridae	0	0 [0,0]	~ [~,~]	0 [0,1]	~ [~,~]	0	0 [0,0]	0 [0,1]	~ [~,~]	~ [~,~]	0	0 [0,0]	0 [0,1]	~ [~,~]	~ [~,~]
Cingulata	I	Macavirus	Herpesviridae	0	0 [0,0]	~ [~,~]	0 [0,1]	~ [~,~]	0	0 [0,0]	0 [0,0]	~ [~,~]	~ [~,~]	0	0 [0,0]	0 [0,1]	~ [~,~]	~ [~,~]
Cingulata	I	Muromegalovirus	Herpesviridae	0	0 [0,0]	~ [~,~]	0 [0,1]	~ [~,~]	0	0 [0,0]	0 [0,0]	~ [~,~]	~ [~,~]	0	0 [0,0]	0 [0,1]	~ [~,~]	~ [~,~]
Cingulata	I	Proboscivirus	Herpesviridae	0	0 [0,0]	~ [~,~]	0 [0,1]	~ [~,~]	0	0 [0,0]	0 [0,0]	~ [~,~]	~ [~,~]	0	0 [0,0]	0 [0,0]	~ [~,~]	~ [~,~]
Cingulata	I	Rhadinovirus	Herpesviridae	0	0 [0,0]	~ [~,~]	0 [0,1]	~ [~,~]	0	0 [0,0]	0 [0,0]	~ [~,~]	~ [~,~]	0	0 [0,0]	0 [0,1]	~ [~,~]	~ [~,~]
Cingulata	I	Simplexvirus	Herpesviridae	0	0 [0,0]	~ [~,~]	0 [0,1]	~ [~,~]	0	0 [0,0]	0 [0,1]	~ [~,~]	~ [~,~]	0	0 [0,0]	0 [0,1]	~ [~,~]	~ [~,~]
Cingulata	I	Varicellovirus	Herpesviridae	0	0 [0,1]	~ [~,~]	0 [0,5]	~ [~,~]	0	0 [0,0]	0 [0,1]	~ [~,~]	~ [~,~]	0	0 [0,1]	0 [0,4]	~ [~,~]	~ [~,~]
Cingulata	V	Orthonairovirus	Nairoviridae	0	0 [0,3]	~ [~,~]	1 [0,1]	~ [~,~]	0	0 [0,2]	1 [0,1]	~ [~,~]	~ [~,~]	0	0 [0,2]	1 [0,1]	~ [~,~]	~ [~,~]
Cingulata	V	Alphainfluenzavirus	Orthomyxoviridae	0	1 [0,1]	~ [~,~]	1 [1,1]	~ [~,~]	0	1 [0,1]	1 [1,1]	~ [~,~]	~ [~,~]	0	1 [0,1]	1 [1,1]	~ [~,~]	~ [~,~]
Cingulata	V	Betainfluenzavirus	Orthomyxoviridae	0	0 [0,1]	~ [~,~]	0 [0,1]	~ [~,~]	0	0 [0,1]	0 [0,1]	~ [~,~]	~ [~,~]	0	0 [0,1]	0 [0,1]	~ [~,~]	~ [~,~]
Cingulata	I	Deltapapillomavirus	Papillomaviridae	0	0 [0,0]	~ [~,~]	0 [0,1]	~ [~,~]	0	0 [0,0]	0 [0,0]	~ [~,~]	~ [~,~]	0	0 [0,0]	0 [0,1]	~ [~,~]	~ [~,~]
Cingulata	I	Papillomaviridae	Papillomaviridae	0	0 [0,0]	~ [~,~]	0 [0,1]	~ [~,~]	0	0 [0,0]	0 [0,0]	~ [~,~]	~ [~,~]	0	0 [0,0]	0 [0,1]	~ [~,~]	~ [~,~]
Cingulata	V	Henipavirus	Paramyxoviridae	0	0 [0,2]	~ [~,~]	0 [0,2]	~ [~,~]	0	0 [0,2]	0 [0,2]	~ [~,~]	~ [~,~]	0	0 [0,2]	0 [0,2]	~ [~,~]	~ [~,~]
Cingulata	V	Morbillivirus	Paramyxoviridae	0	0 [0,0]	~ [~,~]	1 [0,3]	~ [~,~]	0	0 [0,0]	0 [0,0]	~ [~,~]	~ [~,~]	0	0 [0,0]	1 [0,3]	~ [~,~]	~ [~,~]
Cingulata	V	Paramyxoviridae	Paramyxoviridae	0	0 [0,1]	~ [~,~]	0 [0,2]	~ [~,~]	0	0 [0,0]	0 [0,0]	~ [~,~]	~ [~,~]	0	0 [0,0]	0 [0,1]	~ [~,~]	~ [~,~]
Cingulata	V	Pararubulavirus	Paramyxoviridae	0	0 [0,1]	~ [~,~]	0 [0,1]	~ [~,~]	0	0 [0,1]	0 [0,1]	~ [~,~]	~ [~,~]	0	0 [0,1]	0 [0,1]	~ [~,~]	~ [~,~]
Cingulata	V	Respirovirus	Paramyxoviridae	0	0 [0,0]	~ [~,~]	0 [0,2]	~ [~,~]	0	0 [0,0]	0 [0,0]	~ [~,~]	~ [~,~]	0	0 [0,0]	0 [0,2]	~ [~,~]	~ [~,~]
Cingulata	V	Rubulavirus	Paramyxoviridae	0	0 [0,0]	~ [~,~]	0 [0,1]	~ [~,~]	0	0 [0,0]	0 [0,1]	~ [~,~]	~ [~,~]	0	0 [0,0]	0 [0,1]	~ [~,~]	~ [~,~]
Cingulata	II	Amdoparvovirus	Parvoviridae	0	0 [0,0]	~ [~,~]	0 [0,1]	~ [~,~]	0	0 [0,0]	0 [0,0]	~ [~,~]	~ [~,~]	0	0 [0,0]	0 [0,0]	~ [~,~]	~ [~,~]
Cingulata	II	Bocaparvovirus	Parvoviridae	0	0 [0,1]	~ [~,~]	0 [0,0]	~ [~,~]	0	0 [0,0]	0 [0,0]	~ [~,~]	~ [~,~]	0	0 [0,0]	0 [0,0]	~ [~,~]	~ [~,~]
Cingulata	II	Dependoparvovirus	Parvoviridae	0	0 [0,1]	~ [~,~]	0 [0,0]	~ [~,~]	0	0 [0,0]	0 [0,0]	~ [~,~]	~ [~,~]	0	0 [0,0]	0 [0,0]	~ [~,~]	~ [~,~]
Cingulata	II	Erythroparvovirus	Parvoviridae	0	0 [0,0]	~ [~,~]	0 [0,1]	~ [~,~]	0	0 [0,0]	0 [0,1]	~ [~,~]	~ [~,~]	0	0 [0,0]	0 [0,0]	~ [~,~]	~ [~,~]
Cingulata	II	Parvovirinae	Parvoviridae	0	0 [0,1]	~ [~,~]	0 [0,0]	~ [~,~]	0	0 [0,0]	0 [0,0]	~ [~,~]	~ [~,~]	0	0 [0,0]	0 [0,0]	~ [~,~]	~ [~,~]
Cingulata	II	Protoparvovirus	Parvoviridae	0	0 [0,1]	~ [~,~]	0 [0,1]	~ [~,~]	0	0 [0,0]	0 [0,0]	~ [~,~]	~ [~,~]	0	0 [0,1]	0 [0,1]	~ [~,~]	~ [~,~]
Cingulata	V	Orthobunyavirus	Peribunyaviridae	0	0 [0,5]	~ [~,~]	1 [0,6]	~ [~,~]	0	0 [0,4]	1 [0,4]	~ [~,~]	~ [~,~]	0	0 [0,4]	1 [0,5]	~ [~,~]	~ [~,~]
Cingulata	V	Banyangvirus	Phenuiviridae	0	0 [0,1]	~ [~,~]	0 [0,0]	~ [~,~]	0	0 [0,1]	0 [0,0]	~ [~,~]	~ [~,~]	0	0 [0,0]	0 [0,0]	~ [~,~]	~ [~,~]
Cingulata	V	Phlebovirus	Phenuiviridae	0	0 [0,3]	~ [~,~]	1 [0,3]	~ [~,~]	0	0 [0,3]	1 [0,3]	~ [~,~]	~ [~,~]	0	0 [0,3]	1 [0,3]	~ [~,~]	~ [~,~]
Cingulata	IV	Aphthovirus	Picornaviridae	0	0 [0,1]	~ [~,~]	1 [0,1]	~ [~,~]	0	0 [0,1]	1 [0,1]	~ [~,~]	~ [~,~]	0	0 [0,1]	1 [0,1]	~ [~,~]	~ [~,~]
Cingulata	IV	Cardiovirus	Picornaviridae	0	0 [0,1]	~ [~,~]	1 [0,2]	~ [~,~]	0	0 [0,1]	1 [0,2]	~ [~,~]	~ [~,~]	0	0 [0,1]	1 [0,2]	~ [~,~]	~ [~,~]
Cingulata	IV	Hepatovirus	Picornaviridae	0	0 [0,1]	~ [~,~]	0 [0,2]	~ [~,~]	0	0 [0,0]	0 [0,1]	~ [~,~]	~ [~,~]	0	0 [0,0]	0 [0,0]	~ [~,~]	~ [~,~]
Cingulata	IV	Kobuvirus	Picornaviridae	0	0 [0,1]	~ [~,~]	0 [0,1]	~ [~,~]	0	0 [0,1]	0 [0,1]	~ [~,~]	~ [~,~]	0	0 [0,1]	0 [0,1]	~ [~,~]	~ [~,~]
Cingulata	V	Orthopneumovirus	Pneumoviridae	0	0 [0,0]	~ [~,~]	0 [0,3]	~ [~,~]	0	0 [0,0]	0 [0,2]	~ [~,~]	~ [~,~]	0	0 [0,0]	0 [0,2]	~ [~,~]	~ [~,~]
Cingulata	I	Alphapolyomavirus	Polyomaviridae	0	0 [0,1]	~ [~,~]	0 [0,1]	~ [~,~]	0	0 [0,1]	0 [0,1]	~ [~,~]	~ [~,~]	0	0 [0,0]	0 [0,0]	~ [~,~]	~ [~,~]
Cingulata	I	Orthopoxvirus	Poxviridae	0	0 [0,1]	~ [~,~]	0 [0,4]	~ [~,~]	0	0 [0,1]	0 [0,3]	~ [~,~]	~ [~,~]	0	0 [0,0]	0 [0,3]	~ [~,~]	~ [~,~]
Cingulata	I	Parapoxvirus	Poxviridae	0	0 [0,1]	~ [~,~]	0 [0,2]	~ [~,~]	0	0 [0,1]	0 [0,2]	~ [~,~]	~ [~,~]	0	0 [0,1]	0 [0,2]	~ [~,~]	~ [~,~]
Cingulata	III	Coltivirus	Reoviridae	0	0 [0,1]	~ [~,~]	0 [0,1]	~ [~,~]	0	0 [0,1]	0 [0,1]	~ [~,~]	~ [~,~]	0	0 [0,0]	0 [0,0]	~ [~,~]	~ [~,~]
Cingulata	III	Orbivirus	Reoviridae	0	0 [0,4]	~ [~,~]	1 [0,4]	~ [~,~]	0	0 [0,0]	0 [0,0]	~ [~,~]	~ [~,~]	0	0 [0,3]	1 [0,3]	~ [~,~]	~ [~,~]
Cingulata	III	Orthoreovirus	Reoviridae	0	1 [0,2]	~ [~,~]	1 [0,2]	~ [~,~]	0	1 [0,2]	1 [0,2]	~ [~,~]	~ [~,~]	0	1 [0,1]	1 [0,1]	~ [~,~]	~ [~,~]
Cingulata	III	Rotavirus	Reoviridae	0	1 [0,4]	~ [~,~]	1 [0,4]	~ [~,~]	0	1 [0,3]	1 [0,3]	~ [~,~]	~ [~,~]	0	1 [0,3]	1 [0,3]	~ [~,~]	~ [~,~]
Cingulata	VI	Deltaretrovirus	Retroviridae	0	0 [0,0]	~ [~,~]	0 [0,1]	~ [~,~]	0	0 [0,0]	0 [0,1]	~ [~,~]	~ [~,~]	0	0 [0,0]	0 [0,0]	~ [~,~]	~ [~,~]
Cingulata	VI	Gammaretrovirus	Retroviridae	0	0 [0,1]	~ [~,~]	0 [0,2]	~ [~,~]	0	0 [0,1]	0 [0,1]	~ [~,~]	~ [~,~]	0	0 [0,1]	0 [0,2]	~ [~,~]	~ [~,~]
Cingulata	VI	Lentivirus	Retroviridae	0	0 [0,0]	~ [~,~]	0 [0,3]	~ [~,~]	0	0 [0,0]	0 [0,0]	~ [~,~]	~ [~,~]	0	0 [0,0]	0 [0,2]	~ [~,~]	~ [~,~]
Cingulata	VI	Spumavirus	Retroviridae	0	0 [0,0]	~ [~,~]	0 [0,1]	~ [~,~]	0	0 [0,0]	0 [0,1]	~ [~,~]	~ [~,~]	0	0 [0,0]	0 [0,0]	~ [~,~]	~ [~,~]
Cingulata	V	Ledantevirus	Rhabdoviridae	0	0 [0,3]	~ [~,~]	0 [0,0]	~ [~,~]	0	0 [0,0]	0 [0,0]	~ [~,~]	~ [~,~]	0	0 [0,0]	0 [0,0]	~ [~,~]	~ [~,~]
Cingulata	V	Lyssavirus	Rhabdoviridae	0	0 [0,8]	~ [~,~]	1 [0,8]	~ [~,~]	0	0 [0,5]	1 [0,5]	~ [~,~]	~ [~,~]	0	0 [0,6]	1 [0,6]	~ [~,~]	~ [~,~]
Cingulata	V	Tibrovirus	Rhabdoviridae	0	0 [0,1]	~ [~,~]	0 [0,1]	~ [~,~]	0	0 [0,0]	0 [0,0]	~ [~,~]	~ [~,~]	0	0 [0,1]	0 [0,1]	~ [~,~]	~ [~,~]
Cingulata	V	Vesiculovirus	Rhabdoviridae	0	1 [0,4]	~ [~,~]	1 [0,4]	~ [~,~]	0	1 [0,2]	1 [0,2]	~ [~,~]	~ [~,~]	0	1 [0,3]	1 [0,3]	~ [~,~]	~ [~,~]
Cingulata	IV	Alphavirus	Togaviridae	1	3 [1,5]	4 [2,6]	3 [1,5]	4 [2,6]	1	3 [1,4]	3 [1,5]	4 [2,5]	4 [2,6]	1	3 [1,4]	3 [1,5]	4 [2,5]	4 [2,6]
Dasyuromorphia	I	Adenoviridae	Adenoviridae	1	0 [0,1]	1 [1,2]	0 [0,3]	1 [1,4]	0	0 [0,0]	0 [0,0]	~ [~,~]	~ [~,~]	0	0 [0,0]	0 [0,0]	~ [~,~]	~ [~,~]
Dasyuromorphia	I	Mastadenovirus	Adenoviridae	0	0 [0,0]	~ [~,~]	0 [0,1]	~ [~,~]	0	0 [0,0]	0 [0,1]	~ [~,~]	~ [~,~]	0	0 [0,0]	0 [0,0]	~ [~,~]	~ [~,~]
Dasyuromorphia	II	Anelloviridae	Anelloviridae	0	0 [0,0]	~ [~,~]	0 [0,1]	~ [~,~]	0	0 [0,0]	0 [0,1]	~ [~,~]	~ [~,~]	0	0 [0,0]	0 [0,1]	~ [~,~]	~ [~,~]
Dasyuromorphia	IV	Astroviridae	Astroviridae	1	0 [0,0]	1 [1,1]	0 [0,0]	1 [1,1]	0	0 [0,0]	0 [0,0]	~ [~,~]	~ [~,~]	0	0 [0,0]	0 [0,0]	~ [~,~]	~ [~,~]
Dasyuromorphia	IV	Mamastrovirus	Astroviridae	0	0 [0,2]	~ [~,~]	0 [0,3]	~ [~,~]	0	0 [0,1]	0 [0,1]	~ [~,~]	~ [~,~]	0	0 [0,2]	0 [0,2]	~ [~,~]	~ [~,~]
Dasyuromorphia	V	Bornaviridae	Bornaviridae	0	0 [0,0]	~ [~,~]	0 [0,1]	~ [~,~]	0	0 [0,0]	0 [0,1]	~ [~,~]	~ [~,~]	0	0 [0,0]	0 [0,1]	~ [~,~]	~ [~,~]
Dasyuromorphia	IV	Caliciviridae	Caliciviridae	0	0 [0,1]	~ [~,~]	0 [0,0]	~ [~,~]	0	0 [0,0]	0 [0,0]	~ [~,~]	~ [~,~]	0	0 [0,0]	0 [0,0]	~ [~,~]	~ [~,~]
Dasyuromorphia	II	Circovirus	Circoviridae	1	0 [0,3]	1 [1,4]	1 [0,2]	2 [1,3]	0	0 [0,0]	0 [0,0]	~ [~,~]	~ [~,~]	0	0 [0,2]	0 [0,1]	~ [~,~]	~ [~,~]
Dasyuromorphia	II	Cyclovirus	Circoviridae	0	0 [0,1]	~ [~,~]	0 [0,1]	~ [~,~]	0	0 [0,0]	0 [0,0]	~ [~,~]	~ [~,~]	0	0 [0,0]	0 [0,0]	~ [~,~]	~ [~,~]
Dasyuromorphia	IV	Coronavirinae	Coronaviridae	0	0 [0,1]	~ [~,~]	0 [0,1]	~ [~,~]	0	0 [0,0]	0 [0,0]	~ [~,~]	~ [~,~]	0	0 [0,0]	0 [0,0]	~ [~,~]	~ [~,~]
Dasyuromorphia	IV	Flavivirus	Flaviviridae	0	0 [0,5]	~ [~,~]	0 [0,7]	~ [~,~]	0	0 [0,5]	0 [0,7]	~ [~,~]	~ [~,~]	0	0 [0,4]	0 [0,6]	~ [~,~]	~ [~,~]
Dasyuromorphia	IV	Hepacivirus	Flaviviridae	0	0 [0,1]	~ [~,~]	0 [0,1]	~ [~,~]	0	0 [0,0]	0 [0,0]	~ [~,~]	~ [~,~]	0	0 [0,0]	0 [0,0]	~ [~,~]	~ [~,~]
Dasyuromorphia	V	Mobatvirus	Hantaviridae	0	0 [0,0]	~ [~,~]	0 [0,1]	~ [~,~]	0	0 [0,0]	0 [0,0]	~ [~,~]	~ [~,~]	0	0 [0,0]	0 [0,0]	~ [~,~]	~ [~,~]
Dasyuromorphia	V	Orthohantavirus	Hantaviridae	0	0 [0,4]	~ [~,~]	0 [0,10]	~ [~,~]	0	0 [0,0]	0 [0,1]	~ [~,~]	~ [~,~]	0	0 [0,0]	0 [0,1]	~ [~,~]	~ [~,~]
Dasyuromorphia	V	Thottimvirus	Hantaviridae	0	0 [0,0]	~ [~,~]	0 [0,1]	~ [~,~]	0	0 [0,0]	0 [0,0]	~ [~,~]	~ [~,~]	0	0 [0,0]	0 [0,0]	~ [~,~]	~ [~,~]
Dasyuromorphia	VII	Orthohepadnavirus	Hepadnaviridae	0	0 [0,2]	~ [~,~]	0 [0,1]	~ [~,~]	0	0 [0,1]	0 [0,1]	~ [~,~]	~ [~,~]	0	0 [0,1]	0 [0,1]	~ [~,~]	~ [~,~]
Dasyuromorphia	IV	Orthohepevirus	Hepeviridae	0	0 [0,1]	~ [~,~]	0 [0,1]	~ [~,~]	0	0 [0,1]	0 [0,1]	~ [~,~]	~ [~,~]	0	0 [0,1]	0 [0,1]	~ [~,~]	~ [~,~]
Dasyuromorphia	I	Alphaherpesvirinae	Herpesviridae	0	0 [0,2]	~ [~,~]	0 [0,0]	~ [~,~]	0	0 [0,0]	0 [0,0]	~ [~,~]	~ [~,~]	0	0 [0,0]	0 [0,0]	~ [~,~]	~ [~,~]
Dasyuromorphia	I	Gammaherpesvirinae	Herpesviridae	0	0 [0,2]	~ [~,~]	0 [0,2]	~ [~,~]	0	0 [0,0]	0 [0,0]	~ [~,~]	~ [~,~]	0	0 [0,0]	0 [0,0]	~ [~,~]	~ [~,~]
Dasyuromorphia	I	Lymphocryptovirus	Herpesviridae	0	0 [0,1]	~ [~,~]	0 [0,1]	~ [~,~]	0	0 [0,0]	0 [0,0]	~ [~,~]	~ [~,~]	0	0 [0,0]	0 [0,0]	~ [~,~]	~ [~,~]
Dasyuromorphia	I	Macavirus	Herpesviridae	0	0 [0,1]	~ [~,~]	0 [0,1]	~ [~,~]	0	0 [0,0]	0 [0,0]	~ [~,~]	~ [~,~]	0	0 [0,1]	0 [0,1]	~ [~,~]	~ [~,~]
Dasyuromorphia	I	Mardivirus	Herpesviridae	1	0 [0,0]	1 [1,1]	0 [0,0]	1 [1,1]	0	0 [0,0]	0 [0,0]	~ [~,~]	~ [~,~]	0	0 [0,0]	0 [0,0]	~ [~,~]	~ [~,~]
Dasyuromorphia	I	Muromegalovirus	Herpesviridae	0	0 [0,1]	~ [~,~]	0 [0,1]	~ [~,~]	0	0 [0,0]	0 [0,0]	~ [~,~]	~ [~,~]	0	0 [0,1]	0 [0,1]	~ [~,~]	~ [~,~]
Dasyuromorphia	I	Simplexvirus	Herpesviridae	6	0 [0,7]	1 [1,2.167]	0 [0,2]	1 [1,1.333]	0	0 [0,4]	0 [0,0]	~ [~,~]	~ [~,~]	0	0 [0,1]	0 [0,0]	~ [~,~]	~ [~,~]
Dasyuromorphia	I	Varicellovirus	Herpesviridae	0	0 [0,1]	~ [~,~]	0 [0,2]	~ [~,~]	0	0 [0,0]	0 [0,1]	~ [~,~]	~ [~,~]	0	0 [0,1]	0 [0,1]	~ [~,~]	~ [~,~]
Dasyuromorphia	V	Orthonairovirus	Nairoviridae	0	0 [0,3]	~ [~,~]	0 [0,3]	~ [~,~]	0	0 [0,2]	0 [0,2]	~ [~,~]	~ [~,~]	0	0 [0,1]	0 [0,1]	~ [~,~]	~ [~,~]
Dasyuromorphia	V	Thogotovirus	Orthomyxoviridae	0	0 [0,0]	~ [~,~]	0 [0,1]	~ [~,~]	0	0 [0,0]	0 [0,0]	~ [~,~]	~ [~,~]	0	0 [0,0]	0 [0,0]	~ [~,~]	~ [~,~]
Dasyuromorphia	I	Deltapapillomavirus	Papillomaviridae	0	0 [0,0]	~ [~,~]	0 [0,1]	~ [~,~]	0	0 [0,0]	0 [0,0]	~ [~,~]	~ [~,~]	0	0 [0,0]	0 [0,1]	~ [~,~]	~ [~,~]
Dasyuromorphia	I	Dyolambdapapillomavirus	Papillomaviridae	0	0 [0,0]	~ [~,~]	0 [0,1]	~ [~,~]	0	0 [0,0]	0 [0,0]	~ [~,~]	~ [~,~]	0	0 [0,0]	0 [0,0]	~ [~,~]	~ [~,~]
Dasyuromorphia	I	Dyoxipapillomavirus	Papillomaviridae	0	0 [0,1]	~ [~,~]	0 [0,1]	~ [~,~]	0	0 [0,0]	0 [0,0]	~ [~,~]	~ [~,~]	0	0 [0,1]	0 [0,1]	~ [~,~]	~ [~,~]
Dasyuromorphia	I	Pipapillomavirus	Papillomaviridae	0	0 [0,1]	~ [~,~]	0 [0,0]	~ [~,~]	0	0 [0,0]	0 [0,0]	~ [~,~]	~ [~,~]	0	0 [0,1]	0 [0,0]	~ [~,~]	~ [~,~]
Dasyuromorphia	V	Henipavirus	Paramyxoviridae	0	0 [0,1]	~ [~,~]	0 [0,1]	~ [~,~]	0	0 [0,1]	0 [0,1]	~ [~,~]	~ [~,~]	0	0 [0,1]	0 [0,1]	~ [~,~]	~ [~,~]
Dasyuromorphia	V	Rubulavirus	Paramyxoviridae	0	0 [0,1]	~ [~,~]	0 [0,1]	~ [~,~]	0	0 [0,1]	0 [0,1]	~ [~,~]	~ [~,~]	0	0 [0,1]	0 [0,1]	~ [~,~]	~ [~,~]
Dasyuromorphia	II	Bocaparvovirus	Parvoviridae	0	1 [0,1]	~ [~,~]	0 [0,1]	~ [~,~]	0	0 [0,0]	0 [0,0]	~ [~,~]	~ [~,~]	0	0 [0,0]	0 [0,0]	~ [~,~]	~ [~,~]
Dasyuromorphia	II	Protoparvovirus	Parvoviridae	0	0 [0,1]	~ [~,~]	0 [0,1]	~ [~,~]	0	0 [0,0]	0 [0,0]	~ [~,~]	~ [~,~]	0	0 [0,1]	0 [0,1]	~ [~,~]	~ [~,~]
Dasyuromorphia	V	Orthobunyavirus	Peribunyaviridae	0	0 [0,1]	~ [~,~]	0 [0,2]	~ [~,~]	0	0 [0,1]	0 [0,1]	~ [~,~]	~ [~,~]	0	0 [0,0]	0 [0,0]	~ [~,~]	~ [~,~]
Dasyuromorphia	V	Banyangvirus	Phenuiviridae	0	0 [0,1]	~ [~,~]	0 [0,0]	~ [~,~]	0	0 [0,1]	0 [0,0]	~ [~,~]	~ [~,~]	0	0 [0,0]	0 [0,0]	~ [~,~]	~ [~,~]
Dasyuromorphia	V	Phlebovirus	Phenuiviridae	0	0 [0,0]	~ [~,~]	0 [0,1]	~ [~,~]	0	0 [0,0]	0 [0,1]	~ [~,~]	~ [~,~]	0	0 [0,0]	0 [0,1]	~ [~,~]	~ [~,~]
Dasyuromorphia	IV	Cardiovirus	Picornaviridae	0	0 [0,1]	~ [~,~]	0 [0,1]	~ [~,~]	0	0 [0,1]	0 [0,1]	~ [~,~]	~ [~,~]	0	0 [0,1]	0 [0,1]	~ [~,~]	~ [~,~]
Dasyuromorphia	IV	Picornaviridae	Picornaviridae	0	0 [0,1]	~ [~,~]	0 [0,1]	~ [~,~]	0	0 [0,0]	0 [0,0]	~ [~,~]	~ [~,~]	0	0 [0,0]	0 [0,0]	~ [~,~]	~ [~,~]
Dasyuromorphia	V	Orthopneumovirus	Pneumoviridae	0	0 [0,1]	~ [~,~]	0 [0,1]	~ [~,~]	0	0 [0,1]	0 [0,1]	~ [~,~]	~ [~,~]	0	0 [0,0]	0 [0,0]	~ [~,~]	~ [~,~]
Dasyuromorphia	III	Coltivirus	Reoviridae	0	0 [0,1]	~ [~,~]	0 [0,1]	~ [~,~]	0	0 [0,1]	0 [0,1]	~ [~,~]	~ [~,~]	0	0 [0,0]	0 [0,0]	~ [~,~]	~ [~,~]
Dasyuromorphia	III	Orbivirus	Reoviridae	0	0 [0,0]	~ [~,~]	0 [0,1]	~ [~,~]	0	0 [0,0]	0 [0,0]	~ [~,~]	~ [~,~]	0	0 [0,0]	0 [0,0]	~ [~,~]	~ [~,~]
Dasyuromorphia	VI	Alpharetrovirus	Retroviridae	1	0 [0,0]	1 [1,1]	0 [0,0]	1 [1,1]	0	0 [0,0]	0 [0,0]	~ [~,~]	~ [~,~]	0	0 [0,0]	0 [0,0]	~ [~,~]	~ [~,~]
Dasyuromorphia	VI	Deltaretrovirus	Retroviridae	0	0 [0,1]	~ [~,~]	0 [0,1]	~ [~,~]	0	0 [0,1]	0 [0,1]	~ [~,~]	~ [~,~]	0	0 [0,0]	0 [0,0]	~ [~,~]	~ [~,~]
Dasyuromorphia	VI	Gammaretrovirus	Retroviridae	0	0 [0,1]	~ [~,~]	0 [0,1]	~ [~,~]	0	0 [0,0]	0 [0,0]	~ [~,~]	~ [~,~]	0	0 [0,1]	0 [0,0]	~ [~,~]	~ [~,~]
Dasyuromorphia	VI	Retroviridae	Retroviridae	0	0 [0,1]	~ [~,~]	0 [0,1]	~ [~,~]	0	0 [0,0]	0 [0,0]	~ [~,~]	~ [~,~]	0	0 [0,0]	0 [0,0]	~ [~,~]	~ [~,~]
Dasyuromorphia	V	Vesiculovirus	Rhabdoviridae	0	0 [0,1]	~ [~,~]	0 [0,2]	~ [~,~]	0	0 [0,1]	0 [0,1]	~ [~,~]	~ [~,~]	0	0 [0,1]	0 [0,1]	~ [~,~]	~ [~,~]
Dasyuromorphia	IV	Alphavirus	Togaviridae	0	3 [0,5]	~ [~,~]	3 [0,5]	~ [~,~]	0	3 [0,5]	3 [0,5]	~ [~,~]	~ [~,~]	0	3 [0,5]	3 [0,5]	~ [~,~]	~ [~,~]
Didelphimorphia	I	Adenoviridae	Adenoviridae	0	0 [0,2]	~ [~,~]	0 [0,3]	~ [~,~]	0	0 [0,0]	0 [0,0]	~ [~,~]	~ [~,~]	0	0 [0,0]	0 [0,1]	~ [~,~]	~ [~,~]
Didelphimorphia	II	Anelloviridae	Anelloviridae	2	0 [0,1]	1 [1,1.5]	0 [0,1]	1 [1,1.5]	0	0 [0,1]	0 [0,1]	~ [~,~]	~ [~,~]	0	0 [0,1]	0 [0,1]	~ [~,~]	~ [~,~]
Didelphimorphia	V	Arenaviridae	Arenaviridae	0	0 [0,1]	~ [~,~]	0 [0,1]	~ [~,~]	0	0 [0,0]	0 [0,0]	~ [~,~]	~ [~,~]	0	0 [0,0]	0 [0,0]	~ [~,~]	~ [~,~]
Didelphimorphia	V	Mammarenavirus	Arenaviridae	0	0 [0,7]	~ [~,~]	0 [0,7]	~ [~,~]	0	0 [0,2]	0 [0,3]	~ [~,~]	~ [~,~]	0	0 [0,4]	0 [0,4]	~ [~,~]	~ [~,~]
Didelphimorphia	IV	Deltaarterivirus	Arteriviridae	0	0 [0,1]	~ [~,~]	0 [0,1]	~ [~,~]	0	0 [0,0]	0 [0,0]	~ [~,~]	~ [~,~]	0	0 [0,0]	0 [0,0]	~ [~,~]	~ [~,~]
Didelphimorphia	V	Bornaviridae	Bornaviridae	0	0 [0,1]	~ [~,~]	0 [0,1]	~ [~,~]	0	0 [0,1]	0 [0,1]	~ [~,~]	~ [~,~]	0	0 [0,1]	0 [0,1]	~ [~,~]	~ [~,~]
Didelphimorphia	II	Cyclovirus	Circoviridae	0	0 [0,3]	~ [~,~]	0 [0,3]	~ [~,~]	0	0 [0,0]	0 [0,0]	~ [~,~]	~ [~,~]	0	0 [0,0]	0 [0,0]	~ [~,~]	~ [~,~]
Didelphimorphia	IV	Alphacoronavirus	Coronaviridae	0	0 [0,1]	~ [~,~]	0 [0,1]	~ [~,~]	0	0 [0,0]	0 [0,0]	~ [~,~]	~ [~,~]	0	0 [0,1]	0 [0,1]	~ [~,~]	~ [~,~]
Didelphimorphia	IV	Betacoronavirus	Coronaviridae	0	0 [0,3]	~ [~,~]	0 [0,3]	~ [~,~]	0	0 [0,3]	0 [0,3]	~ [~,~]	~ [~,~]	0	0 [0,2]	0 [0,2]	~ [~,~]	~ [~,~]
Didelphimorphia	IV	Coronavirinae	Coronaviridae	0	0 [0,4]	~ [~,~]	0 [0,3]	~ [~,~]	0	0 [0,0]	0 [0,0]	~ [~,~]	~ [~,~]	0	0 [0,0]	0 [0,0]	~ [~,~]	~ [~,~]
Didelphimorphia	IV	Flavivirus	Flaviviridae	3	10 [0,17]	4.333 [1,6.667]	10 [0,16]	4.333 [1,6.333]	3	9 [0,15]	9 [0,14]	4 [1,6]	4 [1,5.667]	3	6 [0,12]	6 [0,11]	3 [1,5]	3 [1,4.667]
Didelphimorphia	IV	Pegivirus	Flaviviridae	0	0 [0,5]	~ [~,~]	0 [0,2]	~ [~,~]	0	0 [0,4]	0 [0,1]	~ [~,~]	~ [~,~]	0	0 [0,0]	0 [0,0]	~ [~,~]	~ [~,~]
Didelphimorphia	V	Orthohantavirus	Hantaviridae	0	0 [0,21]	~ [~,~]	0 [0,17]	~ [~,~]	0	0 [0,13]	0 [0,10]	~ [~,~]	~ [~,~]	0	0 [0,10]	0 [0,6]	~ [~,~]	~ [~,~]
Didelphimorphia	VII	Orthohepadnavirus	Hepadnaviridae	0	0 [0,1]	~ [~,~]	0 [0,1]	~ [~,~]	0	0 [0,1]	0 [0,1]	~ [~,~]	~ [~,~]	0	0 [0,1]	0 [0,1]	~ [~,~]	~ [~,~]
Didelphimorphia	IV	Orthohepevirus	Hepeviridae	0	0 [0,1]	~ [~,~]	0 [0,1]	~ [~,~]	0	0 [0,1]	0 [0,1]	~ [~,~]	~ [~,~]	0	0 [0,1]	0 [0,1]	~ [~,~]	~ [~,~]
Didelphimorphia	I	Alphaherpesvirinae	Herpesviridae	0	0 [0,2]	~ [~,~]	0 [0,0]	~ [~,~]	0	0 [0,0]	0 [0,0]	~ [~,~]	~ [~,~]	0	0 [0,0]	0 [0,0]	~ [~,~]	~ [~,~]
Didelphimorphia	I	Lymphocryptovirus	Herpesviridae	0	0 [0,2]	~ [~,~]	0 [0,4]	~ [~,~]	0	0 [0,0]	0 [0,0]	~ [~,~]	~ [~,~]	0	0 [0,0]	0 [0,0]	~ [~,~]	~ [~,~]
Didelphimorphia	I	Simplexvirus	Herpesviridae	0	0 [0,4]	~ [~,~]	0 [0,2]	~ [~,~]	0	0 [0,1]	0 [0,0]	~ [~,~]	~ [~,~]	0	0 [0,0]	0 [0,0]	~ [~,~]	~ [~,~]
Didelphimorphia	I	Varicellovirus	Herpesviridae	0	0 [0,2]	~ [~,~]	0 [0,1]	~ [~,~]	0	0 [0,1]	0 [0,1]	~ [~,~]	~ [~,~]	0	0 [0,1]	0 [0,0]	~ [~,~]	~ [~,~]
Didelphimorphia	V	Thogotovirus	Orthomyxoviridae	1	0 [0,0]	1 [1,1]	0 [0,0]	1 [1,1]	0	0 [0,0]	0 [0,0]	~ [~,~]	~ [~,~]	0	0 [0,0]	0 [0,0]	~ [~,~]	~ [~,~]
Didelphimorphia	V	Henipavirus	Paramyxoviridae	0	0 [0,1]	~ [~,~]	0 [0,0]	~ [~,~]	0	0 [0,1]	0 [0,0]	~ [~,~]	~ [~,~]	0	0 [0,1]	0 [0,0]	~ [~,~]	~ [~,~]
Didelphimorphia	V	Rubulavirus	Paramyxoviridae	0	0 [0,2]	~ [~,~]	0 [0,2]	~ [~,~]	0	0 [0,1]	0 [0,1]	~ [~,~]	~ [~,~]	0	0 [0,2]	0 [0,2]	~ [~,~]	~ [~,~]
Didelphimorphia	II	Bocaparvovirus	Parvoviridae	0	0 [0,1]	~ [~,~]	0 [0,0]	~ [~,~]	0	0 [0,0]	0 [0,0]	~ [~,~]	~ [~,~]	0	0 [0,0]	0 [0,0]	~ [~,~]	~ [~,~]
Didelphimorphia	II	Protoparvovirus	Parvoviridae	0	1 [0,1]	~ [~,~]	1 [0,1]	~ [~,~]	0	0 [0,0]	0 [0,0]	~ [~,~]	~ [~,~]	0	1 [0,1]	1 [0,1]	~ [~,~]	~ [~,~]
Didelphimorphia	V	Orthobunyavirus	Peribunyaviridae	1	0 [0,11]	1 [1,12]	0 [0,9]	1 [1,10]	0	0 [0,7]	0 [0,7]	~ [~,~]	~ [~,~]	0	0 [0,3]	0 [0,3]	~ [~,~]	~ [~,~]
Didelphimorphia	V	Phlebovirus	Phenuiviridae	1	0 [0,3]	1 [1,4]	0 [0,3]	1 [1,4]	1	0 [0,2]	0 [0,2]	1 [1,3]	1 [1,3]	0	0 [0,1]	0 [0,1]	~ [~,~]	~ [~,~]
Didelphimorphia	IV	Cardiovirus	Picornaviridae	0	0 [0,1]	~ [~,~]	0 [0,1]	~ [~,~]	0	0 [0,1]	0 [0,1]	~ [~,~]	~ [~,~]	0	0 [0,1]	0 [0,1]	~ [~,~]	~ [~,~]
Didelphimorphia	IV	Hepatovirus	Picornaviridae	0	0 [0,1]	~ [~,~]	0 [0,1]	~ [~,~]	0	0 [0,1]	0 [0,1]	~ [~,~]	~ [~,~]	0	0 [0,0]	0 [0,0]	~ [~,~]	~ [~,~]
Didelphimorphia	IV	Rosavirus	Picornaviridae	0	0 [0,1]	~ [~,~]	0 [0,1]	~ [~,~]	0	0 [0,0]	0 [0,0]	~ [~,~]	~ [~,~]	0	0 [0,1]	0 [0,1]	~ [~,~]	~ [~,~]
Didelphimorphia	V	Orthopneumovirus	Pneumoviridae	0	0 [0,1]	~ [~,~]	0 [0,1]	~ [~,~]	0	0 [0,1]	0 [0,1]	~ [~,~]	~ [~,~]	0	0 [0,0]	0 [0,0]	~ [~,~]	~ [~,~]
Didelphimorphia	III	Coltivirus	Reoviridae	0	0 [0,1]	~ [~,~]	0 [0,1]	~ [~,~]	0	0 [0,1]	0 [0,1]	~ [~,~]	~ [~,~]	0	0 [0,0]	0 [0,0]	~ [~,~]	~ [~,~]
Didelphimorphia	III	Orbivirus	Reoviridae	0	0 [0,2]	~ [~,~]	0 [0,2]	~ [~,~]	0	0 [0,0]	0 [0,0]	~ [~,~]	~ [~,~]	0	0 [0,0]	0 [0,0]	~ [~,~]	~ [~,~]
Didelphimorphia	III	Orthoreovirus	Reoviridae	0	0 [0,2]	~ [~,~]	0 [0,2]	~ [~,~]	0	0 [0,2]	0 [0,2]	~ [~,~]	~ [~,~]	0	0 [0,1]	0 [0,1]	~ [~,~]	~ [~,~]
Didelphimorphia	VI	Lentivirus	Retroviridae	0	0 [0,2]	~ [~,~]	0 [0,4]	~ [~,~]	0	0 [0,1]	0 [0,1]	~ [~,~]	~ [~,~]	0	0 [0,0]	0 [0,0]	~ [~,~]	~ [~,~]
Didelphimorphia	VI	Spumavirus	Retroviridae	0	0 [0,1]	~ [~,~]	0 [0,1]	~ [~,~]	0	0 [0,1]	0 [0,1]	~ [~,~]	~ [~,~]	0	0 [0,0]	0 [0,0]	~ [~,~]	~ [~,~]
Didelphimorphia	V	Lyssavirus	Rhabdoviridae	0	0 [0,1]	~ [~,~]	0 [0,1]	~ [~,~]	0	0 [0,1]	0 [0,1]	~ [~,~]	~ [~,~]	0	0 [0,1]	0 [0,1]	~ [~,~]	~ [~,~]
Didelphimorphia	V	Vesiculovirus	Rhabdoviridae	1	1 [0,4]	2 [1,5]	1 [0,4]	2 [1,5]	0	1 [0,4]	1 [0,4]	~ [~,~]	~ [~,~]	0	0 [0,3]	0 [0,3]	~ [~,~]	~ [~,~]
Didelphimorphia	IV	Alphavirus	Togaviridae	0	3 [0,11]	~ [~,~]	3 [0,10]	~ [~,~]	0	3 [0,10]	3 [0,9]	~ [~,~]	~ [~,~]	0	2 [0,8]	2 [0,7]	~ [~,~]	~ [~,~]
Diprotodontia	I	Adenoviridae	Adenoviridae	0	0 [0,11]	~ [~,~]	0 [0,11]	~ [~,~]	0	0 [0,0]	0 [0,0]	~ [~,~]	~ [~,~]	0	0 [0,4]	0 [0,4]	~ [~,~]	~ [~,~]
Diprotodontia	I	Atadenovirus	Adenoviridae	1	0 [0,1]	1 [1,2]	0 [0,1]	1 [1,2]	0	0 [0,0]	0 [0,0]	~ [~,~]	~ [~,~]	0	0 [0,0]	0 [0,0]	~ [~,~]	~ [~,~]
Diprotodontia	I	Mastadenovirus	Adenoviridae	0	0 [0,8]	~ [~,~]	0 [0,14]	~ [~,~]	0	0 [0,1]	0 [0,6]	~ [~,~]	~ [~,~]	0	0 [0,3]	0 [0,3]	~ [~,~]	~ [~,~]
Diprotodontia	II	Alphatorquevirus	Anelloviridae	0	0 [0,1]	~ [~,~]	0 [0,3]	~ [~,~]	0	0 [0,1]	0 [0,3]	~ [~,~]	~ [~,~]	0	0 [0,1]	0 [0,3]	~ [~,~]	~ [~,~]
Diprotodontia	II	Anelloviridae	Anelloviridae	0	0 [0,4]	~ [~,~]	0 [0,5]	~ [~,~]	0	0 [0,2]	0 [0,2]	~ [~,~]	~ [~,~]	0	0 [0,2]	0 [0,2]	~ [~,~]	~ [~,~]
Diprotodontia	V	Arenaviridae	Arenaviridae	0	0 [0,6]	~ [~,~]	0 [0,0]	~ [~,~]	0	0 [0,0]	0 [0,0]	~ [~,~]	~ [~,~]	0	0 [0,0]	0 [0,0]	~ [~,~]	~ [~,~]
Diprotodontia	V	Arenavirus	Arenaviridae	0	0 [0,1]	~ [~,~]	0 [0,0]	~ [~,~]	0	0 [0,0]	0 [0,0]	~ [~,~]	~ [~,~]	0	0 [0,0]	0 [0,0]	~ [~,~]	~ [~,~]
Diprotodontia	V	Mammarenavirus	Arenaviridae	0	0 [0,3]	~ [~,~]	0 [0,2]	~ [~,~]	0	0 [0,1]	0 [0,0]	~ [~,~]	~ [~,~]	0	0 [0,1]	0 [0,1]	~ [~,~]	~ [~,~]
Diprotodontia	IV	Arteriviridae	Arteriviridae	0	0 [0,3]	~ [~,~]	0 [0,3]	~ [~,~]	0	0 [0,0]	0 [0,0]	~ [~,~]	~ [~,~]	0	0 [0,0]	0 [0,0]	~ [~,~]	~ [~,~]
Diprotodontia	IV	Betaarterivirus	Arteriviridae	0	0 [0,2]	~ [~,~]	0 [0,2]	~ [~,~]	0	0 [0,0]	0 [0,0]	~ [~,~]	~ [~,~]	0	0 [0,0]	0 [0,0]	~ [~,~]	~ [~,~]
Diprotodontia	IV	Gammaarterivirus	Arteriviridae	0	0 [0,1]	~ [~,~]	0 [0,1]	~ [~,~]	0	0 [0,0]	0 [0,0]	~ [~,~]	~ [~,~]	0	0 [0,1]	0 [0,1]	~ [~,~]	~ [~,~]
Diprotodontia	IV	Kappaarterivirus	Arteriviridae	1	0 [0,2]	1 [1,3]	0 [0,1]	1 [1,2]	0	0 [0,0]	0 [0,0]	~ [~,~]	~ [~,~]	0	0 [0,0]	0 [0,0]	~ [~,~]	~ [~,~]
Diprotodontia	I	Asfivirus	Asfarviridae	0	0 [0,1]	~ [~,~]	0 [0,1]	~ [~,~]	0	0 [0,0]	0 [0,0]	~ [~,~]	~ [~,~]	0	0 [0,1]	0 [0,1]	~ [~,~]	~ [~,~]
Diprotodontia	IV	Astroviridae	Astroviridae	0	0 [0,6]	~ [~,~]	0 [0,5]	~ [~,~]	0	0 [0,0]	0 [0,0]	~ [~,~]	~ [~,~]	0	0 [0,0]	0 [0,0]	~ [~,~]	~ [~,~]
Diprotodontia	IV	Mamastrovirus	Astroviridae	0	0 [0,13]	~ [~,~]	0 [0,10]	~ [~,~]	0	0 [0,8]	0 [0,6]	~ [~,~]	~ [~,~]	0	0 [0,10]	0 [0,9]	~ [~,~]	~ [~,~]
Diprotodontia	V	Bornaviridae	Bornaviridae	0	0 [0,1]	~ [~,~]	0 [0,1]	~ [~,~]	0	0 [0,1]	0 [0,1]	~ [~,~]	~ [~,~]	0	0 [0,1]	0 [0,1]	~ [~,~]	~ [~,~]
Diprotodontia	V	Orthobornavirus	Bornaviridae	0	0 [0,1]	~ [~,~]	0 [0,2]	~ [~,~]	0	0 [0,1]	0 [0,2]	~ [~,~]	~ [~,~]	0	0 [0,1]	0 [0,2]	~ [~,~]	~ [~,~]
Diprotodontia	IV	Lagovirus	Caliciviridae	0	0 [0,2]	~ [~,~]	0 [0,2]	~ [~,~]	0	0 [0,0]	0 [0,0]	~ [~,~]	~ [~,~]	0	0 [0,2]	0 [0,2]	~ [~,~]	~ [~,~]
Diprotodontia	IV	Norovirus	Caliciviridae	0	0 [0,2]	~ [~,~]	0 [0,3]	~ [~,~]	0	0 [0,2]	0 [0,3]	~ [~,~]	~ [~,~]	0	0 [0,2]	0 [0,3]	~ [~,~]	~ [~,~]
Diprotodontia	IV	Sapovirus	Caliciviridae	0	0 [0,2]	~ [~,~]	0 [0,0]	~ [~,~]	0	0 [0,2]	0 [0,0]	~ [~,~]	~ [~,~]	0	0 [0,2]	0 [0,0]	~ [~,~]	~ [~,~]
Diprotodontia	IV	Vesivirus	Caliciviridae	0	0 [0,4]	~ [~,~]	0 [0,3]	~ [~,~]	0	0 [0,3]	0 [0,3]	~ [~,~]	~ [~,~]	0	0 [0,4]	0 [0,3]	~ [~,~]	~ [~,~]
Diprotodontia	II	Circovirus	Circoviridae	0	0 [0,8]	~ [~,~]	0 [0,9]	~ [~,~]	0	0 [0,0]	0 [0,0]	~ [~,~]	~ [~,~]	0	0 [0,3]	0 [0,4]	~ [~,~]	~ [~,~]
Diprotodontia	II	Cyclovirus	Circoviridae	0	0 [0,3]	~ [~,~]	0 [0,3]	~ [~,~]	0	0 [0,0]	0 [0,0]	~ [~,~]	~ [~,~]	0	0 [0,0]	0 [0,0]	~ [~,~]	~ [~,~]
Diprotodontia	IV	Alphacoronavirus	Coronaviridae	0	0 [0,1]	~ [~,~]	0 [0,1]	~ [~,~]	0	0 [0,0]	0 [0,0]	~ [~,~]	~ [~,~]	0	0 [0,1]	0 [0,1]	~ [~,~]	~ [~,~]
Diprotodontia	IV	Betacoronavirus	Coronaviridae	0	0 [0,4]	~ [~,~]	0 [0,5]	~ [~,~]	0	0 [0,4]	0 [0,4]	~ [~,~]	~ [~,~]	0	0 [0,4]	0 [0,4]	~ [~,~]	~ [~,~]
Diprotodontia	IV	Coronavirinae	Coronaviridae	0	0 [0,3]	~ [~,~]	0 [0,3]	~ [~,~]	0	0 [0,0]	0 [0,0]	~ [~,~]	~ [~,~]	0	0 [0,0]	0 [0,0]	~ [~,~]	~ [~,~]
Diprotodontia	IV	Flavivirus	Flaviviridae	0	10 [0,61]	~ [~,~]	11 [0,57]	~ [~,~]	0	10 [0,52]	11 [0,50]	~ [~,~]	~ [~,~]	0	10 [0,43]	11 [0,43]	~ [~,~]	~ [~,~]
Diprotodontia	IV	Hepacivirus	Flaviviridae	0	0 [0,4]	~ [~,~]	0 [0,4]	~ [~,~]	0	0 [0,1]	0 [0,1]	~ [~,~]	~ [~,~]	0	0 [0,3]	0 [0,3]	~ [~,~]	~ [~,~]
Diprotodontia	IV	Pegivirus	Flaviviridae	0	0 [0,9]	~ [~,~]	0 [0,9]	~ [~,~]	0	0 [0,5]	0 [0,5]	~ [~,~]	~ [~,~]	0	0 [0,0]	0 [0,0]	~ [~,~]	~ [~,~]
Diprotodontia	IV	Pestivirus	Flaviviridae	0	0 [0,7]	~ [~,~]	0 [0,11]	~ [~,~]	0	0 [0,0]	0 [0,0]	~ [~,~]	~ [~,~]	0	0 [0,7]	0 [0,11]	~ [~,~]	~ [~,~]
Diprotodontia	V	Mobatvirus	Hantaviridae	0	0 [0,1]	~ [~,~]	0 [0,0]	~ [~,~]	0	0 [0,0]	0 [0,0]	~ [~,~]	~ [~,~]	0	0 [0,0]	0 [0,0]	~ [~,~]	~ [~,~]
Diprotodontia	V	Orthohantavirus	Hantaviridae	0	0 [0,18]	~ [~,~]	0 [0,14]	~ [~,~]	0	0 [0,2]	0 [0,6]	~ [~,~]	~ [~,~]	0	0 [0,1]	0 [0,0]	~ [~,~]	~ [~,~]
Diprotodontia	VII	Orthohepadnavirus	Hepadnaviridae	0	0 [0,8]	~ [~,~]	0 [0,6]	~ [~,~]	0	0 [0,4]	0 [0,4]	~ [~,~]	~ [~,~]	0	0 [0,4]	0 [0,4]	~ [~,~]	~ [~,~]
Diprotodontia	IV	Orthohepevirus	Hepeviridae	0	0 [0,4]	~ [~,~]	1 [0,4]	~ [~,~]	0	0 [0,4]	1 [0,4]	~ [~,~]	~ [~,~]	0	0 [0,4]	1 [0,4]	~ [~,~]	~ [~,~]
Diprotodontia	I	Alphaherpesvirinae	Herpesviridae	0	0 [0,2]	~ [~,~]	0 [0,5]	~ [~,~]	0	0 [0,0]	0 [0,0]	~ [~,~]	~ [~,~]	0	0 [0,0]	0 [0,0]	~ [~,~]	~ [~,~]
Diprotodontia	I	Cytomegalovirus	Herpesviridae	0	0 [0,2]	~ [~,~]	0 [0,2]	~ [~,~]	0	0 [0,0]	0 [0,0]	~ [~,~]	~ [~,~]	0	0 [0,0]	0 [0,0]	~ [~,~]	~ [~,~]
Diprotodontia	I	Gammaherpesvirinae	Herpesviridae	4	0 [0,21]	1 [1,6.25]	0 [0,20]	1 [1,6]	0	0 [0,0]	0 [0,0]	~ [~,~]	~ [~,~]	0	0 [0,1]	0 [0,1]	~ [~,~]	~ [~,~]
Diprotodontia	I	Herpesviridae	Herpesviridae	0	0 [0,9]	~ [~,~]	0 [0,8]	~ [~,~]	0	0 [0,0]	0 [0,0]	~ [~,~]	~ [~,~]	0	0 [0,0]	0 [0,0]	~ [~,~]	~ [~,~]
Diprotodontia	I	Lymphocryptovirus	Herpesviridae	0	0 [0,9]	~ [~,~]	0 [0,7]	~ [~,~]	0	0 [0,4]	0 [0,4]	~ [~,~]	~ [~,~]	0	0 [0,4]	0 [0,4]	~ [~,~]	~ [~,~]
Diprotodontia	I	Macavirus	Herpesviridae	0	0 [0,9]	~ [~,~]	0 [0,9]	~ [~,~]	0	0 [0,0]	0 [0,0]	~ [~,~]	~ [~,~]	0	0 [0,8]	0 [0,8]	~ [~,~]	~ [~,~]
Diprotodontia	I	Mardivirus	Herpesviridae	0	0 [0,2]	~ [~,~]	0 [0,1]	~ [~,~]	0	0 [0,0]	0 [0,0]	~ [~,~]	~ [~,~]	0	0 [0,0]	0 [0,0]	~ [~,~]	~ [~,~]
Diprotodontia	I	Muromegalovirus	Herpesviridae	0	0 [0,3]	~ [~,~]	0 [0,4]	~ [~,~]	0	0 [0,0]	0 [0,0]	~ [~,~]	~ [~,~]	0	0 [0,3]	0 [0,4]	~ [~,~]	~ [~,~]
Diprotodontia	I	Percavirus	Herpesviridae	0	1 [0,8]	~ [~,~]	1 [0,6]	~ [~,~]	0	0 [0,0]	0 [0,0]	~ [~,~]	~ [~,~]	0	1 [0,8]	1 [0,6]	~ [~,~]	~ [~,~]
Diprotodontia	I	Proboscivirus	Herpesviridae	0	0 [0,9]	~ [~,~]	0 [0,7]	~ [~,~]	0	0 [0,0]	0 [0,0]	~ [~,~]	~ [~,~]	0	0 [0,0]	0 [0,0]	~ [~,~]	~ [~,~]
Diprotodontia	I	Rhadinovirus	Herpesviridae	0	0 [0,3]	~ [~,~]	0 [0,3]	~ [~,~]	0	0 [0,0]	0 [0,0]	~ [~,~]	~ [~,~]	0	0 [0,0]	0 [0,0]	~ [~,~]	~ [~,~]
Diprotodontia	I	Simplexvirus	Herpesviridae	8	6 [0,36]	1.75 [1,5.5]	6 [0,36]	1.75 [1,5.5]	0	0 [0,2]	0 [0,2]	~ [~,~]	~ [~,~]	0	0 [0,2]	0 [0,2]	~ [~,~]	~ [~,~]
Diprotodontia	I	Varicellovirus	Herpesviridae	0	1 [0,12]	~ [~,~]	1 [0,15]	~ [~,~]	0	0 [0,1]	0 [0,4]	~ [~,~]	~ [~,~]	0	1 [0,11]	1 [0,11]	~ [~,~]	~ [~,~]
Diprotodontia	V	Orthonairovirus	Nairoviridae	0	0 [0,6]	~ [~,~]	0 [0,5]	~ [~,~]	0	0 [0,2]	0 [0,2]	~ [~,~]	~ [~,~]	0	0 [0,0]	0 [0,0]	~ [~,~]	~ [~,~]
Diprotodontia	V	Betainfluenzavirus	Orthomyxoviridae	0	0 [0,2]	~ [~,~]	0 [0,2]	~ [~,~]	0	0 [0,2]	0 [0,2]	~ [~,~]	~ [~,~]	0	0 [0,2]	0 [0,2]	~ [~,~]	~ [~,~]
Diprotodontia	V	Thogotovirus	Orthomyxoviridae	0	0 [0,1]	~ [~,~]	0 [0,0]	~ [~,~]	0	0 [0,0]	0 [0,0]	~ [~,~]	~ [~,~]	0	0 [0,0]	0 [0,0]	~ [~,~]	~ [~,~]
Diprotodontia	I	Deltapapillomavirus	Papillomaviridae	0	0 [0,2]	~ [~,~]	0 [0,4]	~ [~,~]	0	0 [0,0]	0 [0,0]	~ [~,~]	~ [~,~]	0	0 [0,2]	0 [0,4]	~ [~,~]	~ [~,~]
Diprotodontia	I	Dyolambdapapillomavirus	Papillomaviridae	1	0 [0,2]	1 [1,3]	0 [0,2]	1 [1,3]	0	0 [0,0]	0 [0,0]	~ [~,~]	~ [~,~]	0	0 [0,0]	0 [0,0]	~ [~,~]	~ [~,~]
Diprotodontia	I	Dyoxipapillomavirus	Papillomaviridae	0	0 [0,3]	~ [~,~]	0 [0,4]	~ [~,~]	0	0 [0,0]	0 [0,0]	~ [~,~]	~ [~,~]	0	0 [0,3]	0 [0,4]	~ [~,~]	~ [~,~]
Diprotodontia	I	Iotapapillomavirus	Papillomaviridae	0	0 [0,1]	~ [~,~]	0 [0,1]	~ [~,~]	0	0 [0,0]	0 [0,0]	~ [~,~]	~ [~,~]	0	0 [0,1]	0 [0,1]	~ [~,~]	~ [~,~]
Diprotodontia	I	Lambdapapillomavirus	Papillomaviridae	0	0 [0,1]	~ [~,~]	0 [0,1]	~ [~,~]	0	0 [0,0]	0 [0,0]	~ [~,~]	~ [~,~]	0	0 [0,0]	0 [0,0]	~ [~,~]	~ [~,~]
Diprotodontia	I	Papillomaviridae	Papillomaviridae	1	0 [0,3]	1 [1,4]	0 [0,1]	1 [1,2]	0	0 [0,0]	0 [0,0]	~ [~,~]	~ [~,~]	0	0 [0,1]	0 [0,0]	~ [~,~]	~ [~,~]
Diprotodontia	V	Henipavirus	Paramyxoviridae	0	0 [0,1]	~ [~,~]	0 [0,2]	~ [~,~]	0	0 [0,1]	0 [0,2]	~ [~,~]	~ [~,~]	0	0 [0,1]	0 [0,2]	~ [~,~]	~ [~,~]
Diprotodontia	V	Morbillivirus	Paramyxoviridae	0	0 [0,1]	~ [~,~]	0 [0,5]	~ [~,~]	0	0 [0,0]	0 [0,0]	~ [~,~]	~ [~,~]	0	0 [0,1]	0 [0,5]	~ [~,~]	~ [~,~]
Diprotodontia	V	Respirovirus	Paramyxoviridae	0	0 [0,1]	~ [~,~]	0 [0,1]	~ [~,~]	0	0 [0,0]	0 [0,0]	~ [~,~]	~ [~,~]	0	0 [0,1]	0 [0,1]	~ [~,~]	~ [~,~]
Diprotodontia	V	Rubulavirus	Paramyxoviridae	0	0 [0,2]	~ [~,~]	0 [0,3]	~ [~,~]	0	0 [0,1]	0 [0,1]	~ [~,~]	~ [~,~]	0	0 [0,2]	0 [0,3]	~ [~,~]	~ [~,~]
Diprotodontia	II	Bocaparvovirus	Parvoviridae	0	0 [0,3]	~ [~,~]	0 [0,1]	~ [~,~]	0	0 [0,1]	0 [0,0]	~ [~,~]	~ [~,~]	0	0 [0,0]	0 [0,1]	~ [~,~]	~ [~,~]
Diprotodontia	II	Dependoparvovirus	Parvoviridae	0	0 [0,2]	~ [~,~]	0 [0,2]	~ [~,~]	0	0 [0,2]	0 [0,2]	~ [~,~]	~ [~,~]	0	0 [0,2]	0 [0,2]	~ [~,~]	~ [~,~]
Diprotodontia	II	Erythroparvovirus	Parvoviridae	0	0 [0,1]	~ [~,~]	0 [0,0]	~ [~,~]	0	0 [0,1]	0 [0,0]	~ [~,~]	~ [~,~]	0	0 [0,0]	0 [0,0]	~ [~,~]	~ [~,~]
Diprotodontia	II	Protoparvovirus	Parvoviridae	0	0 [0,3]	~ [~,~]	0 [0,0]	~ [~,~]	0	0 [0,0]	0 [0,0]	~ [~,~]	~ [~,~]	0	0 [0,2]	0 [0,0]	~ [~,~]	~ [~,~]
Diprotodontia	II	Tetraparvovirus	Parvoviridae	0	0 [0,1]	~ [~,~]	0 [0,1]	~ [~,~]	0	0 [0,0]	0 [0,0]	~ [~,~]	~ [~,~]	0	0 [0,1]	0 [0,1]	~ [~,~]	~ [~,~]
Diprotodontia	V	Orthobunyavirus	Peribunyaviridae	0	0 [0,10]	~ [~,~]	0 [0,6]	~ [~,~]	0	0 [0,2]	0 [0,2]	~ [~,~]	~ [~,~]	0	0 [0,4]	0 [0,4]	~ [~,~]	~ [~,~]
Diprotodontia	V	Banyangvirus	Phenuiviridae	0	0 [0,2]	~ [~,~]	0 [0,1]	~ [~,~]	0	0 [0,2]	0 [0,1]	~ [~,~]	~ [~,~]	0	0 [0,0]	0 [0,0]	~ [~,~]	~ [~,~]
Diprotodontia	V	Phlebovirus	Phenuiviridae	0	0 [0,8]	~ [~,~]	0 [0,7]	~ [~,~]	0	0 [0,6]	0 [0,5]	~ [~,~]	~ [~,~]	0	0 [0,6]	0 [0,5]	~ [~,~]	~ [~,~]
Diprotodontia	IV	Aphthovirus	Picornaviridae	0	0 [0,5]	~ [~,~]	0 [0,6]	~ [~,~]	0	0 [0,3]	0 [0,3]	~ [~,~]	~ [~,~]	0	0 [0,5]	0 [0,6]	~ [~,~]	~ [~,~]
Diprotodontia	IV	Cardiovirus	Picornaviridae	1	0 [0,5]	1 [1,6]	0 [0,6]	1 [1,7]	1	0 [0,5]	0 [0,6]	1 [1,6]	1 [1,7]	1	0 [0,5]	0 [0,6]	1 [1,6]	1 [1,7]
Diprotodontia	IV	Enterovirus	Picornaviridae	0	0 [0,1]	~ [~,~]	0 [0,4]	~ [~,~]	0	0 [0,1]	0 [0,3]	~ [~,~]	~ [~,~]	0	0 [0,1]	0 [0,3]	~ [~,~]	~ [~,~]
Diprotodontia	IV	Hunnivirus	Picornaviridae	0	0 [0,1]	~ [~,~]	0 [0,1]	~ [~,~]	0	0 [0,0]	0 [0,0]	~ [~,~]	~ [~,~]	0	0 [0,1]	0 [0,1]	~ [~,~]	~ [~,~]
Diprotodontia	IV	Kobuvirus	Picornaviridae	0	2 [0,14]	~ [~,~]	2 [0,13]	~ [~,~]	0	0 [0,0]	0 [0,0]	~ [~,~]	~ [~,~]	0	2 [0,10]	2 [0,9]	~ [~,~]	~ [~,~]
Diprotodontia	IV	Picornaviridae	Picornaviridae	0	0 [0,1]	~ [~,~]	0 [0,1]	~ [~,~]	0	0 [0,0]	0 [0,0]	~ [~,~]	~ [~,~]	0	0 [0,0]	0 [0,0]	~ [~,~]	~ [~,~]
Diprotodontia	IV	Rosavirus	Picornaviridae	0	0 [0,2]	~ [~,~]	0 [0,1]	~ [~,~]	0	0 [0,0]	0 [0,0]	~ [~,~]	~ [~,~]	0	0 [0,2]	0 [0,1]	~ [~,~]	~ [~,~]
Diprotodontia	I	Polyomaviridae	Polyomaviridae	0	0 [0,3]	~ [~,~]	0 [0,3]	~ [~,~]	0	0 [0,0]	0 [0,0]	~ [~,~]	~ [~,~]	0	0 [0,0]	0 [0,0]	~ [~,~]	~ [~,~]
Diprotodontia	I	Leporipoxvirus	Poxviridae	0	0 [0,1]	~ [~,~]	0 [0,1]	~ [~,~]	0	0 [0,0]	0 [0,0]	~ [~,~]	~ [~,~]	0	0 [0,1]	0 [0,1]	~ [~,~]	~ [~,~]
Diprotodontia	I	Molluscipoxvirus	Poxviridae	0	0 [0,1]	~ [~,~]	0 [0,1]	~ [~,~]	0	0 [0,1]	0 [0,1]	~ [~,~]	~ [~,~]	0	0 [0,1]	0 [0,1]	~ [~,~]	~ [~,~]
Diprotodontia	I	Orthopoxvirus	Poxviridae	0	0 [0,4]	~ [~,~]	0 [0,5]	~ [~,~]	0	0 [0,2]	0 [0,3]	~ [~,~]	~ [~,~]	0	0 [0,2]	0 [0,3]	~ [~,~]	~ [~,~]
Diprotodontia	I	Parapoxvirus	Poxviridae	0	0 [0,3]	~ [~,~]	0 [0,2]	~ [~,~]	0	0 [0,1]	0 [0,1]	~ [~,~]	~ [~,~]	0	0 [0,1]	0 [0,1]	~ [~,~]	~ [~,~]
Diprotodontia	III	Coltivirus	Reoviridae	0	0 [0,5]	~ [~,~]	0 [0,5]	~ [~,~]	0	0 [0,5]	0 [0,5]	~ [~,~]	~ [~,~]	0	0 [0,0]	0 [0,0]	~ [~,~]	~ [~,~]
Diprotodontia	III	Orbivirus	Reoviridae	1	0 [0,4]	1 [1,5]	0 [0,3]	1 [1,4]	0	0 [0,0]	0 [0,0]	~ [~,~]	~ [~,~]	0	0 [0,3]	0 [0,2]	~ [~,~]	~ [~,~]
Diprotodontia	III	Orthoreovirus	Reoviridae	0	0 [0,4]	~ [~,~]	0 [0,5]	~ [~,~]	0	0 [0,3]	0 [0,4]	~ [~,~]	~ [~,~]	0	0 [0,2]	0 [0,3]	~ [~,~]	~ [~,~]
Diprotodontia	III	Rotavirus	Reoviridae	1	0 [0,1]	1 [1,2]	0 [0,3]	1 [1,4]	1	0 [0,1]	0 [0,3]	1 [1,2]	1 [1,4]	1	0 [0,1]	0 [0,3]	1 [1,2]	1 [1,4]
Diprotodontia	VI	Alpharetrovirus	Retroviridae	0	0 [0,1]	~ [~,~]	0 [0,1]	~ [~,~]	0	0 [0,0]	0 [0,0]	~ [~,~]	~ [~,~]	0	0 [0,0]	0 [0,0]	~ [~,~]	~ [~,~]
Diprotodontia	VI	Betaretrovirus	Retroviridae	0	0 [0,1]	~ [~,~]	0 [0,0]	~ [~,~]	0	0 [0,1]	0 [0,0]	~ [~,~]	~ [~,~]	0	0 [0,1]	0 [0,0]	~ [~,~]	~ [~,~]
Diprotodontia	VI	Deltaretrovirus	Retroviridae	0	0 [0,8]	~ [~,~]	0 [0,11]	~ [~,~]	0	0 [0,8]	0 [0,11]	~ [~,~]	~ [~,~]	0	0 [0,0]	0 [0,3]	~ [~,~]	~ [~,~]
Diprotodontia	VI	Gammaretrovirus	Retroviridae	1	0 [0,14]	1 [1,15]	0 [0,12]	1 [1,13]	0	0 [0,7]	0 [0,7]	~ [~,~]	~ [~,~]	0	0 [0,7]	0 [0,7]	~ [~,~]	~ [~,~]
Diprotodontia	VI	Lentivirus	Retroviridae	0	0 [0,6]	~ [~,~]	0 [0,7]	~ [~,~]	0	0 [0,4]	0 [0,3]	~ [~,~]	~ [~,~]	0	0 [0,0]	0 [0,0]	~ [~,~]	~ [~,~]
Diprotodontia	VI	Retroviridae	Retroviridae	0	0 [0,4]	~ [~,~]	0 [0,3]	~ [~,~]	0	0 [0,0]	0 [0,0]	~ [~,~]	~ [~,~]	0	0 [0,0]	0 [0,0]	~ [~,~]	~ [~,~]
Diprotodontia	VI	Spumavirus	Retroviridae	0	0 [0,1]	~ [~,~]	0 [0,1]	~ [~,~]	0	0 [0,1]	0 [0,1]	~ [~,~]	~ [~,~]	0	0 [0,0]	0 [0,0]	~ [~,~]	~ [~,~]
Diprotodontia	V	Lyssavirus	Rhabdoviridae	0	0 [0,9]	~ [~,~]	0 [0,3]	~ [~,~]	0	0 [0,8]	0 [0,2]	~ [~,~]	~ [~,~]	0	0 [0,7]	0 [0,2]	~ [~,~]	~ [~,~]
Diprotodontia	V	Tupavirus	Rhabdoviridae	0	0 [0,1]	~ [~,~]	0 [0,1]	~ [~,~]	0	0 [0,0]	0 [0,0]	~ [~,~]	~ [~,~]	0	0 [0,0]	0 [0,0]	~ [~,~]	~ [~,~]
Diprotodontia	V	Vesiculovirus	Rhabdoviridae	0	0 [0,21]	~ [~,~]	0 [0,20]	~ [~,~]	0	0 [0,19]	0 [0,19]	~ [~,~]	~ [~,~]	0	0 [0,4]	0 [0,4]	~ [~,~]	~ [~,~]
Diprotodontia	IV	Alphavirus	Togaviridae	17	13 [2,33]	1.765 [1.118,2.941]	12 [1,30]	1.706 [1.059,2.765]	17	13 [2,30]	12 [1,29]	1.765 [1.118,2.765]	1.706 [1.059,2.706]	17	13 [2,28]	12 [1,27]	1.765 [1.118,2.647]	1.706 [1.059,2.588]
Eulipotyphla	I	Adenoviridae	Adenoviridae	3	1 [0,39]	1.333 [1,14]	1 [0,48]	1.333 [1,17]	0	0 [0,0]	0 [0,0]	~ [~,~]	~ [~,~]	0	0 [0,23]	0 [0,30]	~ [~,~]	~ [~,~]
Eulipotyphla	I	Mastadenovirus	Adenoviridae	0	0 [0,8]	~ [~,~]	0 [0,13]	~ [~,~]	0	0 [0,3]	0 [0,8]	~ [~,~]	~ [~,~]	0	0 [0,7]	0 [0,7]	~ [~,~]	~ [~,~]
Eulipotyphla	II	Alphatorquevirus	Anelloviridae	0	0 [0,2]	~ [~,~]	0 [0,4]	~ [~,~]	0	0 [0,2]	0 [0,4]	~ [~,~]	~ [~,~]	0	0 [0,2]	0 [0,4]	~ [~,~]	~ [~,~]
Eulipotyphla	II	Anelloviridae	Anelloviridae	0	0 [0,10]	~ [~,~]	0 [0,13]	~ [~,~]	0	0 [0,2]	0 [0,5]	~ [~,~]	~ [~,~]	0	0 [0,8]	0 [0,11]	~ [~,~]	~ [~,~]
Eulipotyphla	V	Arenaviridae	Arenaviridae	0	0 [0,18]	~ [~,~]	0 [0,14]	~ [~,~]	0	0 [0,8]	0 [0,6]	~ [~,~]	~ [~,~]	0	0 [0,8]	0 [0,6]	~ [~,~]	~ [~,~]
Eulipotyphla	V	Arenavirus	Arenaviridae	0	0 [0,6]	~ [~,~]	0 [0,4]	~ [~,~]	0	0 [0,0]	0 [0,0]	~ [~,~]	~ [~,~]	0	0 [0,0]	0 [0,0]	~ [~,~]	~ [~,~]
Eulipotyphla	V	Mammarenavirus	Arenaviridae	1	8 [1,88]	9 [2,89]	6 [1,83]	7 [2,84]	0	3 [0,43]	3 [1,43]	~ [~,~]	~ [~,~]	1	7 [1,64]	5 [1,62]	8 [2,65]	6 [2,63]
Eulipotyphla	IV	Alphaarterivirus	Arteriviridae	0	0 [0,0]	~ [~,~]	0 [0,1]	~ [~,~]	0	0 [0,0]	0 [0,0]	~ [~,~]	~ [~,~]	0	0 [0,0]	0 [0,1]	~ [~,~]	~ [~,~]
Eulipotyphla	IV	Arteriviridae	Arteriviridae	2	0 [0,2]	1 [1,2]	0 [0,3]	1 [1,2.5]	0	0 [0,0]	0 [0,0]	~ [~,~]	~ [~,~]	0	0 [0,0]	0 [0,1]	~ [~,~]	~ [~,~]
Eulipotyphla	IV	Betaarterivirus	Arteriviridae	0	0 [0,4]	~ [~,~]	0 [0,1]	~ [~,~]	0	0 [0,0]	0 [0,0]	~ [~,~]	~ [~,~]	0	0 [0,0]	0 [0,0]	~ [~,~]	~ [~,~]
Eulipotyphla	IV	Muarterivirus	Arteriviridae	1	0 [0,0]	1 [1,1]	0 [0,0]	1 [1,1]	0	0 [0,0]	0 [0,0]	~ [~,~]	~ [~,~]	0	0 [0,0]	0 [0,0]	~ [~,~]	~ [~,~]
Eulipotyphla	I	Asfivirus	Asfarviridae	0	0 [0,2]	~ [~,~]	0 [0,2]	~ [~,~]	0	0 [0,0]	0 [0,0]	~ [~,~]	~ [~,~]	0	0 [0,2]	0 [0,2]	~ [~,~]	~ [~,~]
Eulipotyphla	IV	Astroviridae	Astroviridae	3	0 [0,10]	1 [1,4.333]	0 [0,9]	1 [1,4]	0	0 [0,0]	0 [0,0]	~ [~,~]	~ [~,~]	0	0 [0,0]	0 [0,0]	~ [~,~]	~ [~,~]
Eulipotyphla	IV	Mamastrovirus	Astroviridae	0	0 [0,24]	~ [~,~]	0 [0,25]	~ [~,~]	0	0 [0,19]	0 [0,16]	~ [~,~]	~ [~,~]	0	0 [0,16]	0 [0,13]	~ [~,~]	~ [~,~]
Eulipotyphla	V	Bornaviridae	Bornaviridae	3	4 [1,34]	2.333 [1.333,12.333]	3 [0,24]	2 [1,9]	3	4 [1,31]	3 [0,22]	2.333 [1.333,11.333]	2 [1,8.333]	3	4 [1,31]	3 [0,22]	2.333 [1.333,11.333]	2 [1,8.333]
Eulipotyphla	V	Orthobornavirus	Bornaviridae	3	7 [1,24]	3.333 [1.333,9]	5 [1,23]	2.667 [1.333,8.667]	3	7 [1,24]	5 [1,23]	3.333 [1.333,9]	2.667 [1.333,8.667]	3	6 [1,16]	5 [1,16]	3 [1.333,6.333]	2.667 [1.333,6.333]
Eulipotyphla	IV	Caliciviridae	Caliciviridae	1	0 [0,4]	1 [1,5]	0 [0,2]	1 [1,3]	0	0 [0,0]	0 [0,0]	~ [~,~]	~ [~,~]	0	0 [0,0]	0 [0,0]	~ [~,~]	~ [~,~]
Eulipotyphla	IV	Lagovirus	Caliciviridae	0	0 [0,5]	~ [~,~]	0 [0,5]	~ [~,~]	0	0 [0,0]	0 [0,0]	~ [~,~]	~ [~,~]	0	0 [0,5]	0 [0,5]	~ [~,~]	~ [~,~]
Eulipotyphla	IV	Norovirus	Caliciviridae	0	0 [0,7]	~ [~,~]	1 [0,8]	~ [~,~]	0	0 [0,7]	1 [0,8]	~ [~,~]	~ [~,~]	0	0 [0,7]	1 [0,8]	~ [~,~]	~ [~,~]
Eulipotyphla	IV	Sapovirus	Caliciviridae	0	0 [0,3]	~ [~,~]	0 [0,3]	~ [~,~]	0	0 [0,3]	0 [0,3]	~ [~,~]	~ [~,~]	0	0 [0,3]	0 [0,3]	~ [~,~]	~ [~,~]
Eulipotyphla	IV	Vesivirus	Caliciviridae	0	0 [0,7]	~ [~,~]	0 [0,8]	~ [~,~]	0	0 [0,4]	0 [0,4]	~ [~,~]	~ [~,~]	0	0 [0,7]	0 [0,8]	~ [~,~]	~ [~,~]
Eulipotyphla	II	Circovirus	Circoviridae	0	0 [0,16]	~ [~,~]	1 [0,16]	~ [~,~]	0	0 [0,4]	1 [0,4]	~ [~,~]	~ [~,~]	0	0 [0,13]	1 [0,13]	~ [~,~]	~ [~,~]
Eulipotyphla	II	Cyclovirus	Circoviridae	2	1 [0,19]	1.5 [1,10.5]	1 [0,20]	1.5 [1,11]	2	1 [0,8]	1 [0,8]	1.5 [1,5]	1.5 [1,5]	2	1 [0,8]	1 [0,8]	1.5 [1,5]	1.5 [1,5]
Eulipotyphla	II	Gyrovirus	Circoviridae	0	0 [0,2]	~ [~,~]	0 [0,2]	~ [~,~]	0	0 [0,2]	0 [0,2]	~ [~,~]	~ [~,~]	0	0 [0,1]	0 [0,1]	~ [~,~]	~ [~,~]
Eulipotyphla	IV	Alphacoronavirus	Coronaviridae	1	0 [0,35]	1 [1,36]	0 [0,38]	1 [1,39]	0	0 [0,5]	0 [0,4]	~ [~,~]	~ [~,~]	0	0 [0,24]	0 [0,26]	~ [~,~]	~ [~,~]
Eulipotyphla	IV	Betacoronavirus	Coronaviridae	0	0 [0,44]	~ [~,~]	0 [0,43]	~ [~,~]	0	0 [0,40]	0 [0,38]	~ [~,~]	~ [~,~]	0	0 [0,35]	0 [0,34]	~ [~,~]	~ [~,~]
Eulipotyphla	IV	Coronavirinae	Coronaviridae	1	0 [0,16]	1 [1,17]	0 [0,15]	1 [1,16]	0	0 [0,0]	0 [0,0]	~ [~,~]	~ [~,~]	0	0 [0,0]	0 [0,0]	~ [~,~]	~ [~,~]
Eulipotyphla	IV	Gammacoronavirus	Coronaviridae	0	0 [0,0]	~ [~,~]	0 [0,3]	~ [~,~]	0	0 [0,0]	0 [0,0]	~ [~,~]	~ [~,~]	0	0 [0,0]	0 [0,3]	~ [~,~]	~ [~,~]
Eulipotyphla	V	Ebolavirus	Filoviridae	0	1 [0,9]	~ [~,~]	1 [0,10]	~ [~,~]	0	1 [0,9]	1 [0,10]	~ [~,~]	~ [~,~]	0	0 [0,3]	0 [0,1]	~ [~,~]	~ [~,~]
Eulipotyphla	IV	Flavivirus	Flaviviridae	7	28 [2,140]	5 [1.286,21]	19 [2,123]	3.714 [1.286,18.571]	7	28 [2,130]	19 [2,115]	5 [1.286,19.571]	3.714 [1.286,17.429]	7	25 [2,115]	17 [2,102]	4.571 [1.286,17.429]	3.429 [1.286,15.571]
Eulipotyphla	IV	Hepacivirus	Flaviviridae	0	1 [0,21]	~ [~,~]	0 [0,21]	~ [~,~]	0	0 [0,0]	0 [0,2]	~ [~,~]	~ [~,~]	0	1 [0,20]	0 [0,19]	~ [~,~]	~ [~,~]
Eulipotyphla	IV	Pegivirus	Flaviviridae	0	1 [0,11]	~ [~,~]	0 [0,8]	~ [~,~]	0	0 [0,3]	0 [0,3]	~ [~,~]	~ [~,~]	0	0 [0,1]	0 [0,1]	~ [~,~]	~ [~,~]
Eulipotyphla	IV	Pestivirus	Flaviviridae	0	5 [0,22]	~ [~,~]	3 [0,23]	~ [~,~]	0	0 [0,0]	0 [0,0]	~ [~,~]	~ [~,~]	0	5 [0,22]	3 [0,23]	~ [~,~]	~ [~,~]
Eulipotyphla	V	Mobatvirus	Hantaviridae	1	0 [0,17]	1 [1,18]	1 [0,14]	2 [1,15]	0	0 [0,0]	0 [0,0]	~ [~,~]	~ [~,~]	0	0 [0,0]	0 [0,0]	~ [~,~]	~ [~,~]
Eulipotyphla	V	Orthohantavirus	Hantaviridae	53	63 [7,569]	2.189 [1.132,11.736]	59 [5,520]	2.113 [1.094,10.811]	4	17 [0,158]	14 [1,142]	5.25 [1,40.5]	4.5 [1.25,36.5]	4	12 [0,111]	12 [1,97]	4 [1,28.75]	4 [1.25,25.25]
Eulipotyphla	V	Thottimvirus	Hantaviridae	3	1 [0,18]	1.333 [1,7]	1 [0,17]	1.333 [1,6.667]	0	0 [0,0]	0 [0,0]	~ [~,~]	~ [~,~]	0	0 [0,0]	0 [0,0]	~ [~,~]	~ [~,~]
Eulipotyphla	VII	Orthohepadnavirus	Hepadnaviridae	0	0 [0,9]	~ [~,~]	2 [0,9]	~ [~,~]	0	0 [0,6]	2 [0,8]	~ [~,~]	~ [~,~]	0	0 [0,6]	2 [0,8]	~ [~,~]	~ [~,~]
Eulipotyphla	IV	Hepeviridae	Hepeviridae	0	0 [0,1]	~ [~,~]	0 [0,1]	~ [~,~]	0	0 [0,0]	0 [0,0]	~ [~,~]	~ [~,~]	0	0 [0,0]	0 [0,0]	~ [~,~]	~ [~,~]
Eulipotyphla	IV	Orthohepevirus	Hepeviridae	1	0 [0,7]	1 [1,8]	2 [0,7]	3 [1,8]	1	0 [0,7]	2 [0,7]	1 [1,8]	3 [1,8]	1	0 [0,7]	2 [0,7]	1 [1,8]	3 [1,8]
Eulipotyphla	I	Alphaherpesvirinae	Herpesviridae	0	0 [0,6]	~ [~,~]	0 [0,7]	~ [~,~]	0	0 [0,0]	0 [0,0]	~ [~,~]	~ [~,~]	0	0 [0,0]	0 [0,0]	~ [~,~]	~ [~,~]
Eulipotyphla	I	Betaherpesvirinae	Herpesviridae	7	7 [0,7]	2 [1,2]	7 [0,7]	2 [1,2]	0	0 [0,0]	0 [0,0]	~ [~,~]	~ [~,~]	0	0 [0,0]	0 [0,0]	~ [~,~]	~ [~,~]
Eulipotyphla	I	Cytomegalovirus	Herpesviridae	1	1 [0,2]	2 [1,3]	1 [0,3]	2 [1,4]	0	0 [0,1]	0 [0,2]	~ [~,~]	~ [~,~]	0	0 [0,0]	0 [0,0]	~ [~,~]	~ [~,~]
Eulipotyphla	I	Gammaherpesvirinae	Herpesviridae	1	0 [0,4]	1 [1,5]	0 [0,3]	1 [1,4]	0	0 [0,0]	0 [0,0]	~ [~,~]	~ [~,~]	0	0 [0,1]	0 [0,0]	~ [~,~]	~ [~,~]
Eulipotyphla	I	Herpesviridae	Herpesviridae	0	0 [0,2]	~ [~,~]	0 [0,1]	~ [~,~]	0	0 [0,0]	0 [0,0]	~ [~,~]	~ [~,~]	0	0 [0,0]	0 [0,0]	~ [~,~]	~ [~,~]
Eulipotyphla	I	Lymphocryptovirus	Herpesviridae	0	1 [0,7]	~ [~,~]	1 [0,8]	~ [~,~]	0	1 [0,4]	1 [0,5]	~ [~,~]	~ [~,~]	0	1 [0,4]	1 [0,5]	~ [~,~]	~ [~,~]
Eulipotyphla	I	Macavirus	Herpesviridae	0	0 [0,15]	~ [~,~]	1 [0,14]	~ [~,~]	0	0 [0,0]	0 [0,0]	~ [~,~]	~ [~,~]	0	0 [0,15]	1 [0,14]	~ [~,~]	~ [~,~]
Eulipotyphla	I	Muromegalovirus	Herpesviridae	0	0 [0,5]	~ [~,~]	0 [0,5]	~ [~,~]	0	0 [0,0]	0 [0,0]	~ [~,~]	~ [~,~]	0	0 [0,5]	0 [0,5]	~ [~,~]	~ [~,~]
Eulipotyphla	I	Percavirus	Herpesviridae	0	0 [0,2]	~ [~,~]	0 [0,2]	~ [~,~]	0	0 [0,0]	0 [0,0]	~ [~,~]	~ [~,~]	0	0 [0,2]	0 [0,2]	~ [~,~]	~ [~,~]
Eulipotyphla	I	Rhadinovirus	Herpesviridae	0	0 [0,17]	~ [~,~]	1 [0,14]	~ [~,~]	0	0 [0,1]	0 [0,1]	~ [~,~]	~ [~,~]	0	0 [0,9]	1 [0,8]	~ [~,~]	~ [~,~]
Eulipotyphla	I	Roseolovirus	Herpesviridae	0	0 [0,2]	~ [~,~]	1 [0,2]	~ [~,~]	0	0 [0,2]	1 [0,2]	~ [~,~]	~ [~,~]	0	0 [0,0]	0 [0,0]	~ [~,~]	~ [~,~]
Eulipotyphla	I	Simplexvirus	Herpesviridae	0	0 [0,11]	~ [~,~]	2 [0,25]	~ [~,~]	0	0 [0,10]	2 [0,12]	~ [~,~]	~ [~,~]	0	0 [0,4]	1 [0,5]	~ [~,~]	~ [~,~]
Eulipotyphla	I	Varicellovirus	Herpesviridae	0	0 [0,28]	~ [~,~]	4 [0,33]	~ [~,~]	0	0 [0,1]	0 [0,4]	~ [~,~]	~ [~,~]	0	0 [0,23]	4 [0,26]	~ [~,~]	~ [~,~]
Eulipotyphla	IV	Picornavirales	Na	1	0 [0,0]	1 [1,1]	0 [0,0]	1 [1,1]	0	0 [0,0]	0 [0,0]	~ [~,~]	~ [~,~]	0	0 [0,0]	0 [0,0]	~ [~,~]	~ [~,~]
Eulipotyphla	V	Orthonairovirus	Nairoviridae	1	9 [1,55]	10 [2,56]	3 [1,46]	4 [2,47]	0	8 [1,37]	3 [1,29]	~ [~,~]	~ [~,~]	0	6 [1,28]	2 [1,20]	~ [~,~]	~ [~,~]
Eulipotyphla	V	Alphainfluenzavirus	Orthomyxoviridae	0	1 [0,10]	~ [~,~]	2 [1,11]	~ [~,~]	0	1 [0,10]	2 [1,11]	~ [~,~]	~ [~,~]	0	1 [0,10]	2 [1,11]	~ [~,~]	~ [~,~]
Eulipotyphla	V	Betainfluenzavirus	Orthomyxoviridae	0	0 [0,11]	~ [~,~]	0 [0,10]	~ [~,~]	0	0 [0,11]	0 [0,10]	~ [~,~]	~ [~,~]	0	0 [0,11]	0 [0,10]	~ [~,~]	~ [~,~]
Eulipotyphla	V	Deltainfluenzavirus	Orthomyxoviridae	0	0 [0,0]	~ [~,~]	0 [0,1]	~ [~,~]	0	0 [0,0]	0 [0,0]	~ [~,~]	~ [~,~]	0	0 [0,0]	0 [0,1]	~ [~,~]	~ [~,~]
Eulipotyphla	V	Gammainfluenzavirus	Orthomyxoviridae	0	0 [0,14]	~ [~,~]	0 [0,11]	~ [~,~]	0	0 [0,14]	0 [0,11]	~ [~,~]	~ [~,~]	0	0 [0,14]	0 [0,11]	~ [~,~]	~ [~,~]
Eulipotyphla	V	Thogotovirus	Orthomyxoviridae	0	4 [0,10]	~ [~,~]	3 [0,9]	~ [~,~]	0	4 [0,10]	3 [0,9]	~ [~,~]	~ [~,~]	0	4 [0,10]	3 [0,9]	~ [~,~]	~ [~,~]
Eulipotyphla	I	Alphapapillomavirus	Papillomaviridae	0	0 [0,0]	~ [~,~]	0 [0,1]	~ [~,~]	0	0 [0,0]	0 [0,1]	~ [~,~]	~ [~,~]	0	0 [0,0]	0 [0,0]	~ [~,~]	~ [~,~]
Eulipotyphla	I	Betapapillomavirus	Papillomaviridae	0	0 [0,1]	~ [~,~]	0 [0,1]	~ [~,~]	0	0 [0,1]	0 [0,1]	~ [~,~]	~ [~,~]	0	0 [0,1]	0 [0,1]	~ [~,~]	~ [~,~]
Eulipotyphla	I	Deltapapillomavirus	Papillomaviridae	0	0 [0,4]	~ [~,~]	0 [0,4]	~ [~,~]	0	0 [0,0]	0 [0,0]	~ [~,~]	~ [~,~]	0	0 [0,4]	0 [0,4]	~ [~,~]	~ [~,~]
Eulipotyphla	I	Dyophipapillomavirus	Papillomaviridae	1	0 [0,1]	1 [1,2]	0 [0,2]	1 [1,3]	0	0 [0,0]	0 [0,0]	~ [~,~]	~ [~,~]	0	0 [0,0]	0 [0,0]	~ [~,~]	~ [~,~]
Eulipotyphla	I	Dyoxipapillomavirus	Papillomaviridae	0	0 [0,6]	~ [~,~]	0 [0,7]	~ [~,~]	0	0 [0,0]	0 [0,0]	~ [~,~]	~ [~,~]	0	0 [0,6]	0 [0,7]	~ [~,~]	~ [~,~]
Eulipotyphla	I	Iotapapillomavirus	Papillomaviridae	0	0 [0,2]	~ [~,~]	0 [0,1]	~ [~,~]	0	0 [0,0]	0 [0,0]	~ [~,~]	~ [~,~]	0	0 [0,2]	0 [0,1]	~ [~,~]	~ [~,~]
Eulipotyphla	I	Lambdapapillomavirus	Papillomaviridae	0	0 [0,2]	~ [~,~]	0 [0,2]	~ [~,~]	0	0 [0,0]	0 [0,0]	~ [~,~]	~ [~,~]	0	0 [0,0]	0 [0,1]	~ [~,~]	~ [~,~]
Eulipotyphla	I	Papillomaviridae	Papillomaviridae	0	0 [0,3]	~ [~,~]	0 [0,3]	~ [~,~]	0	0 [0,0]	0 [0,0]	~ [~,~]	~ [~,~]	0	0 [0,3]	0 [0,3]	~ [~,~]	~ [~,~]
Eulipotyphla	I	Pipapillomavirus	Papillomaviridae	0	0 [0,5]	~ [~,~]	0 [0,3]	~ [~,~]	0	0 [0,0]	0 [0,0]	~ [~,~]	~ [~,~]	0	0 [0,5]	0 [0,3]	~ [~,~]	~ [~,~]
Eulipotyphla	V	Avulavirus	Paramyxoviridae	1	2 [0,8]	3 [1,9]	2 [0,9]	3 [1,10]	1	2 [0,8]	2 [0,9]	3 [1,9]	3 [1,10]	1	2 [0,8]	2 [0,9]	3 [1,9]	3 [1,10]
Eulipotyphla	V	Henipavirus	Paramyxoviridae	0	2 [0,12]	~ [~,~]	2 [0,8]	~ [~,~]	0	2 [0,12]	2 [0,8]	~ [~,~]	~ [~,~]	0	2 [0,12]	2 [0,8]	~ [~,~]	~ [~,~]
Eulipotyphla	V	Jeilongvirus	Paramyxoviridae	0	0 [0,3]	~ [~,~]	0 [0,3]	~ [~,~]	0	0 [0,0]	0 [0,0]	~ [~,~]	~ [~,~]	0	0 [0,3]	0 [0,3]	~ [~,~]	~ [~,~]
Eulipotyphla	V	Morbillivirus	Paramyxoviridae	0	2 [0,32]	~ [~,~]	3 [0,37]	~ [~,~]	0	0 [0,2]	0 [0,3]	~ [~,~]	~ [~,~]	0	2 [0,20]	3 [0,20]	~ [~,~]	~ [~,~]
Eulipotyphla	V	Narmovirus	Paramyxoviridae	0	0 [0,3]	~ [~,~]	0 [0,2]	~ [~,~]	0	0 [0,0]	0 [0,0]	~ [~,~]	~ [~,~]	0	0 [0,0]	0 [0,0]	~ [~,~]	~ [~,~]
Eulipotyphla	V	Paramyxoviridae	Paramyxoviridae	1	0 [0,15]	1 [1,16]	1 [0,17]	2 [1,18]	0	0 [0,0]	0 [0,0]	~ [~,~]	~ [~,~]	0	0 [0,5]	1 [0,9]	~ [~,~]	~ [~,~]
Eulipotyphla	V	Pararubulavirus	Paramyxoviridae	0	0 [0,4]	~ [~,~]	0 [0,4]	~ [~,~]	0	0 [0,3]	0 [0,3]	~ [~,~]	~ [~,~]	0	0 [0,3]	0 [0,3]	~ [~,~]	~ [~,~]
Eulipotyphla	V	Respirovirus	Paramyxoviridae	0	1 [0,10]	~ [~,~]	2 [0,8]	~ [~,~]	0	0 [0,1]	0 [0,1]	~ [~,~]	~ [~,~]	0	1 [0,9]	2 [0,7]	~ [~,~]	~ [~,~]
Eulipotyphla	V	Rubulavirus	Paramyxoviridae	0	0 [0,18]	~ [~,~]	0 [0,18]	~ [~,~]	0	0 [0,13]	0 [0,13]	~ [~,~]	~ [~,~]	0	0 [0,18]	0 [0,18]	~ [~,~]	~ [~,~]
Eulipotyphla	II	Amdoparvovirus	Parvoviridae	0	0 [0,3]	~ [~,~]	0 [0,4]	~ [~,~]	0	0 [0,0]	0 [0,0]	~ [~,~]	~ [~,~]	0	0 [0,0]	0 [0,0]	~ [~,~]	~ [~,~]
Eulipotyphla	II	Bocaparvovirus	Parvoviridae	0	0 [0,4]	~ [~,~]	0 [0,1]	~ [~,~]	0	0 [0,0]	0 [0,0]	~ [~,~]	~ [~,~]	0	0 [0,0]	0 [0,1]	~ [~,~]	~ [~,~]
Eulipotyphla	II	Copiparvovirus	Parvoviridae	0	0 [0,1]	~ [~,~]	0 [0,1]	~ [~,~]	0	0 [0,0]	0 [0,0]	~ [~,~]	~ [~,~]	0	0 [0,1]	0 [0,1]	~ [~,~]	~ [~,~]
Eulipotyphla	II	Dependoparvovirus	Parvoviridae	0	0 [0,8]	~ [~,~]	0 [0,8]	~ [~,~]	0	0 [0,7]	0 [0,7]	~ [~,~]	~ [~,~]	0	0 [0,7]	0 [0,7]	~ [~,~]	~ [~,~]
Eulipotyphla	II	Erythroparvovirus	Parvoviridae	0	0 [0,5]	~ [~,~]	0 [0,7]	~ [~,~]	0	0 [0,5]	0 [0,7]	~ [~,~]	~ [~,~]	0	0 [0,0]	0 [0,0]	~ [~,~]	~ [~,~]
Eulipotyphla	II	Parvovirinae	Parvoviridae	0	0 [0,1]	~ [~,~]	0 [0,1]	~ [~,~]	0	0 [0,0]	0 [0,0]	~ [~,~]	~ [~,~]	0	0 [0,0]	0 [0,0]	~ [~,~]	~ [~,~]
Eulipotyphla	II	Protoparvovirus	Parvoviridae	2	0 [0,16]	1 [1,9]	1 [0,18]	1.5 [1,10]	0	0 [0,0]	0 [0,0]	~ [~,~]	~ [~,~]	0	0 [0,14]	0 [0,16]	~ [~,~]	~ [~,~]
Eulipotyphla	V	Orthobunyavirus	Peribunyaviridae	1	12 [0,118]	13 [1,119]	10 [0,87]	11 [1,88]	1	8 [0,86]	5 [0,60]	9 [1,87]	6 [1,61]	1	7 [0,64]	9 [0,52]	8 [1,65]	10 [1,53]
Eulipotyphla	V	Banyangvirus	Phenuiviridae	0	0 [0,9]	~ [~,~]	0 [0,3]	~ [~,~]	0	0 [0,9]	0 [0,3]	~ [~,~]	~ [~,~]	0	0 [0,0]	0 [0,0]	~ [~,~]	~ [~,~]
Eulipotyphla	V	Phlebovirus	Phenuiviridae	3	9 [1,46]	4 [1.333,16.333]	8 [2,39]	3.667 [1.667,14]	3	9 [1,43]	8 [2,38]	4 [1.333,15.333]	3.667 [1.667,13.667]	3	8 [1,37]	8 [2,35]	3.667 [1.333,13.333]	3.667 [1.667,12.667]
Eulipotyphla	IV	Aphthovirus	Picornaviridae	0	0 [0,10]	~ [~,~]	2 [0,8]	~ [~,~]	0	0 [0,9]	2 [0,8]	~ [~,~]	~ [~,~]	0	0 [0,10]	2 [0,8]	~ [~,~]	~ [~,~]
Eulipotyphla	IV	Cardiovirus	Picornaviridae	0	0 [0,11]	~ [~,~]	1 [0,10]	~ [~,~]	0	0 [0,11]	1 [0,10]	~ [~,~]	~ [~,~]	0	0 [0,11]	1 [0,10]	~ [~,~]	~ [~,~]
Eulipotyphla	IV	Crohivirus	Picornaviridae	1	0 [0,0]	1 [1,1]	0 [0,0]	1 [1,1]	0	0 [0,0]	0 [0,0]	~ [~,~]	~ [~,~]	0	0 [0,0]	0 [0,0]	~ [~,~]	~ [~,~]
Eulipotyphla	IV	Dicipivirus	Picornaviridae	1	1 [0,3]	2 [1,4]	1 [0,3]	2 [1,4]	0	0 [0,0]	0 [0,0]	~ [~,~]	~ [~,~]	0	0 [0,0]	0 [0,0]	~ [~,~]	~ [~,~]
Eulipotyphla	IV	Enterovirus	Picornaviridae	0	0 [0,5]	~ [~,~]	0 [0,10]	~ [~,~]	0	0 [0,5]	0 [0,10]	~ [~,~]	~ [~,~]	0	0 [0,5]	0 [0,8]	~ [~,~]	~ [~,~]
Eulipotyphla	IV	Hepatovirus	Picornaviridae	2	1 [0,34]	1.5 [1,18]	0 [0,34]	1 [1,18]	0	0 [0,4]	0 [0,4]	~ [~,~]	~ [~,~]	0	0 [0,0]	0 [0,0]	~ [~,~]	~ [~,~]
Eulipotyphla	IV	Hunnivirus	Picornaviridae	0	0 [0,1]	~ [~,~]	0 [0,1]	~ [~,~]	0	0 [0,0]	0 [0,0]	~ [~,~]	~ [~,~]	0	0 [0,1]	0 [0,1]	~ [~,~]	~ [~,~]
Eulipotyphla	IV	Kobuvirus	Picornaviridae	0	2 [0,8]	~ [~,~]	1 [0,7]	~ [~,~]	0	1 [0,5]	1 [0,4]	~ [~,~]	~ [~,~]	0	2 [0,6]	1 [0,5]	~ [~,~]	~ [~,~]
Eulipotyphla	IV	Parechovirus	Picornaviridae	0	0 [0,5]	~ [~,~]	0 [0,4]	~ [~,~]	0	0 [0,5]	0 [0,4]	~ [~,~]	~ [~,~]	0	0 [0,5]	0 [0,4]	~ [~,~]	~ [~,~]
Eulipotyphla	IV	Picornaviridae	Picornaviridae	0	0 [0,8]	~ [~,~]	0 [0,8]	~ [~,~]	0	0 [0,0]	0 [0,0]	~ [~,~]	~ [~,~]	0	0 [0,0]	0 [0,0]	~ [~,~]	~ [~,~]
Eulipotyphla	IV	Rosavirus	Picornaviridae	0	0 [0,1]	~ [~,~]	0 [0,1]	~ [~,~]	0	0 [0,0]	0 [0,0]	~ [~,~]	~ [~,~]	0	0 [0,1]	0 [0,1]	~ [~,~]	~ [~,~]
Eulipotyphla	V	Metapneumovirus	Pneumoviridae	0	0 [0,0]	~ [~,~]	0 [0,1]	~ [~,~]	0	0 [0,0]	0 [0,1]	~ [~,~]	~ [~,~]	0	0 [0,0]	0 [0,0]	~ [~,~]	~ [~,~]
Eulipotyphla	V	Orthopneumovirus	Pneumoviridae	0	0 [0,14]	~ [~,~]	1 [0,18]	~ [~,~]	0	0 [0,10]	1 [0,13]	~ [~,~]	~ [~,~]	0	0 [0,12]	1 [0,15]	~ [~,~]	~ [~,~]
Eulipotyphla	I	Alphapolyomavirus	Polyomaviridae	0	0 [0,8]	~ [~,~]	0 [0,7]	~ [~,~]	0	0 [0,8]	0 [0,7]	~ [~,~]	~ [~,~]	0	0 [0,0]	0 [0,0]	~ [~,~]	~ [~,~]
Eulipotyphla	I	Betapolyomavirus	Polyomaviridae	0	0 [0,3]	~ [~,~]	0 [0,3]	~ [~,~]	0	0 [0,2]	0 [0,2]	~ [~,~]	~ [~,~]	0	0 [0,0]	0 [0,0]	~ [~,~]	~ [~,~]
Eulipotyphla	I	Polyomaviridae	Polyomaviridae	0	0 [0,2]	~ [~,~]	0 [0,2]	~ [~,~]	0	0 [0,0]	0 [0,0]	~ [~,~]	~ [~,~]	0	0 [0,0]	0 [0,0]	~ [~,~]	~ [~,~]
Eulipotyphla	I	Capripoxvirus	Poxviridae	0	0 [0,5]	~ [~,~]	0 [0,5]	~ [~,~]	0	0 [0,0]	0 [0,0]	~ [~,~]	~ [~,~]	0	0 [0,5]	0 [0,5]	~ [~,~]	~ [~,~]
Eulipotyphla	I	Chordopoxvirinae	Poxviridae	0	0 [0,4]	~ [~,~]	0 [0,3]	~ [~,~]	0	0 [0,0]	0 [0,0]	~ [~,~]	~ [~,~]	0	0 [0,0]	0 [0,0]	~ [~,~]	~ [~,~]
Eulipotyphla	I	Leporipoxvirus	Poxviridae	0	0 [0,2]	~ [~,~]	0 [0,1]	~ [~,~]	0	0 [0,0]	0 [0,0]	~ [~,~]	~ [~,~]	0	0 [0,2]	0 [0,1]	~ [~,~]	~ [~,~]
Eulipotyphla	I	Molluscipoxvirus	Poxviridae	0	0 [0,1]	~ [~,~]	0 [0,1]	~ [~,~]	0	0 [0,1]	0 [0,1]	~ [~,~]	~ [~,~]	0	0 [0,1]	0 [0,1]	~ [~,~]	~ [~,~]
Eulipotyphla	I	Orthopoxvirus	Poxviridae	0	0 [0,34]	~ [~,~]	0 [0,34]	~ [~,~]	0	0 [0,20]	0 [0,19]	~ [~,~]	~ [~,~]	0	0 [0,18]	0 [0,18]	~ [~,~]	~ [~,~]
Eulipotyphla	I	Parapoxvirus	Poxviridae	0	0 [0,9]	~ [~,~]	3 [0,8]	~ [~,~]	0	0 [0,9]	3 [0,7]	~ [~,~]	~ [~,~]	0	0 [0,9]	3 [0,8]	~ [~,~]	~ [~,~]
Eulipotyphla	III	Coltivirus	Reoviridae	0	0 [0,9]	~ [~,~]	0 [0,8]	~ [~,~]	0	0 [0,9]	0 [0,8]	~ [~,~]	~ [~,~]	0	0 [0,0]	0 [0,0]	~ [~,~]	~ [~,~]
Eulipotyphla	III	Orbivirus	Reoviridae	0	0 [0,26]	~ [~,~]	4 [0,24]	~ [~,~]	0	0 [0,0]	0 [0,0]	~ [~,~]	~ [~,~]	0	0 [0,23]	4 [0,22]	~ [~,~]	~ [~,~]
Eulipotyphla	III	Orthoreovirus	Reoviridae	0	4 [0,19]	~ [~,~]	5 [0,18]	~ [~,~]	0	4 [0,19]	5 [0,17]	~ [~,~]	~ [~,~]	0	4 [0,15]	5 [0,15]	~ [~,~]	~ [~,~]
Eulipotyphla	III	Rotavirus	Reoviridae	0	0 [0,35]	~ [~,~]	4 [0,30]	~ [~,~]	0	0 [0,25]	4 [0,24]	~ [~,~]	~ [~,~]	0	0 [0,26]	4 [0,26]	~ [~,~]	~ [~,~]
Eulipotyphla	III	Seadornavirus	Reoviridae	0	0 [0,2]	~ [~,~]	0 [0,2]	~ [~,~]	0	0 [0,2]	0 [0,2]	~ [~,~]	~ [~,~]	0	0 [0,2]	0 [0,2]	~ [~,~]	~ [~,~]
Eulipotyphla	VI	Betaretrovirus	Retroviridae	0	0 [0,5]	~ [~,~]	0 [0,5]	~ [~,~]	0	0 [0,3]	0 [0,3]	~ [~,~]	~ [~,~]	0	0 [0,5]	0 [0,5]	~ [~,~]	~ [~,~]
Eulipotyphla	VI	Deltaretrovirus	Retroviridae	0	1 [0,11]	~ [~,~]	2 [0,11]	~ [~,~]	0	1 [0,11]	2 [0,11]	~ [~,~]	~ [~,~]	0	1 [0,2]	2 [0,4]	~ [~,~]	~ [~,~]
Eulipotyphla	VI	Felispumavirus	Retroviridae	0	0 [0,1]	~ [~,~]	0 [0,1]	~ [~,~]	0	0 [0,0]	0 [0,0]	~ [~,~]	~ [~,~]	0	0 [0,1]	0 [0,1]	~ [~,~]	~ [~,~]
Eulipotyphla	VI	Gammaretrovirus	Retroviridae	0	2 [0,36]	~ [~,~]	3 [0,24]	~ [~,~]	0	2 [0,23]	2 [0,17]	~ [~,~]	~ [~,~]	0	2 [0,31]	3 [0,22]	~ [~,~]	~ [~,~]
Eulipotyphla	VI	Lentivirus	Retroviridae	0	0 [0,23]	~ [~,~]	2 [0,25]	~ [~,~]	0	0 [0,5]	1 [0,6]	~ [~,~]	~ [~,~]	0	0 [0,12]	1 [0,12]	~ [~,~]	~ [~,~]
Eulipotyphla	VI	Spumavirus	Retroviridae	0	0 [0,7]	~ [~,~]	0 [0,7]	~ [~,~]	0	0 [0,7]	0 [0,7]	~ [~,~]	~ [~,~]	0	0 [0,0]	0 [0,0]	~ [~,~]	~ [~,~]
Eulipotyphla	V	Ephemerovirus	Rhabdoviridae	0	0 [0,0]	~ [~,~]	0 [0,1]	~ [~,~]	0	0 [0,0]	0 [0,0]	~ [~,~]	~ [~,~]	0	0 [0,0]	0 [0,1]	~ [~,~]	~ [~,~]
Eulipotyphla	V	Ledantevirus	Rhabdoviridae	0	0 [0,3]	~ [~,~]	0 [0,0]	~ [~,~]	0	0 [0,0]	0 [0,0]	~ [~,~]	~ [~,~]	0	0 [0,0]	0 [0,0]	~ [~,~]	~ [~,~]
Eulipotyphla	V	Lyssavirus	Rhabdoviridae	1	10 [0,53]	11 [1,54]	4 [0,54]	5 [1,55]	1	10 [0,47]	4 [0,44]	11 [1,48]	5 [1,45]	1	9 [0,42]	4 [0,43]	10 [1,43]	5 [1,44]
Eulipotyphla	V	Tibrovirus	Rhabdoviridae	0	1 [0,5]	~ [~,~]	0 [0,5]	~ [~,~]	0	0 [0,0]	0 [0,0]	~ [~,~]	~ [~,~]	0	1 [0,5]	0 [0,5]	~ [~,~]	~ [~,~]
Eulipotyphla	V	Tupavirus	Rhabdoviridae	0	0 [0,1]	~ [~,~]	0 [0,0]	~ [~,~]	0	0 [0,0]	0 [0,0]	~ [~,~]	~ [~,~]	0	0 [0,0]	0 [0,0]	~ [~,~]	~ [~,~]
Eulipotyphla	V	Vesiculovirus	Rhabdoviridae	0	3 [0,38]	~ [~,~]	1 [0,29]	~ [~,~]	0	2 [0,28]	1 [0,22]	~ [~,~]	~ [~,~]	0	2 [0,31]	1 [0,23]	~ [~,~]	~ [~,~]
Eulipotyphla	IV	Alphavirus	Togaviridae	0	10 [2,59]	~ [~,~]	5 [0,50]	~ [~,~]	0	10 [2,58]	5 [0,49]	~ [~,~]	~ [~,~]	0	9 [2,55]	4 [0,45]	~ [~,~]	~ [~,~]
Hyracoidea	V	Mammarenavirus	Arenaviridae	0	0 [0,2]	~ [~,~]	0 [0,1]	~ [~,~]	0	0 [0,1]	0 [0,0]	~ [~,~]	~ [~,~]	0	0 [0,1]	0 [0,0]	~ [~,~]	~ [~,~]
Hyracoidea	V	Bornaviridae	Bornaviridae	0	0 [0,0]	~ [~,~]	0 [0,1]	~ [~,~]	0	0 [0,0]	0 [0,1]	~ [~,~]	~ [~,~]	0	0 [0,0]	0 [0,1]	~ [~,~]	~ [~,~]
Hyracoidea	II	Circovirus	Circoviridae	0	0 [0,1]	~ [~,~]	0 [0,1]	~ [~,~]	0	0 [0,0]	0 [0,0]	~ [~,~]	~ [~,~]	0	0 [0,1]	0 [0,1]	~ [~,~]	~ [~,~]
Hyracoidea	IV	Betacoronavirus	Coronaviridae	0	0 [0,1]	~ [~,~]	0 [0,1]	~ [~,~]	0	0 [0,1]	0 [0,1]	~ [~,~]	~ [~,~]	0	0 [0,1]	0 [0,1]	~ [~,~]	~ [~,~]
Hyracoidea	IV	Flavivirus	Flaviviridae	0	0 [0,2]	~ [~,~]	0 [0,6]	~ [~,~]	0	0 [0,2]	0 [0,6]	~ [~,~]	~ [~,~]	0	0 [0,2]	0 [0,5]	~ [~,~]	~ [~,~]
Hyracoidea	V	Orthohantavirus	Hantaviridae	0	0 [0,1]	~ [~,~]	0 [0,1]	~ [~,~]	0	0 [0,0]	0 [0,0]	~ [~,~]	~ [~,~]	0	0 [0,0]	0 [0,0]	~ [~,~]	~ [~,~]
Hyracoidea	I	Lymphocryptovirus	Herpesviridae	0	0 [0,0]	~ [~,~]	0 [0,1]	~ [~,~]	0	0 [0,0]	0 [0,0]	~ [~,~]	~ [~,~]	0	0 [0,0]	0 [0,0]	~ [~,~]	~ [~,~]
Hyracoidea	I	Muromegalovirus	Herpesviridae	0	0 [0,1]	~ [~,~]	0 [0,1]	~ [~,~]	0	0 [0,0]	0 [0,0]	~ [~,~]	~ [~,~]	0	0 [0,1]	0 [0,1]	~ [~,~]	~ [~,~]
Hyracoidea	I	Rhadinovirus	Herpesviridae	1	0 [0,0]	1 [1,1]	0 [0,0]	1 [1,1]	0	0 [0,0]	0 [0,0]	~ [~,~]	~ [~,~]	0	0 [0,0]	0 [0,0]	~ [~,~]	~ [~,~]
Hyracoidea	I	Simplexvirus	Herpesviridae	0	0 [0,0]	~ [~,~]	0 [0,1]	~ [~,~]	0	0 [0,0]	0 [0,0]	~ [~,~]	~ [~,~]	0	0 [0,0]	0 [0,0]	~ [~,~]	~ [~,~]
Hyracoidea	I	Varicellovirus	Herpesviridae	0	0 [0,1]	~ [~,~]	0 [0,2]	~ [~,~]	0	0 [0,1]	0 [0,1]	~ [~,~]	~ [~,~]	0	0 [0,0]	0 [0,1]	~ [~,~]	~ [~,~]
Hyracoidea	V	Orthonairovirus	Nairoviridae	0	0 [0,2]	~ [~,~]	0 [0,2]	~ [~,~]	0	0 [0,1]	0 [0,1]	~ [~,~]	~ [~,~]	0	0 [0,1]	0 [0,1]	~ [~,~]	~ [~,~]
Hyracoidea	V	Betainfluenzavirus	Orthomyxoviridae	0	0 [0,1]	~ [~,~]	0 [0,1]	~ [~,~]	0	0 [0,1]	0 [0,1]	~ [~,~]	~ [~,~]	0	0 [0,1]	0 [0,1]	~ [~,~]	~ [~,~]
Hyracoidea	I	Dyoxipapillomavirus	Papillomaviridae	0	0 [0,1]	~ [~,~]	0 [0,1]	~ [~,~]	0	0 [0,0]	0 [0,0]	~ [~,~]	~ [~,~]	0	0 [0,1]	0 [0,1]	~ [~,~]	~ [~,~]
Hyracoidea	V	Henipavirus	Paramyxoviridae	0	0 [0,1]	~ [~,~]	0 [0,1]	~ [~,~]	0	0 [0,1]	0 [0,1]	~ [~,~]	~ [~,~]	0	0 [0,1]	0 [0,1]	~ [~,~]	~ [~,~]
Hyracoidea	V	Morbillivirus	Paramyxoviridae	0	0 [0,0]	~ [~,~]	0 [0,1]	~ [~,~]	0	0 [0,0]	0 [0,0]	~ [~,~]	~ [~,~]	0	0 [0,0]	0 [0,1]	~ [~,~]	~ [~,~]
Hyracoidea	V	Pararubulavirus	Paramyxoviridae	0	0 [0,1]	~ [~,~]	0 [0,1]	~ [~,~]	0	0 [0,1]	0 [0,1]	~ [~,~]	~ [~,~]	0	0 [0,1]	0 [0,1]	~ [~,~]	~ [~,~]
Hyracoidea	II	Bocaparvovirus	Parvoviridae	0	0 [0,0]	~ [~,~]	0 [0,1]	~ [~,~]	0	0 [0,0]	0 [0,0]	~ [~,~]	~ [~,~]	0	0 [0,0]	0 [0,1]	~ [~,~]	~ [~,~]
Hyracoidea	V	Orthobunyavirus	Peribunyaviridae	0	0 [0,2]	~ [~,~]	0 [0,1]	~ [~,~]	0	0 [0,1]	0 [0,0]	~ [~,~]	~ [~,~]	0	0 [0,1]	0 [0,1]	~ [~,~]	~ [~,~]
Hyracoidea	V	Phlebovirus	Phenuiviridae	0	0 [0,1]	~ [~,~]	0 [0,1]	~ [~,~]	0	0 [0,1]	0 [0,1]	~ [~,~]	~ [~,~]	0	0 [0,1]	0 [0,1]	~ [~,~]	~ [~,~]
Hyracoidea	IV	Enterovirus	Picornaviridae	0	0 [0,0]	~ [~,~]	0 [0,1]	~ [~,~]	0	0 [0,0]	0 [0,1]	~ [~,~]	~ [~,~]	0	0 [0,0]	0 [0,1]	~ [~,~]	~ [~,~]
Hyracoidea	I	Orthopoxvirus	Poxviridae	0	0 [0,1]	~ [~,~]	0 [0,2]	~ [~,~]	0	0 [0,0]	0 [0,1]	~ [~,~]	~ [~,~]	0	0 [0,0]	0 [0,1]	~ [~,~]	~ [~,~]
Hyracoidea	III	Orbivirus	Reoviridae	0	0 [0,0]	~ [~,~]	0 [0,1]	~ [~,~]	0	0 [0,0]	0 [0,0]	~ [~,~]	~ [~,~]	0	0 [0,0]	0 [0,0]	~ [~,~]	~ [~,~]
Hyracoidea	III	Rotavirus	Reoviridae	0	0 [0,0]	~ [~,~]	0 [0,1]	~ [~,~]	0	0 [0,0]	0 [0,1]	~ [~,~]	~ [~,~]	0	0 [0,0]	0 [0,1]	~ [~,~]	~ [~,~]
Hyracoidea	VI	Deltaretrovirus	Retroviridae	0	0 [0,0]	~ [~,~]	0 [0,1]	~ [~,~]	0	0 [0,0]	0 [0,1]	~ [~,~]	~ [~,~]	0	0 [0,0]	0 [0,1]	~ [~,~]	~ [~,~]
Hyracoidea	VI	Lentivirus	Retroviridae	0	0 [0,0]	~ [~,~]	0 [0,1]	~ [~,~]	0	0 [0,0]	0 [0,0]	~ [~,~]	~ [~,~]	0	0 [0,0]	0 [0,0]	~ [~,~]	~ [~,~]
Hyracoidea	V	Lyssavirus	Rhabdoviridae	0	0 [0,1]	~ [~,~]	0 [0,2]	~ [~,~]	0	0 [0,1]	0 [0,2]	~ [~,~]	~ [~,~]	0	0 [0,1]	0 [0,2]	~ [~,~]	~ [~,~]
Hyracoidea	V	Vesiculovirus	Rhabdoviridae	0	0 [0,2]	~ [~,~]	0 [0,2]	~ [~,~]	0	0 [0,2]	0 [0,2]	~ [~,~]	~ [~,~]	0	0 [0,1]	0 [0,1]	~ [~,~]	~ [~,~]
Hyracoidea	IV	Alphavirus	Togaviridae	0	0 [0,3]	~ [~,~]	0 [0,3]	~ [~,~]	0	0 [0,3]	0 [0,3]	~ [~,~]	~ [~,~]	0	0 [0,3]	0 [0,3]	~ [~,~]	~ [~,~]
Lagomorpha	I	Adenoviridae	Adenoviridae	0	0 [0,1]	~ [~,~]	0 [0,4]	~ [~,~]	0	0 [0,0]	0 [0,0]	~ [~,~]	~ [~,~]	0	0 [0,1]	0 [0,4]	~ [~,~]	~ [~,~]
Lagomorpha	I	Atadenovirus	Adenoviridae	0	2 [0,12]	~ [~,~]	2 [0,8]	~ [~,~]	0	0 [0,0]	0 [0,0]	~ [~,~]	~ [~,~]	0	0 [0,4]	0 [0,2]	~ [~,~]	~ [~,~]
Lagomorpha	I	Mastadenovirus	Adenoviridae	0	0 [0,7]	~ [~,~]	0 [0,12]	~ [~,~]	0	0 [0,0]	0 [0,7]	~ [~,~]	~ [~,~]	0	0 [0,7]	0 [0,8]	~ [~,~]	~ [~,~]
Lagomorpha	II	Anelloviridae	Anelloviridae	0	0 [0,2]	~ [~,~]	0 [0,3]	~ [~,~]	0	0 [0,1]	0 [0,2]	~ [~,~]	~ [~,~]	0	0 [0,1]	0 [0,2]	~ [~,~]	~ [~,~]
Lagomorpha	II	Betatorquevirus	Anelloviridae	0	0 [0,1]	~ [~,~]	0 [0,0]	~ [~,~]	0	0 [0,1]	0 [0,0]	~ [~,~]	~ [~,~]	0	0 [0,0]	0 [0,0]	~ [~,~]	~ [~,~]
Lagomorpha	II	Gammatorquevirus	Anelloviridae	0	0 [0,2]	~ [~,~]	0 [0,1]	~ [~,~]	0	0 [0,2]	0 [0,1]	~ [~,~]	~ [~,~]	0	0 [0,0]	0 [0,0]	~ [~,~]	~ [~,~]
Lagomorpha	V	Mammarenavirus	Arenaviridae	0	1 [0,23]	~ [~,~]	2 [0,30]	~ [~,~]	0	1 [0,15]	2 [0,18]	~ [~,~]	~ [~,~]	0	1 [0,16]	2 [0,21]	~ [~,~]	~ [~,~]
Lagomorpha	IV	Alphaarterivirus	Arteriviridae	0	0 [0,0]	~ [~,~]	0 [0,1]	~ [~,~]	0	0 [0,0]	0 [0,0]	~ [~,~]	~ [~,~]	0	0 [0,0]	0 [0,1]	~ [~,~]	~ [~,~]
Lagomorpha	I	Asfivirus	Asfarviridae	0	0 [0,0]	~ [~,~]	0 [0,1]	~ [~,~]	0	0 [0,0]	0 [0,0]	~ [~,~]	~ [~,~]	0	0 [0,0]	0 [0,1]	~ [~,~]	~ [~,~]
Lagomorpha	IV	Mamastrovirus	Astroviridae	0	0 [0,17]	~ [~,~]	0 [0,16]	~ [~,~]	0	0 [0,13]	0 [0,13]	~ [~,~]	~ [~,~]	0	0 [0,12]	0 [0,11]	~ [~,~]	~ [~,~]
Lagomorpha	V	Bornaviridae	Bornaviridae	0	0 [0,8]	~ [~,~]	1 [0,6]	~ [~,~]	0	0 [0,8]	1 [0,5]	~ [~,~]	~ [~,~]	0	0 [0,8]	1 [0,5]	~ [~,~]	~ [~,~]
Lagomorpha	V	Orthobornavirus	Bornaviridae	0	0 [0,7]	~ [~,~]	0 [0,6]	~ [~,~]	0	0 [0,7]	0 [0,6]	~ [~,~]	~ [~,~]	0	0 [0,3]	0 [0,4]	~ [~,~]	~ [~,~]
Lagomorpha	IV	Caliciviridae	Caliciviridae	0	0 [0,1]	~ [~,~]	0 [0,0]	~ [~,~]	0	0 [0,0]	0 [0,0]	~ [~,~]	~ [~,~]	0	0 [0,0]	0 [0,0]	~ [~,~]	~ [~,~]
Lagomorpha	IV	Lagovirus	Caliciviridae	12	15 [8,17]	2.25 [1.667,2.417]	15 [7,16]	2.25 [1.583,2.333]	0	0 [0,0]	0 [0,0]	~ [~,~]	~ [~,~]	11	13 [7,13]	13 [6,13]	2.182 [1.636,2.182]	2.182 [1.545,2.182]
Lagomorpha	IV	Norovirus	Caliciviridae	0	2 [0,3]	~ [~,~]	2 [0,4]	~ [~,~]	0	2 [0,3]	2 [0,4]	~ [~,~]	~ [~,~]	0	2 [0,3]	2 [0,4]	~ [~,~]	~ [~,~]
Lagomorpha	IV	Sapovirus	Caliciviridae	0	0 [0,0]	~ [~,~]	0 [0,1]	~ [~,~]	0	0 [0,0]	0 [0,1]	~ [~,~]	~ [~,~]	0	0 [0,0]	0 [0,1]	~ [~,~]	~ [~,~]
Lagomorpha	IV	Vesivirus	Caliciviridae	0	2 [0,5]	~ [~,~]	2 [0,5]	~ [~,~]	0	0 [0,2]	0 [0,2]	~ [~,~]	~ [~,~]	0	2 [0,5]	2 [0,5]	~ [~,~]	~ [~,~]
Lagomorpha	II	Circovirus	Circoviridae	0	0 [0,7]	~ [~,~]	0 [0,8]	~ [~,~]	0	0 [0,3]	0 [0,3]	~ [~,~]	~ [~,~]	0	0 [0,6]	0 [0,7]	~ [~,~]	~ [~,~]
Lagomorpha	II	Cyclovirus	Circoviridae	0	0 [0,1]	~ [~,~]	0 [0,1]	~ [~,~]	0	0 [0,1]	0 [0,1]	~ [~,~]	~ [~,~]	0	0 [0,1]	0 [0,1]	~ [~,~]	~ [~,~]
Lagomorpha	II	Gyrovirus	Circoviridae	0	0 [0,0]	~ [~,~]	0 [0,1]	~ [~,~]	0	0 [0,0]	0 [0,1]	~ [~,~]	~ [~,~]	0	0 [0,0]	0 [0,1]	~ [~,~]	~ [~,~]
Lagomorpha	IV	Alphacoronavirus	Coronaviridae	0	1 [0,6]	~ [~,~]	1 [0,8]	~ [~,~]	0	0 [0,1]	0 [0,1]	~ [~,~]	~ [~,~]	0	1 [0,6]	1 [0,8]	~ [~,~]	~ [~,~]
Lagomorpha	IV	Betacoronavirus	Coronaviridae	0	0 [0,14]	~ [~,~]	1 [0,13]	~ [~,~]	0	0 [0,12]	1 [0,11]	~ [~,~]	~ [~,~]	0	0 [0,13]	1 [0,11]	~ [~,~]	~ [~,~]
Lagomorpha	IV	Coronavirinae	Coronaviridae	0	2 [0,5]	~ [~,~]	2 [0,4]	~ [~,~]	0	0 [0,0]	0 [0,0]	~ [~,~]	~ [~,~]	0	2 [0,3]	2 [0,3]	~ [~,~]	~ [~,~]
Lagomorpha	V	Ebolavirus	Filoviridae	0	0 [0,0]	~ [~,~]	0 [0,4]	~ [~,~]	0	0 [0,0]	0 [0,4]	~ [~,~]	~ [~,~]	0	0 [0,0]	0 [0,1]	~ [~,~]	~ [~,~]
Lagomorpha	V	Marburgvirus	Filoviridae	0	0 [0,0]	~ [~,~]	0 [0,1]	~ [~,~]	0	0 [0,0]	0 [0,1]	~ [~,~]	~ [~,~]	0	0 [0,0]	0 [0,0]	~ [~,~]	~ [~,~]
Lagomorpha	IV	Flavivirus	Flaviviridae	3	27 [7,75]	10 [3.333,26]	28 [5,68]	10.333 [2.667,23.667]	3	27 [7,74]	28 [5,67]	10 [3.333,25.667]	10.333 [2.667,23.333]	3	24 [7,62]	24 [5,58]	9 [3.333,21.667]	9 [2.667,20.333]
Lagomorpha	IV	Hepacivirus	Flaviviridae	0	0 [0,1]	~ [~,~]	0 [0,3]	~ [~,~]	0	0 [0,0]	0 [0,1]	~ [~,~]	~ [~,~]	0	0 [0,1]	0 [0,2]	~ [~,~]	~ [~,~]
Lagomorpha	IV	Pegivirus	Flaviviridae	0	0 [0,2]	~ [~,~]	0 [0,3]	~ [~,~]	0	0 [0,1]	0 [0,2]	~ [~,~]	~ [~,~]	0	0 [0,0]	0 [0,0]	~ [~,~]	~ [~,~]
Lagomorpha	IV	Pestivirus	Flaviviridae	0	0 [0,11]	~ [~,~]	1 [0,17]	~ [~,~]	0	0 [0,0]	0 [0,0]	~ [~,~]	~ [~,~]	0	0 [0,11]	1 [0,17]	~ [~,~]	~ [~,~]
Lagomorpha	V	Orthohantavirus	Hantaviridae	0	2 [0,64]	~ [~,~]	3 [0,82]	~ [~,~]	0	2 [0,36]	3 [0,51]	~ [~,~]	~ [~,~]	0	2 [0,20]	3 [0,26]	~ [~,~]	~ [~,~]
Lagomorpha	VII	Orthohepadnavirus	Hepadnaviridae	0	0 [0,3]	~ [~,~]	0 [0,6]	~ [~,~]	0	0 [0,3]	0 [0,4]	~ [~,~]	~ [~,~]	0	0 [0,3]	0 [0,4]	~ [~,~]	~ [~,~]
Lagomorpha	IV	Orthohepevirus	Hepeviridae	0	2 [0,5]	~ [~,~]	2 [0,4]	~ [~,~]	0	2 [0,5]	2 [0,4]	~ [~,~]	~ [~,~]	0	2 [0,5]	2 [0,4]	~ [~,~]	~ [~,~]
Lagomorpha	I	Cytomegalovirus	Herpesviridae	0	0 [0,0]	~ [~,~]	0 [0,1]	~ [~,~]	0	0 [0,0]	0 [0,1]	~ [~,~]	~ [~,~]	0	0 [0,0]	0 [0,0]	~ [~,~]	~ [~,~]
Lagomorpha	I	Gammaherpesvirinae	Herpesviridae	0	0 [0,6]	~ [~,~]	0 [0,2]	~ [~,~]	0	0 [0,0]	0 [0,0]	~ [~,~]	~ [~,~]	0	0 [0,0]	0 [0,0]	~ [~,~]	~ [~,~]
Lagomorpha	I	Herpesviridae	Herpesviridae	1	1 [0,6]	2 [1,7]	1 [0,3]	2 [1,4]	0	0 [0,0]	0 [0,0]	~ [~,~]	~ [~,~]	0	0 [0,0]	0 [0,0]	~ [~,~]	~ [~,~]
Lagomorpha	I	Lymphocryptovirus	Herpesviridae	0	0 [0,1]	~ [~,~]	0 [0,2]	~ [~,~]	0	0 [0,0]	0 [0,1]	~ [~,~]	~ [~,~]	0	0 [0,0]	0 [0,1]	~ [~,~]	~ [~,~]
Lagomorpha	I	Macavirus	Herpesviridae	0	0 [0,9]	~ [~,~]	0 [0,9]	~ [~,~]	0	0 [0,0]	0 [0,0]	~ [~,~]	~ [~,~]	0	0 [0,9]	0 [0,9]	~ [~,~]	~ [~,~]
Lagomorpha	I	Muromegalovirus	Herpesviridae	0	0 [0,6]	~ [~,~]	0 [0,5]	~ [~,~]	0	0 [0,0]	0 [0,0]	~ [~,~]	~ [~,~]	0	0 [0,6]	0 [0,5]	~ [~,~]	~ [~,~]
Lagomorpha	I	Percavirus	Herpesviridae	0	0 [0,5]	~ [~,~]	0 [0,6]	~ [~,~]	0	0 [0,0]	0 [0,0]	~ [~,~]	~ [~,~]	0	0 [0,5]	0 [0,6]	~ [~,~]	~ [~,~]
Lagomorpha	I	Proboscivirus	Herpesviridae	0	0 [0,4]	~ [~,~]	0 [0,2]	~ [~,~]	0	0 [0,0]	0 [0,0]	~ [~,~]	~ [~,~]	0	0 [0,0]	0 [0,0]	~ [~,~]	~ [~,~]
Lagomorpha	I	Rhadinovirus	Herpesviridae	0	1 [0,8]	~ [~,~]	1 [0,7]	~ [~,~]	0	0 [0,0]	0 [0,1]	~ [~,~]	~ [~,~]	0	0 [0,3]	0 [0,3]	~ [~,~]	~ [~,~]
Lagomorpha	I	Roseolovirus	Herpesviridae	0	0 [0,0]	~ [~,~]	0 [0,1]	~ [~,~]	0	0 [0,0]	0 [0,1]	~ [~,~]	~ [~,~]	0	0 [0,0]	0 [0,0]	~ [~,~]	~ [~,~]
Lagomorpha	I	Simplexvirus	Herpesviridae	0	4 [0,17]	~ [~,~]	3 [0,19]	~ [~,~]	0	2 [0,12]	1 [0,13]	~ [~,~]	~ [~,~]	0	4 [0,17]	3 [0,15]	~ [~,~]	~ [~,~]
Lagomorpha	I	Varicellovirus	Herpesviridae	0	0 [0,14]	~ [~,~]	1 [0,22]	~ [~,~]	0	0 [0,1]	0 [0,1]	~ [~,~]	~ [~,~]	0	0 [0,11]	1 [0,18]	~ [~,~]	~ [~,~]
Lagomorpha	V	Orthonairovirus	Nairoviridae	0	4 [1,23]	~ [~,~]	4 [0,17]	~ [~,~]	0	4 [1,16]	4 [0,12]	~ [~,~]	~ [~,~]	0	4 [1,14]	4 [0,10]	~ [~,~]	~ [~,~]
Lagomorpha	V	Alphainfluenzavirus	Orthomyxoviridae	0	0 [0,4]	~ [~,~]	2 [0,4]	~ [~,~]	0	0 [0,4]	2 [0,4]	~ [~,~]	~ [~,~]	0	0 [0,4]	2 [0,4]	~ [~,~]	~ [~,~]
Lagomorpha	V	Betainfluenzavirus	Orthomyxoviridae	0	0 [0,5]	~ [~,~]	0 [0,5]	~ [~,~]	0	0 [0,5]	0 [0,5]	~ [~,~]	~ [~,~]	0	0 [0,5]	0 [0,5]	~ [~,~]	~ [~,~]
Lagomorpha	V	Deltainfluenzavirus	Orthomyxoviridae	0	0 [0,0]	~ [~,~]	0 [0,1]	~ [~,~]	0	0 [0,0]	0 [0,0]	~ [~,~]	~ [~,~]	0	0 [0,0]	0 [0,1]	~ [~,~]	~ [~,~]
Lagomorpha	V	Gammainfluenzavirus	Orthomyxoviridae	0	0 [0,4]	~ [~,~]	0 [0,4]	~ [~,~]	0	0 [0,4]	0 [0,4]	~ [~,~]	~ [~,~]	0	0 [0,4]	0 [0,4]	~ [~,~]	~ [~,~]
Lagomorpha	V	Thogotovirus	Orthomyxoviridae	0	2 [0,5]	~ [~,~]	2 [0,4]	~ [~,~]	0	2 [0,5]	2 [0,4]	~ [~,~]	~ [~,~]	0	2 [0,5]	2 [0,4]	~ [~,~]	~ [~,~]
Lagomorpha	I	Deltapapillomavirus	Papillomaviridae	0	0 [0,2]	~ [~,~]	0 [0,3]	~ [~,~]	0	0 [0,0]	0 [0,0]	~ [~,~]	~ [~,~]	0	0 [0,2]	0 [0,3]	~ [~,~]	~ [~,~]
Lagomorpha	I	Dyoxipapillomavirus	Papillomaviridae	0	0 [0,4]	~ [~,~]	0 [0,3]	~ [~,~]	0	0 [0,0]	0 [0,0]	~ [~,~]	~ [~,~]	0	0 [0,4]	0 [0,3]	~ [~,~]	~ [~,~]
Lagomorpha	I	Kappapapillomavirus	Papillomaviridae	2	11 [2,13]	6.5 [2,7.5]	11 [3,13]	6.5 [2.5,7.5]	0	0 [0,0]	0 [0,0]	~ [~,~]	~ [~,~]	2	11 [2,13]	11 [3,13]	6.5 [2,7.5]	6.5 [2.5,7.5]
Lagomorpha	I	Lambdapapillomavirus	Papillomaviridae	0	0 [0,1]	~ [~,~]	0 [0,1]	~ [~,~]	0	0 [0,0]	0 [0,0]	~ [~,~]	~ [~,~]	0	0 [0,1]	0 [0,1]	~ [~,~]	~ [~,~]
Lagomorpha	I	Pipapillomavirus	Papillomaviridae	0	0 [0,1]	~ [~,~]	0 [0,0]	~ [~,~]	0	0 [0,0]	0 [0,0]	~ [~,~]	~ [~,~]	0	0 [0,1]	0 [0,0]	~ [~,~]	~ [~,~]
Lagomorpha	V	Avulavirus	Paramyxoviridae	0	0 [0,2]	~ [~,~]	1 [0,2]	~ [~,~]	0	0 [0,2]	1 [0,2]	~ [~,~]	~ [~,~]	0	0 [0,2]	1 [0,2]	~ [~,~]	~ [~,~]
Lagomorpha	V	Henipavirus	Paramyxoviridae	0	0 [0,5]	~ [~,~]	0 [0,5]	~ [~,~]	0	0 [0,5]	0 [0,5]	~ [~,~]	~ [~,~]	0	0 [0,5]	0 [0,5]	~ [~,~]	~ [~,~]
Lagomorpha	V	Jeilongvirus	Paramyxoviridae	0	0 [0,1]	~ [~,~]	0 [0,1]	~ [~,~]	0	0 [0,0]	0 [0,0]	~ [~,~]	~ [~,~]	0	0 [0,1]	0 [0,1]	~ [~,~]	~ [~,~]
Lagomorpha	V	Morbillivirus	Paramyxoviridae	0	1 [0,13]	~ [~,~]	1 [0,19]	~ [~,~]	0	0 [0,0]	0 [0,1]	~ [~,~]	~ [~,~]	0	1 [0,10]	1 [0,13]	~ [~,~]	~ [~,~]
Lagomorpha	V	Paramyxoviridae	Paramyxoviridae	0	0 [0,4]	~ [~,~]	1 [0,8]	~ [~,~]	0	0 [0,0]	0 [0,0]	~ [~,~]	~ [~,~]	0	0 [0,1]	1 [0,4]	~ [~,~]	~ [~,~]
Lagomorpha	V	Pararubulavirus	Paramyxoviridae	0	0 [0,3]	~ [~,~]	0 [0,4]	~ [~,~]	0	0 [0,3]	0 [0,4]	~ [~,~]	~ [~,~]	0	0 [0,0]	0 [0,1]	~ [~,~]	~ [~,~]
Lagomorpha	V	Respirovirus	Paramyxoviridae	0	0 [0,5]	~ [~,~]	1 [0,10]	~ [~,~]	0	0 [0,0]	0 [0,1]	~ [~,~]	~ [~,~]	0	0 [0,5]	1 [0,9]	~ [~,~]	~ [~,~]
Lagomorpha	V	Rubulavirus	Paramyxoviridae	0	0 [0,4]	~ [~,~]	0 [0,6]	~ [~,~]	0	0 [0,4]	0 [0,6]	~ [~,~]	~ [~,~]	0	0 [0,4]	0 [0,5]	~ [~,~]	~ [~,~]
Lagomorpha	II	Bocaparvovirus	Parvoviridae	0	1 [0,4]	~ [~,~]	1 [0,3]	~ [~,~]	0	0 [0,0]	0 [0,0]	~ [~,~]	~ [~,~]	0	1 [0,3]	1 [0,3]	~ [~,~]	~ [~,~]
Lagomorpha	II	Dependoparvovirus	Parvoviridae	0	0 [0,4]	~ [~,~]	0 [0,6]	~ [~,~]	0	0 [0,4]	0 [0,6]	~ [~,~]	~ [~,~]	0	0 [0,4]	0 [0,6]	~ [~,~]	~ [~,~]
Lagomorpha	II	Erythroparvovirus	Parvoviridae	0	0 [0,2]	~ [~,~]	0 [0,4]	~ [~,~]	0	0 [0,2]	0 [0,4]	~ [~,~]	~ [~,~]	0	0 [0,0]	0 [0,0]	~ [~,~]	~ [~,~]
Lagomorpha	II	Protoparvovirus	Parvoviridae	0	0 [0,3]	~ [~,~]	0 [0,4]	~ [~,~]	0	0 [0,0]	0 [0,0]	~ [~,~]	~ [~,~]	0	0 [0,3]	0 [0,4]	~ [~,~]	~ [~,~]
Lagomorpha	V	Orthobunyavirus	Peribunyaviridae	7	25 [3,67]	4.571 [1.429,10.571]	23 [2,56]	4.286 [1.286,9]	7	14 [1,42]	13 [0,34]	3 [1.143,7]	2.857 [1,5.857]	6	14 [2,40]	13 [2,34]	3.333 [1.333,7.667]	3.167 [1.333,6.667]
Lagomorpha	V	Banyangvirus	Phenuiviridae	0	0 [0,2]	~ [~,~]	0 [0,1]	~ [~,~]	0	0 [0,2]	0 [0,1]	~ [~,~]	~ [~,~]	0	0 [0,0]	0 [0,0]	~ [~,~]	~ [~,~]
Lagomorpha	V	Phlebovirus	Phenuiviridae	1	8 [1,28]	9 [2,29]	7 [0,23]	8 [1,24]	0	8 [1,23]	7 [0,19]	~ [~,~]	~ [~,~]	0	8 [1,21]	7 [0,18]	~ [~,~]	~ [~,~]
Lagomorpha	III	Picobirnavirus	Picobirnaviridae	0	2 [0,3]	~ [~,~]	2 [0,3]	~ [~,~]	0	0 [0,0]	0 [0,0]	~ [~,~]	~ [~,~]	0	2 [0,3]	2 [0,3]	~ [~,~]	~ [~,~]
Lagomorpha	IV	Aphthovirus	Picornaviridae	0	0 [0,9]	~ [~,~]	1 [0,7]	~ [~,~]	0	0 [0,4]	1 [0,4]	~ [~,~]	~ [~,~]	0	0 [0,9]	1 [0,7]	~ [~,~]	~ [~,~]
Lagomorpha	IV	Cardiovirus	Picornaviridae	0	2 [0,8]	~ [~,~]	2 [0,6]	~ [~,~]	0	2 [0,8]	2 [0,6]	~ [~,~]	~ [~,~]	0	2 [0,8]	2 [0,6]	~ [~,~]	~ [~,~]
Lagomorpha	IV	Cosavirus	Picornaviridae	0	0 [0,1]	~ [~,~]	0 [0,1]	~ [~,~]	0	0 [0,1]	0 [0,1]	~ [~,~]	~ [~,~]	0	0 [0,1]	0 [0,1]	~ [~,~]	~ [~,~]
Lagomorpha	IV	Enterovirus	Picornaviridae	0	0 [0,1]	~ [~,~]	0 [0,8]	~ [~,~]	0	0 [0,1]	0 [0,7]	~ [~,~]	~ [~,~]	0	0 [0,1]	0 [0,4]	~ [~,~]	~ [~,~]
Lagomorpha	IV	Hepatovirus	Picornaviridae	0	2 [0,7]	~ [~,~]	1 [0,8]	~ [~,~]	0	0 [0,1]	0 [0,2]	~ [~,~]	~ [~,~]	0	0 [0,0]	0 [0,0]	~ [~,~]	~ [~,~]
Lagomorpha	IV	Kobuvirus	Picornaviridae	0	6 [0,18]	~ [~,~]	5 [0,13]	~ [~,~]	0	0 [0,1]	0 [0,1]	~ [~,~]	~ [~,~]	0	6 [0,18]	5 [0,13]	~ [~,~]	~ [~,~]
Lagomorpha	IV	Parechovirus	Picornaviridae	0	1 [0,3]	~ [~,~]	1 [0,3]	~ [~,~]	0	1 [0,3]	1 [0,3]	~ [~,~]	~ [~,~]	0	1 [0,3]	1 [0,3]	~ [~,~]	~ [~,~]
Lagomorpha	IV	Rosavirus	Picornaviridae	0	0 [0,1]	~ [~,~]	0 [0,0]	~ [~,~]	0	0 [0,0]	0 [0,0]	~ [~,~]	~ [~,~]	0	0 [0,1]	0 [0,0]	~ [~,~]	~ [~,~]
Lagomorpha	V	Metapneumovirus	Pneumoviridae	0	0 [0,0]	~ [~,~]	0 [0,1]	~ [~,~]	0	0 [0,0]	0 [0,1]	~ [~,~]	~ [~,~]	0	0 [0,0]	0 [0,0]	~ [~,~]	~ [~,~]
Lagomorpha	V	Orthopneumovirus	Pneumoviridae	0	0 [0,9]	~ [~,~]	3 [0,12]	~ [~,~]	0	0 [0,7]	3 [0,8]	~ [~,~]	~ [~,~]	0	0 [0,5]	2 [0,8]	~ [~,~]	~ [~,~]
Lagomorpha	I	Alphapolyomavirus	Polyomaviridae	0	0 [0,3]	~ [~,~]	0 [0,2]	~ [~,~]	0	0 [0,3]	0 [0,2]	~ [~,~]	~ [~,~]	0	0 [0,0]	0 [0,0]	~ [~,~]	~ [~,~]
Lagomorpha	I	Betapolyomavirus	Polyomaviridae	0	0 [0,2]	~ [~,~]	0 [0,1]	~ [~,~]	0	0 [0,1]	0 [0,1]	~ [~,~]	~ [~,~]	0	0 [0,0]	0 [0,0]	~ [~,~]	~ [~,~]
Lagomorpha	I	Polyomaviridae	Polyomaviridae	0	0 [0,1]	~ [~,~]	0 [0,1]	~ [~,~]	0	0 [0,0]	0 [0,0]	~ [~,~]	~ [~,~]	0	0 [0,0]	0 [0,0]	~ [~,~]	~ [~,~]
Lagomorpha	I	Capripoxvirus	Poxviridae	0	0 [0,5]	~ [~,~]	0 [0,5]	~ [~,~]	0	0 [0,0]	0 [0,0]	~ [~,~]	~ [~,~]	0	0 [0,5]	0 [0,5]	~ [~,~]	~ [~,~]
Lagomorpha	I	Chordopoxvirinae	Poxviridae	0	1 [0,5]	~ [~,~]	1 [0,4]	~ [~,~]	0	0 [0,0]	0 [0,0]	~ [~,~]	~ [~,~]	0	0 [0,0]	0 [0,0]	~ [~,~]	~ [~,~]
Lagomorpha	I	Leporipoxvirus	Poxviridae	7	9 [4,19]	2.286 [1.571,3.714]	9 [1,16]	2.286 [1.143,3.286]	0	0 [0,0]	0 [0,0]	~ [~,~]	~ [~,~]	7	9 [4,17]	9 [1,15]	2.286 [1.571,3.429]	2.286 [1.143,3.143]
Lagomorpha	I	Molluscipoxvirus	Poxviridae	0	1 [0,5]	~ [~,~]	1 [0,4]	~ [~,~]	0	1 [0,5]	1 [0,4]	~ [~,~]	~ [~,~]	0	1 [0,5]	1 [0,4]	~ [~,~]	~ [~,~]
Lagomorpha	I	Orthopoxvirus	Poxviridae	0	1 [0,21]	~ [~,~]	1 [0,21]	~ [~,~]	0	1 [0,9]	1 [0,11]	~ [~,~]	~ [~,~]	0	1 [0,8]	1 [0,11]	~ [~,~]	~ [~,~]
Lagomorpha	I	Parapoxvirus	Poxviridae	0	1 [0,4]	~ [~,~]	2 [0,6]	~ [~,~]	0	1 [0,4]	2 [0,6]	~ [~,~]	~ [~,~]	0	1 [0,4]	2 [0,6]	~ [~,~]	~ [~,~]
Lagomorpha	I	Yatapoxvirus	Poxviridae	0	0 [0,1]	~ [~,~]	0 [0,1]	~ [~,~]	0	0 [0,1]	0 [0,1]	~ [~,~]	~ [~,~]	0	0 [0,0]	0 [0,0]	~ [~,~]	~ [~,~]
Lagomorpha	III	Coltivirus	Reoviridae	0	4 [0,5]	~ [~,~]	3 [0,5]	~ [~,~]	0	4 [0,5]	3 [0,5]	~ [~,~]	~ [~,~]	0	0 [0,0]	0 [0,0]	~ [~,~]	~ [~,~]
Lagomorpha	III	Orbivirus	Reoviridae	0	7 [0,19]	~ [~,~]	7 [0,14]	~ [~,~]	0	0 [0,0]	0 [0,0]	~ [~,~]	~ [~,~]	0	7 [0,18]	7 [0,13]	~ [~,~]	~ [~,~]
Lagomorpha	III	Orthoreovirus	Reoviridae	0	0 [0,5]	~ [~,~]	1 [0,6]	~ [~,~]	0	0 [0,5]	1 [0,6]	~ [~,~]	~ [~,~]	0	0 [0,4]	1 [0,5]	~ [~,~]	~ [~,~]
Lagomorpha	III	Rotavirus	Reoviridae	1	6 [1,16]	7 [2,17]	6 [0,9]	7 [1,10]	1	6 [1,16]	6 [0,9]	7 [2,17]	7 [1,10]	1	6 [1,16]	6 [0,9]	7 [2,17]	7 [1,10]
Lagomorpha	III	Seadornavirus	Reoviridae	0	1 [0,2]	~ [~,~]	1 [0,2]	~ [~,~]	0	1 [0,2]	1 [0,2]	~ [~,~]	~ [~,~]	0	1 [0,2]	1 [0,2]	~ [~,~]	~ [~,~]
Lagomorpha	VI	Betaretrovirus	Retroviridae	0	0 [0,0]	~ [~,~]	0 [0,1]	~ [~,~]	0	0 [0,0]	0 [0,1]	~ [~,~]	~ [~,~]	0	0 [0,0]	0 [0,1]	~ [~,~]	~ [~,~]
Lagomorpha	VI	Deltaretrovirus	Retroviridae	0	0 [0,2]	~ [~,~]	0 [0,5]	~ [~,~]	0	0 [0,2]	0 [0,5]	~ [~,~]	~ [~,~]	0	0 [0,1]	0 [0,2]	~ [~,~]	~ [~,~]
Lagomorpha	VI	Gammaretrovirus	Retroviridae	0	0 [0,10]	~ [~,~]	1 [0,8]	~ [~,~]	0	0 [0,7]	1 [0,8]	~ [~,~]	~ [~,~]	0	0 [0,9]	1 [0,7]	~ [~,~]	~ [~,~]
Lagomorpha	VI	Lentivirus	Retroviridae	0	0 [0,11]	~ [~,~]	0 [0,16]	~ [~,~]	0	0 [0,5]	0 [0,3]	~ [~,~]	~ [~,~]	0	0 [0,4]	0 [0,11]	~ [~,~]	~ [~,~]
Lagomorpha	VI	Spumavirus	Retroviridae	0	0 [0,3]	~ [~,~]	0 [0,4]	~ [~,~]	0	0 [0,3]	0 [0,4]	~ [~,~]	~ [~,~]	0	0 [0,0]	0 [0,0]	~ [~,~]	~ [~,~]
Lagomorpha	V	Lyssavirus	Rhabdoviridae	0	0 [0,13]	~ [~,~]	0 [0,14]	~ [~,~]	0	0 [0,13]	0 [0,12]	~ [~,~]	~ [~,~]	0	0 [0,11]	0 [0,12]	~ [~,~]	~ [~,~]
Lagomorpha	V	Tibrovirus	Rhabdoviridae	0	1 [0,1]	~ [~,~]	0 [0,1]	~ [~,~]	0	0 [0,0]	0 [0,0]	~ [~,~]	~ [~,~]	0	1 [0,1]	0 [0,1]	~ [~,~]	~ [~,~]
Lagomorpha	V	Tupavirus	Rhabdoviridae	0	0 [0,1]	~ [~,~]	0 [0,1]	~ [~,~]	0	0 [0,0]	0 [0,0]	~ [~,~]	~ [~,~]	0	0 [0,0]	0 [0,0]	~ [~,~]	~ [~,~]
Lagomorpha	V	Vesiculovirus	Rhabdoviridae	0	6 [0,26]	~ [~,~]	4 [0,24]	~ [~,~]	0	4 [0,19]	4 [0,17]	~ [~,~]	~ [~,~]	0	4 [0,15]	2 [0,14]	~ [~,~]	~ [~,~]
Lagomorpha	IV	Alphavirus	Togaviridae	1	16 [2,35]	17 [3,36]	14 [2,34]	15 [3,35]	1	16 [2,35]	14 [2,34]	17 [3,36]	15 [3,35]	1	14 [2,32]	12 [2,31]	15 [3,33]	13 [3,32]
Peramelemorphia	IV	Flavivirus	Flaviviridae	0	0 [0,0]	~ [~,~]	0 [0,2]	~ [~,~]	0	0 [0,0]	0 [0,2]	~ [~,~]	~ [~,~]	0	0 [0,0]	0 [0,2]	~ [~,~]	~ [~,~]
Peramelemorphia	V	Orthohantavirus	Hantaviridae	0	0 [0,0]	~ [~,~]	0 [0,3]	~ [~,~]	0	0 [0,0]	0 [0,3]	~ [~,~]	~ [~,~]	0	0 [0,0]	0 [0,0]	~ [~,~]	~ [~,~]
Peramelemorphia	I	Simplexvirus	Herpesviridae	0	3 [0,10]	~ [~,~]	3 [0,10]	~ [~,~]	0	0 [0,0]	0 [0,0]	~ [~,~]	~ [~,~]	0	0 [0,0]	0 [0,0]	~ [~,~]	~ [~,~]
Peramelemorphia	IV	Alphavirus	Togaviridae	5	0 [0,0]	1 [1,1]	0 [0,0]	1 [1,1]	5	0 [0,0]	0 [0,0]	1 [1,1]	1 [1,1]	5	0 [0,0]	0 [0,0]	1 [1,1]	1 [1,1]
Perissodactyla	I	Adenoviridae	Adenoviridae	0	0 [0,0]	~ [~,~]	0 [0,1]	~ [~,~]	0	0 [0,0]	0 [0,0]	~ [~,~]	~ [~,~]	0	0 [0,0]	0 [0,1]	~ [~,~]	~ [~,~]
Perissodactyla	I	Atadenovirus	Adenoviridae	0	0 [0,5]	~ [~,~]	0 [0,4]	~ [~,~]	0	0 [0,0]	0 [0,0]	~ [~,~]	~ [~,~]	0	0 [0,5]	0 [0,4]	~ [~,~]	~ [~,~]
Perissodactyla	I	Mastadenovirus	Adenoviridae	0	0 [0,28]	~ [~,~]	0 [0,26]	~ [~,~]	0	0 [0,9]	0 [0,11]	~ [~,~]	~ [~,~]	0	0 [0,18]	0 [0,18]	~ [~,~]	~ [~,~]
Perissodactyla	II	Alphatorquevirus	Anelloviridae	0	0 [0,3]	~ [~,~]	0 [0,0]	~ [~,~]	0	0 [0,3]	0 [0,0]	~ [~,~]	~ [~,~]	0	0 [0,3]	0 [0,0]	~ [~,~]	~ [~,~]
Perissodactyla	II	Anelloviridae	Anelloviridae	0	0 [0,0]	~ [~,~]	0 [0,1]	~ [~,~]	0	0 [0,0]	0 [0,1]	~ [~,~]	~ [~,~]	0	0 [0,0]	0 [0,1]	~ [~,~]	~ [~,~]
Perissodactyla	II	Gammatorquevirus	Anelloviridae	0	0 [0,1]	~ [~,~]	0 [0,0]	~ [~,~]	0	0 [0,1]	0 [0,0]	~ [~,~]	~ [~,~]	0	0 [0,0]	0 [0,0]	~ [~,~]	~ [~,~]
Perissodactyla	II	Mutorquevirus	Anelloviridae	0	0 [0,1]	~ [~,~]	0 [0,0]	~ [~,~]	0	0 [0,0]	0 [0,0]	~ [~,~]	~ [~,~]	0	0 [0,1]	0 [0,0]	~ [~,~]	~ [~,~]
Perissodactyla	V	Mammarenavirus	Arenaviridae	0	0 [0,7]	~ [~,~]	0 [0,9]	~ [~,~]	0	0 [0,3]	0 [0,6]	~ [~,~]	~ [~,~]	0	0 [0,5]	0 [0,7]	~ [~,~]	~ [~,~]
Perissodactyla	IV	Alphaarterivirus	Arteriviridae	1	4 [1,9]	5 [2,10]	7 [2,9]	8 [3,10]	0	0 [0,0]	0 [0,0]	~ [~,~]	~ [~,~]	1	4 [1,9]	7 [2,9]	5 [2,10]	8 [3,10]
Perissodactyla	IV	Arteriviridae	Arteriviridae	0	0 [0,2]	~ [~,~]	0 [0,2]	~ [~,~]	0	0 [0,0]	0 [0,0]	~ [~,~]	~ [~,~]	0	0 [0,0]	0 [0,1]	~ [~,~]	~ [~,~]
Perissodactyla	I	Asfivirus	Asfarviridae	0	0 [0,0]	~ [~,~]	0 [0,2]	~ [~,~]	0	0 [0,0]	0 [0,0]	~ [~,~]	~ [~,~]	0	0 [0,0]	0 [0,2]	~ [~,~]	~ [~,~]
Perissodactyla	IV	Astroviridae	Astroviridae	0	0 [0,2]	~ [~,~]	0 [0,1]	~ [~,~]	0	0 [0,0]	0 [0,0]	~ [~,~]	~ [~,~]	0	0 [0,0]	0 [0,0]	~ [~,~]	~ [~,~]
Perissodactyla	IV	Mamastrovirus	Astroviridae	0	0 [0,11]	~ [~,~]	0 [0,6]	~ [~,~]	0	0 [0,7]	0 [0,6]	~ [~,~]	~ [~,~]	0	0 [0,6]	0 [0,5]	~ [~,~]	~ [~,~]
Perissodactyla	V	Bornaviridae	Bornaviridae	0	1 [0,4]	~ [~,~]	0 [0,6]	~ [~,~]	0	1 [0,4]	0 [0,6]	~ [~,~]	~ [~,~]	0	1 [0,4]	0 [0,6]	~ [~,~]	~ [~,~]
Perissodactyla	V	Orthobornavirus	Bornaviridae	0	1 [0,6]	~ [~,~]	0 [0,6]	~ [~,~]	0	1 [0,6]	0 [0,6]	~ [~,~]	~ [~,~]	0	1 [0,4]	0 [0,6]	~ [~,~]	~ [~,~]
Perissodactyla	IV	Norovirus	Caliciviridae	0	0 [0,3]	~ [~,~]	3 [0,3]	~ [~,~]	0	0 [0,3]	3 [0,3]	~ [~,~]	~ [~,~]	0	0 [0,3]	3 [0,3]	~ [~,~]	~ [~,~]
Perissodactyla	IV	Sapovirus	Caliciviridae	0	0 [0,6]	~ [~,~]	1 [0,3]	~ [~,~]	0	0 [0,6]	1 [0,3]	~ [~,~]	~ [~,~]	0	0 [0,6]	1 [0,3]	~ [~,~]	~ [~,~]
Perissodactyla	IV	Vesivirus	Caliciviridae	0	0 [0,10]	~ [~,~]	2 [0,11]	~ [~,~]	0	0 [0,8]	2 [0,8]	~ [~,~]	~ [~,~]	0	0 [0,10]	2 [0,11]	~ [~,~]	~ [~,~]
Perissodactyla	II	Circovirus	Circoviridae	0	1 [0,5]	~ [~,~]	2 [0,7]	~ [~,~]	0	0 [0,1]	1 [0,3]	~ [~,~]	~ [~,~]	0	1 [0,3]	2 [0,6]	~ [~,~]	~ [~,~]
Perissodactyla	II	Cyclovirus	Circoviridae	0	0 [0,1]	~ [~,~]	0 [0,0]	~ [~,~]	0	0 [0,0]	0 [0,0]	~ [~,~]	~ [~,~]	0	0 [0,1]	0 [0,0]	~ [~,~]	~ [~,~]
Perissodactyla	IV	Alphacoronavirus	Coronaviridae	0	0 [0,7]	~ [~,~]	2 [0,7]	~ [~,~]	0	0 [0,2]	0 [0,3]	~ [~,~]	~ [~,~]	0	0 [0,7]	2 [0,7]	~ [~,~]	~ [~,~]
Perissodactyla	IV	Betacoronavirus	Coronaviridae	0	5 [1,11]	~ [~,~]	4 [2,14]	~ [~,~]	0	5 [1,10]	4 [2,13]	~ [~,~]	~ [~,~]	0	5 [1,10]	4 [2,12]	~ [~,~]	~ [~,~]
Perissodactyla	IV	Coronavirinae	Coronaviridae	0	0 [0,2]	~ [~,~]	0 [0,2]	~ [~,~]	0	0 [0,0]	0 [0,0]	~ [~,~]	~ [~,~]	0	0 [0,0]	0 [0,0]	~ [~,~]	~ [~,~]
Perissodactyla	V	Ebolavirus	Filoviridae	0	0 [0,5]	~ [~,~]	0 [0,3]	~ [~,~]	0	0 [0,5]	0 [0,3]	~ [~,~]	~ [~,~]	0	0 [0,0]	0 [0,0]	~ [~,~]	~ [~,~]
Perissodactyla	IV	Flavivirus	Flaviviridae	0	18 [4,67]	~ [~,~]	23 [3,61]	~ [~,~]	0	18 [4,66]	23 [3,60]	~ [~,~]	~ [~,~]	0	18 [4,56]	23 [3,53]	~ [~,~]	~ [~,~]
Perissodactyla	IV	Hepacivirus	Flaviviridae	0	4 [1,13]	~ [~,~]	5 [1,12]	~ [~,~]	0	0 [0,0]	0 [0,0]	~ [~,~]	~ [~,~]	0	4 [1,13]	5 [1,12]	~ [~,~]	~ [~,~]
Perissodactyla	IV	Pegivirus	Flaviviridae	0	2 [1,14]	~ [~,~]	2 [1,12]	~ [~,~]	0	0 [0,2]	0 [0,0]	~ [~,~]	~ [~,~]	0	2 [1,9]	2 [1,10]	~ [~,~]	~ [~,~]
Perissodactyla	IV	Pestivirus	Flaviviridae	2	7 [1,20]	4.5 [1.5,11]	6 [1,12]	4 [1.5,7]	0	0 [0,0]	0 [0,0]	~ [~,~]	~ [~,~]	2	7 [1,20]	6 [1,12]	4.5 [1.5,11]	4 [1.5,7]
Perissodactyla	V	Orthohantavirus	Hantaviridae	0	0 [0,12]	~ [~,~]	0 [0,13]	~ [~,~]	0	0 [0,10]	0 [0,13]	~ [~,~]	~ [~,~]	0	0 [0,7]	0 [0,10]	~ [~,~]	~ [~,~]
Perissodactyla	VII	Orthohepadnavirus	Hepadnaviridae	0	1 [0,4]	~ [~,~]	2 [0,4]	~ [~,~]	0	1 [0,3]	2 [0,4]	~ [~,~]	~ [~,~]	0	1 [0,3]	2 [0,4]	~ [~,~]	~ [~,~]
Perissodactyla	IV	Hepeviridae	Hepeviridae	0	0 [0,2]	~ [~,~]	0 [0,1]	~ [~,~]	0	0 [0,0]	0 [0,0]	~ [~,~]	~ [~,~]	0	0 [0,0]	0 [0,0]	~ [~,~]	~ [~,~]
Perissodactyla	IV	Orthohepevirus	Hepeviridae	0	1 [0,5]	~ [~,~]	2 [1,7]	~ [~,~]	0	1 [0,5]	2 [1,7]	~ [~,~]	~ [~,~]	0	1 [0,5]	2 [1,7]	~ [~,~]	~ [~,~]
Perissodactyla	I	Gammaherpesvirinae	Herpesviridae	2	14 [1,41]	8 [1.5,21.5]	12 [1,35]	7 [1.5,18.5]	0	0 [0,0]	0 [0,0]	~ [~,~]	~ [~,~]	1	13 [1,22]	11 [1,20]	14 [2,23]	12 [2,21]
Perissodactyla	I	Herpesviridae	Herpesviridae	0	0 [0,6]	~ [~,~]	0 [0,4]	~ [~,~]	0	0 [0,0]	0 [0,0]	~ [~,~]	~ [~,~]	0	0 [0,0]	0 [0,0]	~ [~,~]	~ [~,~]
Perissodactyla	I	Lymphocryptovirus	Herpesviridae	0	0 [0,6]	~ [~,~]	0 [0,6]	~ [~,~]	0	0 [0,1]	0 [0,2]	~ [~,~]	~ [~,~]	0	0 [0,1]	0 [0,2]	~ [~,~]	~ [~,~]
Perissodactyla	I	Macavirus	Herpesviridae	0	3 [0,23]	~ [~,~]	3 [0,24]	~ [~,~]	0	0 [0,0]	0 [0,0]	~ [~,~]	~ [~,~]	0	3 [0,21]	3 [0,22]	~ [~,~]	~ [~,~]
Perissodactyla	I	Muromegalovirus	Herpesviridae	0	0 [0,0]	~ [~,~]	0 [0,1]	~ [~,~]	0	0 [0,0]	0 [0,0]	~ [~,~]	~ [~,~]	0	0 [0,0]	0 [0,1]	~ [~,~]	~ [~,~]
Perissodactyla	I	Percavirus	Herpesviridae	0	7 [3,14]	~ [~,~]	6 [4,14]	~ [~,~]	0	0 [0,0]	0 [0,0]	~ [~,~]	~ [~,~]	0	7 [3,14]	6 [4,14]	~ [~,~]	~ [~,~]
Perissodactyla	I	Proboscivirus	Herpesviridae	0	0 [0,14]	~ [~,~]	0 [0,8]	~ [~,~]	0	0 [0,0]	0 [0,0]	~ [~,~]	~ [~,~]	0	0 [0,0]	0 [0,0]	~ [~,~]	~ [~,~]
Perissodactyla	I	Rhadinovirus	Herpesviridae	0	0 [0,13]	~ [~,~]	0 [0,9]	~ [~,~]	0	0 [0,0]	0 [0,2]	~ [~,~]	~ [~,~]	0	0 [0,4]	0 [0,4]	~ [~,~]	~ [~,~]
Perissodactyla	I	Roseolovirus	Herpesviridae	0	0 [0,4]	~ [~,~]	0 [0,3]	~ [~,~]	0	0 [0,4]	0 [0,3]	~ [~,~]	~ [~,~]	0	0 [0,0]	0 [0,0]	~ [~,~]	~ [~,~]
Perissodactyla	I	Simplexvirus	Herpesviridae	0	0 [0,7]	~ [~,~]	1 [0,14]	~ [~,~]	0	0 [0,3]	0 [0,5]	~ [~,~]	~ [~,~]	0	0 [0,3]	1 [0,5]	~ [~,~]	~ [~,~]
Perissodactyla	I	Varicellovirus	Herpesviridae	15	33 [9,62]	3.2 [1.6,5.133]	34 [9,63]	3.267 [1.6,5.2]	0	0 [0,2]	0 [0,3]	~ [~,~]	~ [~,~]	15	33 [9,56]	34 [9,55]	3.2 [1.6,4.733]	3.267 [1.6,4.667]
Perissodactyla	V	Orthonairovirus	Nairoviridae	3	7 [0,20]	3.333 [1,7.667]	9 [1,14]	4 [1.333,5.667]	3	7 [0,17]	9 [1,14]	3.333 [1,6.667]	4 [1.333,5.667]	3	7 [0,17]	9 [1,14]	3.333 [1,6.667]	4 [1.333,5.667]
Perissodactyla	V	Alphainfluenzavirus	Orthomyxoviridae	1	4 [0,6]	5 [1,7]	4 [2,7]	5 [3,8]	1	4 [0,6]	4 [2,7]	5 [1,7]	5 [3,8]	1	4 [0,6]	4 [2,7]	5 [1,7]	5 [3,8]
Perissodactyla	V	Betainfluenzavirus	Orthomyxoviridae	0	0 [0,2]	~ [~,~]	0 [0,3]	~ [~,~]	0	0 [0,2]	0 [0,3]	~ [~,~]	~ [~,~]	0	0 [0,2]	0 [0,3]	~ [~,~]	~ [~,~]
Perissodactyla	V	Deltainfluenzavirus	Orthomyxoviridae	0	0 [0,2]	~ [~,~]	0 [0,2]	~ [~,~]	0	0 [0,0]	0 [0,0]	~ [~,~]	~ [~,~]	0	0 [0,2]	0 [0,2]	~ [~,~]	~ [~,~]
Perissodactyla	V	Gammainfluenzavirus	Orthomyxoviridae	0	0 [0,3]	~ [~,~]	0 [0,4]	~ [~,~]	0	0 [0,3]	0 [0,4]	~ [~,~]	~ [~,~]	0	0 [0,3]	0 [0,4]	~ [~,~]	~ [~,~]
Perissodactyla	V	Thogotovirus	Orthomyxoviridae	0	0 [0,6]	~ [~,~]	0 [0,5]	~ [~,~]	0	0 [0,6]	0 [0,5]	~ [~,~]	~ [~,~]	0	0 [0,6]	0 [0,5]	~ [~,~]	~ [~,~]
Perissodactyla	I	Betapapillomavirus	Papillomaviridae	0	0 [0,2]	~ [~,~]	0 [0,1]	~ [~,~]	0	0 [0,2]	0 [0,1]	~ [~,~]	~ [~,~]	0	0 [0,0]	0 [0,0]	~ [~,~]	~ [~,~]
Perissodactyla	I	Deltapapillomavirus	Papillomaviridae	2	8 [3,8]	5 [2.5,5]	8 [2,8]	5 [2,5]	0	0 [0,0]	0 [0,0]	~ [~,~]	~ [~,~]	2	8 [3,8]	8 [2,8]	5 [2.5,5]	5 [2,5]
Perissodactyla	I	Dyochipapillomavirus	Papillomaviridae	0	1 [0,2]	~ [~,~]	1 [0,2]	~ [~,~]	0	0 [0,0]	0 [0,0]	~ [~,~]	~ [~,~]	0	1 [0,2]	1 [0,2]	~ [~,~]	~ [~,~]
Perissodactyla	I	Dyoiotapapillomavirus	Papillomaviridae	0	1 [0,4]	~ [~,~]	1 [0,3]	~ [~,~]	0	0 [0,0]	0 [0,0]	~ [~,~]	~ [~,~]	0	1 [0,4]	1 [0,3]	~ [~,~]	~ [~,~]
Perissodactyla	I	Dyorhopapillomavirus	Papillomaviridae	0	0 [0,1]	~ [~,~]	0 [0,1]	~ [~,~]	0	0 [0,0]	0 [0,0]	~ [~,~]	~ [~,~]	0	0 [0,1]	0 [0,1]	~ [~,~]	~ [~,~]
Perissodactyla	I	Dyoxipapillomavirus	Papillomaviridae	0	0 [0,5]	~ [~,~]	0 [0,4]	~ [~,~]	0	0 [0,0]	0 [0,0]	~ [~,~]	~ [~,~]	0	0 [0,5]	0 [0,4]	~ [~,~]	~ [~,~]
Perissodactyla	I	Epsilonpapillomavirus	Papillomaviridae	0	0 [0,2]	~ [~,~]	0 [0,0]	~ [~,~]	0	0 [0,0]	0 [0,0]	~ [~,~]	~ [~,~]	0	0 [0,2]	0 [0,0]	~ [~,~]	~ [~,~]
Perissodactyla	I	Papillomaviridae	Papillomaviridae	2	4 [1,9]	3 [1.5,5.5]	5 [2,9]	3.5 [2,5.5]	0	0 [0,0]	0 [0,0]	~ [~,~]	~ [~,~]	2	4 [1,9]	5 [2,9]	3 [1.5,5.5]	3.5 [2,5.5]
Perissodactyla	I	Pipapillomavirus	Papillomaviridae	0	0 [0,1]	~ [~,~]	0 [0,0]	~ [~,~]	0	0 [0,0]	0 [0,0]	~ [~,~]	~ [~,~]	0	0 [0,1]	0 [0,0]	~ [~,~]	~ [~,~]
Perissodactyla	I	Xipapillomavirus	Papillomaviridae	0	0 [0,2]	~ [~,~]	0 [0,2]	~ [~,~]	0	0 [0,0]	0 [0,0]	~ [~,~]	~ [~,~]	0	0 [0,2]	0 [0,2]	~ [~,~]	~ [~,~]
Perissodactyla	I	Zetapapillomavirus	Papillomaviridae	0	0 [0,1]	~ [~,~]	0 [0,1]	~ [~,~]	0	0 [0,0]	0 [0,0]	~ [~,~]	~ [~,~]	0	0 [0,1]	0 [0,1]	~ [~,~]	~ [~,~]
Perissodactyla	V	Avulavirus	Paramyxoviridae	0	0 [0,0]	~ [~,~]	0 [0,1]	~ [~,~]	0	0 [0,0]	0 [0,1]	~ [~,~]	~ [~,~]	0	0 [0,0]	0 [0,1]	~ [~,~]	~ [~,~]
Perissodactyla	V	Henipavirus	Paramyxoviridae	0	0 [0,6]	~ [~,~]	0 [0,8]	~ [~,~]	0	0 [0,6]	0 [0,8]	~ [~,~]	~ [~,~]	0	0 [0,6]	0 [0,8]	~ [~,~]	~ [~,~]
Perissodactyla	V	Morbillivirus	Paramyxoviridae	0	2 [0,26]	~ [~,~]	7 [0,23]	~ [~,~]	0	0 [0,0]	0 [0,1]	~ [~,~]	~ [~,~]	0	2 [0,20]	7 [0,19]	~ [~,~]	~ [~,~]
Perissodactyla	V	Paramyxoviridae	Paramyxoviridae	0	0 [0,3]	~ [~,~]	0 [0,4]	~ [~,~]	0	0 [0,0]	0 [0,0]	~ [~,~]	~ [~,~]	0	0 [0,1]	0 [0,3]	~ [~,~]	~ [~,~]
Perissodactyla	V	Pararubulavirus	Paramyxoviridae	0	0 [0,3]	~ [~,~]	0 [0,1]	~ [~,~]	0	0 [0,1]	0 [0,1]	~ [~,~]	~ [~,~]	0	0 [0,1]	0 [0,1]	~ [~,~]	~ [~,~]
Perissodactyla	V	Respirovirus	Paramyxoviridae	0	0 [0,4]	~ [~,~]	0 [0,5]	~ [~,~]	0	0 [0,0]	0 [0,0]	~ [~,~]	~ [~,~]	0	0 [0,4]	0 [0,5]	~ [~,~]	~ [~,~]
Perissodactyla	V	Rubulavirus	Paramyxoviridae	0	0 [0,6]	~ [~,~]	1 [0,4]	~ [~,~]	0	0 [0,5]	1 [0,4]	~ [~,~]	~ [~,~]	0	0 [0,4]	0 [0,3]	~ [~,~]	~ [~,~]
Perissodactyla	II	Amdoparvovirus	Parvoviridae	0	0 [0,0]	~ [~,~]	0 [0,2]	~ [~,~]	0	0 [0,0]	0 [0,0]	~ [~,~]	~ [~,~]	0	0 [0,0]	0 [0,0]	~ [~,~]	~ [~,~]
Perissodactyla	II	Bocaparvovirus	Parvoviridae	0	0 [0,6]	~ [~,~]	0 [0,1]	~ [~,~]	0	0 [0,0]	0 [0,0]	~ [~,~]	~ [~,~]	0	0 [0,6]	0 [0,1]	~ [~,~]	~ [~,~]
Perissodactyla	II	Dependoparvovirus	Parvoviridae	0	0 [0,8]	~ [~,~]	0 [0,8]	~ [~,~]	0	0 [0,6]	0 [0,6]	~ [~,~]	~ [~,~]	0	0 [0,6]	0 [0,6]	~ [~,~]	~ [~,~]
Perissodactyla	II	Erythroparvovirus	Parvoviridae	0	0 [0,0]	~ [~,~]	0 [0,1]	~ [~,~]	0	0 [0,0]	0 [0,1]	~ [~,~]	~ [~,~]	0	0 [0,0]	0 [0,0]	~ [~,~]	~ [~,~]
Perissodactyla	II	Parvovirinae	Parvoviridae	0	0 [0,2]	~ [~,~]	0 [0,0]	~ [~,~]	0	0 [0,0]	0 [0,0]	~ [~,~]	~ [~,~]	0	0 [0,0]	0 [0,0]	~ [~,~]	~ [~,~]
Perissodactyla	II	Protoparvovirus	Parvoviridae	1	0 [0,4]	1 [1,5]	0 [0,7]	1 [1,8]	0	0 [0,0]	0 [0,0]	~ [~,~]	~ [~,~]	1	0 [0,4]	0 [0,7]	1 [1,5]	1 [1,8]
Perissodactyla	II	Tetraparvovirus	Parvoviridae	0	0 [0,3]	~ [~,~]	0 [0,3]	~ [~,~]	0	0 [0,0]	0 [0,0]	~ [~,~]	~ [~,~]	0	0 [0,3]	0 [0,3]	~ [~,~]	~ [~,~]
Perissodactyla	V	Orthobunyavirus	Peribunyaviridae	3	12 [1,51]	5 [1.333,18]	14 [1,43]	5.667 [1.333,15.333]	0	4 [0,26]	5 [0,21]	~ [~,~]	~ [~,~]	3	10 [1,42]	12 [1,38]	4.333 [1.333,15]	5 [1.333,13.667]
Perissodactyla	V	Phlebovirus	Phenuiviridae	2	2 [0,17]	2 [1,9.5]	3 [0,12]	2.5 [1,7]	2	2 [0,16]	3 [0,12]	2 [1,9]	2.5 [1,7]	2	2 [0,13]	3 [0,11]	2 [1,7.5]	2.5 [1,6.5]
Perissodactyla	IV	Aphthovirus	Picornaviridae	0	6 [0,16]	~ [~,~]	8 [0,16]	~ [~,~]	0	4 [0,10]	6 [0,11]	~ [~,~]	~ [~,~]	0	6 [0,16]	8 [0,16]	~ [~,~]	~ [~,~]
Perissodactyla	IV	Cardiovirus	Picornaviridae	2	0 [0,6]	1 [1,4]	1 [0,6]	1.5 [1,4]	2	0 [0,6]	1 [0,6]	1 [1,4]	1.5 [1,4]	2	0 [0,6]	1 [0,6]	1 [1,4]	1.5 [1,4]
Perissodactyla	IV	Enterovirus	Picornaviridae	0	0 [0,12]	~ [~,~]	1 [0,13]	~ [~,~]	0	0 [0,8]	1 [0,11]	~ [~,~]	~ [~,~]	0	0 [0,10]	1 [0,11]	~ [~,~]	~ [~,~]
Perissodactyla	IV	Erbovirus	Picornaviridae	0	0 [0,3]	~ [~,~]	0 [0,1]	~ [~,~]	0	0 [0,0]	0 [0,0]	~ [~,~]	~ [~,~]	0	0 [0,3]	0 [0,1]	~ [~,~]	~ [~,~]
Perissodactyla	IV	Hepatovirus	Picornaviridae	0	0 [0,1]	~ [~,~]	0 [0,1]	~ [~,~]	0	0 [0,0]	0 [0,1]	~ [~,~]	~ [~,~]	0	0 [0,0]	0 [0,0]	~ [~,~]	~ [~,~]
Perissodactyla	IV	Hunnivirus	Picornaviridae	0	0 [0,1]	~ [~,~]	0 [0,0]	~ [~,~]	0	0 [0,0]	0 [0,0]	~ [~,~]	~ [~,~]	0	0 [0,1]	0 [0,0]	~ [~,~]	~ [~,~]
Perissodactyla	IV	Kobuvirus	Picornaviridae	0	0 [0,17]	~ [~,~]	0 [0,16]	~ [~,~]	0	0 [0,2]	0 [0,2]	~ [~,~]	~ [~,~]	0	0 [0,16]	0 [0,15]	~ [~,~]	~ [~,~]
Perissodactyla	V	Orthopneumovirus	Pneumoviridae	0	0 [0,9]	~ [~,~]	0 [0,10]	~ [~,~]	0	0 [0,6]	0 [0,5]	~ [~,~]	~ [~,~]	0	0 [0,7]	0 [0,8]	~ [~,~]	~ [~,~]
Perissodactyla	I	Alphapolyomavirus	Polyomaviridae	0	0 [0,0]	~ [~,~]	0 [0,1]	~ [~,~]	0	0 [0,0]	0 [0,1]	~ [~,~]	~ [~,~]	0	0 [0,0]	0 [0,0]	~ [~,~]	~ [~,~]
Perissodactyla	I	Betapolyomavirus	Polyomaviridae	0	0 [0,0]	~ [~,~]	0 [0,1]	~ [~,~]	0	0 [0,0]	0 [0,1]	~ [~,~]	~ [~,~]	0	0 [0,0]	0 [0,0]	~ [~,~]	~ [~,~]
Perissodactyla	I	Polyomaviridae	Polyomaviridae	0	1 [0,1]	~ [~,~]	1 [0,2]	~ [~,~]	0	0 [0,0]	0 [0,0]	~ [~,~]	~ [~,~]	0	0 [0,0]	0 [0,0]	~ [~,~]	~ [~,~]
Perissodactyla	I	Capripoxvirus	Poxviridae	0	0 [0,3]	~ [~,~]	0 [0,1]	~ [~,~]	0	0 [0,0]	0 [0,0]	~ [~,~]	~ [~,~]	0	0 [0,3]	0 [0,1]	~ [~,~]	~ [~,~]
Perissodactyla	I	Molluscipoxvirus	Poxviridae	0	2 [0,6]	~ [~,~]	2 [0,7]	~ [~,~]	0	2 [0,6]	2 [0,7]	~ [~,~]	~ [~,~]	0	2 [0,6]	2 [0,7]	~ [~,~]	~ [~,~]
Perissodactyla	I	Orthopoxvirus	Poxviridae	0	3 [0,23]	~ [~,~]	2 [0,18]	~ [~,~]	0	3 [0,20]	2 [0,18]	~ [~,~]	~ [~,~]	0	3 [0,17]	2 [0,16]	~ [~,~]	~ [~,~]
Perissodactyla	I	Parapoxvirus	Poxviridae	0	5 [0,16]	~ [~,~]	8 [0,18]	~ [~,~]	0	5 [0,13]	7 [0,14]	~ [~,~]	~ [~,~]	0	5 [0,16]	8 [0,18]	~ [~,~]	~ [~,~]
Perissodactyla	III	Coltivirus	Reoviridae	0	1 [0,4]	~ [~,~]	0 [0,3]	~ [~,~]	0	1 [0,4]	0 [0,3]	~ [~,~]	~ [~,~]	0	0 [0,0]	0 [0,0]	~ [~,~]	~ [~,~]
Perissodactyla	III	Orbivirus	Reoviridae	9	17 [8,40]	2.889 [1.889,5.444]	17 [8,37]	2.889 [1.889,5.111]	0	0 [0,0]	0 [0,0]	~ [~,~]	~ [~,~]	9	17 [8,38]	17 [8,36]	2.889 [1.889,5.222]	2.889 [1.889,5]
Perissodactyla	III	Orthoreovirus	Reoviridae	0	2 [0,6]	~ [~,~]	3 [0,6]	~ [~,~]	0	2 [0,6]	3 [0,6]	~ [~,~]	~ [~,~]	0	2 [0,4]	3 [0,4]	~ [~,~]	~ [~,~]
Perissodactyla	III	Rotavirus	Reoviridae	0	3 [0,15]	~ [~,~]	5 [1,13]	~ [~,~]	0	3 [0,11]	5 [1,11]	~ [~,~]	~ [~,~]	0	3 [0,14]	5 [1,13]	~ [~,~]	~ [~,~]
Perissodactyla	III	Seadornavirus	Reoviridae	0	0 [0,3]	~ [~,~]	0 [0,3]	~ [~,~]	0	0 [0,3]	0 [0,3]	~ [~,~]	~ [~,~]	0	0 [0,3]	0 [0,3]	~ [~,~]	~ [~,~]
Perissodactyla	VI	Betaretrovirus	Retroviridae	0	0 [0,0]	~ [~,~]	0 [0,2]	~ [~,~]	0	0 [0,0]	0 [0,0]	~ [~,~]	~ [~,~]	0	0 [0,0]	0 [0,1]	~ [~,~]	~ [~,~]
Perissodactyla	VI	Deltaretrovirus	Retroviridae	0	0 [0,6]	~ [~,~]	3 [0,9]	~ [~,~]	0	0 [0,6]	3 [0,9]	~ [~,~]	~ [~,~]	0	0 [0,6]	3 [0,8]	~ [~,~]	~ [~,~]
Perissodactyla	VI	Gammaretrovirus	Retroviridae	0	0 [0,6]	~ [~,~]	0 [0,11]	~ [~,~]	0	0 [0,4]	0 [0,6]	~ [~,~]	~ [~,~]	0	0 [0,6]	0 [0,11]	~ [~,~]	~ [~,~]
Perissodactyla	VI	Lentivirus	Retroviridae	0	6 [0,21]	~ [~,~]	6 [0,23]	~ [~,~]	0	0 [0,1]	0 [0,1]	~ [~,~]	~ [~,~]	0	6 [0,16]	6 [0,18]	~ [~,~]	~ [~,~]
Perissodactyla	VI	Spumavirus	Retroviridae	0	0 [0,2]	~ [~,~]	0 [0,2]	~ [~,~]	0	0 [0,2]	0 [0,2]	~ [~,~]	~ [~,~]	0	0 [0,0]	0 [0,0]	~ [~,~]	~ [~,~]
Perissodactyla	V	Ephemerovirus	Rhabdoviridae	0	0 [0,13]	~ [~,~]	0 [0,9]	~ [~,~]	0	0 [0,0]	0 [0,0]	~ [~,~]	~ [~,~]	0	0 [0,13]	0 [0,9]	~ [~,~]	~ [~,~]
Perissodactyla	V	Lyssavirus	Rhabdoviridae	0	6 [0,20]	~ [~,~]	0 [0,15]	~ [~,~]	0	5 [0,14]	0 [0,14]	~ [~,~]	~ [~,~]	0	6 [0,16]	0 [0,14]	~ [~,~]	~ [~,~]
Perissodactyla	V	Rhabdoviridae	Rhabdoviridae	0	0 [0,1]	~ [~,~]	0 [0,0]	~ [~,~]	0	0 [0,0]	0 [0,0]	~ [~,~]	~ [~,~]	0	0 [0,0]	0 [0,0]	~ [~,~]	~ [~,~]
Perissodactyla	V	Tibrovirus	Rhabdoviridae	0	3 [1,6]	~ [~,~]	2 [0,4]	~ [~,~]	0	0 [0,0]	0 [0,0]	~ [~,~]	~ [~,~]	0	3 [1,6]	2 [0,4]	~ [~,~]	~ [~,~]
Perissodactyla	V	Tupavirus	Rhabdoviridae	0	0 [0,2]	~ [~,~]	0 [0,0]	~ [~,~]	0	0 [0,0]	0 [0,0]	~ [~,~]	~ [~,~]	0	0 [0,0]	0 [0,0]	~ [~,~]	~ [~,~]
Perissodactyla	V	Vesiculovirus	Rhabdoviridae	0	15 [1,34]	~ [~,~]	11 [4,28]	~ [~,~]	0	4 [1,16]	5 [4,13]	~ [~,~]	~ [~,~]	0	15 [1,30]	11 [4,26]	~ [~,~]	~ [~,~]
Perissodactyla	IV	Alphavirus	Togaviridae	2	14 [4,52]	8 [3,27]	17 [4,46]	9.5 [3,24]	2	14 [4,46]	17 [4,42]	8 [3,24]	9.5 [3,22]	2	14 [4,51]	17 [4,45]	8 [3,26.5]	9.5 [3,23.5]
Pilosa	I	Mastadenovirus	Adenoviridae	0	0 [0,7]	~ [~,~]	0 [0,8]	~ [~,~]	0	0 [0,4]	0 [0,6]	~ [~,~]	~ [~,~]	0	0 [0,3]	0 [0,4]	~ [~,~]	~ [~,~]
Pilosa	II	Alphatorquevirus	Anelloviridae	0	0 [0,0]	~ [~,~]	0 [0,1]	~ [~,~]	0	0 [0,0]	0 [0,1]	~ [~,~]	~ [~,~]	0	0 [0,0]	0 [0,1]	~ [~,~]	~ [~,~]
Pilosa	II	Betatorquevirus	Anelloviridae	0	0 [0,3]	~ [~,~]	0 [0,1]	~ [~,~]	0	0 [0,3]	0 [0,1]	~ [~,~]	~ [~,~]	0	0 [0,0]	0 [0,0]	~ [~,~]	~ [~,~]
Pilosa	V	Arenaviridae	Arenaviridae	0	0 [0,3]	~ [~,~]	0 [0,3]	~ [~,~]	0	0 [0,0]	0 [0,0]	~ [~,~]	~ [~,~]	0	0 [0,0]	0 [0,0]	~ [~,~]	~ [~,~]
Pilosa	V	Arenavirus	Arenaviridae	0	0 [0,1]	~ [~,~]	0 [0,1]	~ [~,~]	0	0 [0,0]	0 [0,0]	~ [~,~]	~ [~,~]	0	0 [0,0]	0 [0,0]	~ [~,~]	~ [~,~]
Pilosa	V	Mammarenavirus	Arenaviridae	0	0 [0,8]	~ [~,~]	0 [0,6]	~ [~,~]	0	0 [0,6]	0 [0,4]	~ [~,~]	~ [~,~]	0	0 [0,6]	0 [0,4]	~ [~,~]	~ [~,~]
Pilosa	I	Asfivirus	Asfarviridae	0	0 [0,1]	~ [~,~]	0 [0,0]	~ [~,~]	0	0 [0,0]	0 [0,0]	~ [~,~]	~ [~,~]	0	0 [0,1]	0 [0,0]	~ [~,~]	~ [~,~]
Pilosa	IV	Astroviridae	Astroviridae	0	0 [0,1]	~ [~,~]	0 [0,1]	~ [~,~]	0	0 [0,0]	0 [0,0]	~ [~,~]	~ [~,~]	0	0 [0,0]	0 [0,0]	~ [~,~]	~ [~,~]
Pilosa	IV	Mamastrovirus	Astroviridae	0	0 [0,7]	~ [~,~]	0 [0,8]	~ [~,~]	0	0 [0,6]	0 [0,7]	~ [~,~]	~ [~,~]	0	0 [0,3]	0 [0,4]	~ [~,~]	~ [~,~]
Pilosa	V	Bornaviridae	Bornaviridae	0	0 [0,2]	~ [~,~]	0 [0,2]	~ [~,~]	0	0 [0,1]	0 [0,1]	~ [~,~]	~ [~,~]	0	0 [0,1]	0 [0,1]	~ [~,~]	~ [~,~]
Pilosa	V	Orthobornavirus	Bornaviridae	0	0 [0,2]	~ [~,~]	0 [0,2]	~ [~,~]	0	0 [0,2]	0 [0,2]	~ [~,~]	~ [~,~]	0	0 [0,0]	0 [0,0]	~ [~,~]	~ [~,~]
Pilosa	IV	Norovirus	Caliciviridae	0	0 [0,1]	~ [~,~]	0 [0,1]	~ [~,~]	0	0 [0,1]	0 [0,1]	~ [~,~]	~ [~,~]	0	0 [0,1]	0 [0,1]	~ [~,~]	~ [~,~]
Pilosa	IV	Sapovirus	Caliciviridae	0	0 [0,1]	~ [~,~]	0 [0,0]	~ [~,~]	0	0 [0,1]	0 [0,0]	~ [~,~]	~ [~,~]	0	0 [0,1]	0 [0,0]	~ [~,~]	~ [~,~]
Pilosa	IV	Vesivirus	Caliciviridae	0	0 [0,3]	~ [~,~]	0 [0,2]	~ [~,~]	0	0 [0,1]	0 [0,1]	~ [~,~]	~ [~,~]	0	0 [0,3]	0 [0,2]	~ [~,~]	~ [~,~]
Pilosa	IV	Alphacoronavirus	Coronaviridae	0	0 [0,3]	~ [~,~]	0 [0,3]	~ [~,~]	0	0 [0,0]	0 [0,0]	~ [~,~]	~ [~,~]	0	0 [0,1]	0 [0,1]	~ [~,~]	~ [~,~]
Pilosa	IV	Betacoronavirus	Coronaviridae	0	0 [0,3]	~ [~,~]	0 [0,2]	~ [~,~]	0	0 [0,3]	0 [0,2]	~ [~,~]	~ [~,~]	0	0 [0,2]	0 [0,2]	~ [~,~]	~ [~,~]
Pilosa	IV	Coronavirinae	Coronaviridae	0	0 [0,2]	~ [~,~]	0 [0,2]	~ [~,~]	0	0 [0,0]	0 [0,0]	~ [~,~]	~ [~,~]	0	0 [0,0]	0 [0,0]	~ [~,~]	~ [~,~]
Pilosa	V	Ebolavirus	Filoviridae	0	0 [0,13]	~ [~,~]	0 [0,10]	~ [~,~]	0	0 [0,13]	0 [0,10]	~ [~,~]	~ [~,~]	0	0 [0,0]	0 [0,0]	~ [~,~]	~ [~,~]
Pilosa	IV	Flavivirus	Flaviviridae	6	4 [0,22]	1.667 [1,4.667]	2 [0,20]	1.333 [1,4.333]	6	4 [0,22]	2 [0,19]	1.667 [1,4.667]	1.333 [1,4.167]	4	3 [0,18]	1 [0,14]	1.75 [1,5.5]	1.25 [1,4.5]
Pilosa	IV	Pegivirus	Flaviviridae	0	0 [0,1]	~ [~,~]	0 [0,1]	~ [~,~]	0	0 [0,1]	0 [0,1]	~ [~,~]	~ [~,~]	0	0 [0,0]	0 [0,0]	~ [~,~]	~ [~,~]
Pilosa	IV	Pestivirus	Flaviviridae	0	0 [0,2]	~ [~,~]	0 [0,1]	~ [~,~]	0	0 [0,0]	0 [0,0]	~ [~,~]	~ [~,~]	0	0 [0,2]	0 [0,1]	~ [~,~]	~ [~,~]
Pilosa	V	Mobatvirus	Hantaviridae	0	0 [0,1]	~ [~,~]	0 [0,1]	~ [~,~]	0	0 [0,0]	0 [0,0]	~ [~,~]	~ [~,~]	0	0 [0,0]	0 [0,0]	~ [~,~]	~ [~,~]
Pilosa	V	Orthohantavirus	Hantaviridae	0	0 [0,38]	~ [~,~]	1 [0,26]	~ [~,~]	0	0 [0,17]	1 [0,10]	~ [~,~]	~ [~,~]	0	0 [0,8]	1 [0,2]	~ [~,~]	~ [~,~]
Pilosa	VII	Orthohepadnavirus	Hepadnaviridae	0	0 [0,1]	~ [~,~]	0 [0,1]	~ [~,~]	0	0 [0,1]	0 [0,1]	~ [~,~]	~ [~,~]	0	0 [0,1]	0 [0,1]	~ [~,~]	~ [~,~]
Pilosa	I	Gammaherpesvirinae	Herpesviridae	0	0 [0,1]	~ [~,~]	0 [0,0]	~ [~,~]	0	0 [0,0]	0 [0,0]	~ [~,~]	~ [~,~]	0	0 [0,1]	0 [0,0]	~ [~,~]	~ [~,~]
Pilosa	I	Lymphocryptovirus	Herpesviridae	0	0 [0,2]	~ [~,~]	0 [0,1]	~ [~,~]	0	0 [0,0]	0 [0,0]	~ [~,~]	~ [~,~]	0	0 [0,0]	0 [0,0]	~ [~,~]	~ [~,~]
Pilosa	I	Macavirus	Herpesviridae	0	0 [0,1]	~ [~,~]	0 [0,1]	~ [~,~]	0	0 [0,0]	0 [0,0]	~ [~,~]	~ [~,~]	0	0 [0,1]	0 [0,1]	~ [~,~]	~ [~,~]
Pilosa	I	Percavirus	Herpesviridae	0	0 [0,3]	~ [~,~]	0 [0,3]	~ [~,~]	0	0 [0,0]	0 [0,0]	~ [~,~]	~ [~,~]	0	0 [0,3]	0 [0,3]	~ [~,~]	~ [~,~]
Pilosa	I	Proboscivirus	Herpesviridae	0	0 [0,1]	~ [~,~]	0 [0,1]	~ [~,~]	0	0 [0,0]	0 [0,0]	~ [~,~]	~ [~,~]	0	0 [0,0]	0 [0,0]	~ [~,~]	~ [~,~]
Pilosa	I	Rhadinovirus	Herpesviridae	0	0 [0,3]	~ [~,~]	0 [0,2]	~ [~,~]	0	0 [0,0]	0 [0,1]	~ [~,~]	~ [~,~]	0	0 [0,0]	0 [0,0]	~ [~,~]	~ [~,~]
Pilosa	I	Roseolovirus	Herpesviridae	0	0 [0,4]	~ [~,~]	0 [0,4]	~ [~,~]	0	0 [0,4]	0 [0,4]	~ [~,~]	~ [~,~]	0	0 [0,0]	0 [0,0]	~ [~,~]	~ [~,~]
Pilosa	I	Simplexvirus	Herpesviridae	0	0 [0,3]	~ [~,~]	0 [0,3]	~ [~,~]	0	0 [0,3]	0 [0,3]	~ [~,~]	~ [~,~]	0	0 [0,0]	0 [0,0]	~ [~,~]	~ [~,~]
Pilosa	I	Varicellovirus	Herpesviridae	0	0 [0,9]	~ [~,~]	0 [0,9]	~ [~,~]	0	0 [0,2]	0 [0,3]	~ [~,~]	~ [~,~]	0	0 [0,5]	0 [0,4]	~ [~,~]	~ [~,~]
Pilosa	V	Orthonairovirus	Nairoviridae	0	0 [0,7]	~ [~,~]	0 [0,5]	~ [~,~]	0	0 [0,7]	0 [0,5]	~ [~,~]	~ [~,~]	0	0 [0,7]	0 [0,5]	~ [~,~]	~ [~,~]
Pilosa	V	Alphainfluenzavirus	Orthomyxoviridae	1	0 [0,2]	1 [1,3]	0 [0,0]	1 [1,1]	1	0 [0,2]	0 [0,0]	1 [1,3]	1 [1,1]	1	0 [0,2]	0 [0,0]	1 [1,3]	1 [1,1]
Pilosa	V	Betainfluenzavirus	Orthomyxoviridae	0	0 [0,1]	~ [~,~]	0 [0,1]	~ [~,~]	0	0 [0,1]	0 [0,1]	~ [~,~]	~ [~,~]	0	0 [0,1]	0 [0,1]	~ [~,~]	~ [~,~]
Pilosa	V	Thogotovirus	Orthomyxoviridae	0	0 [0,1]	~ [~,~]	0 [0,1]	~ [~,~]	0	0 [0,1]	0 [0,1]	~ [~,~]	~ [~,~]	0	0 [0,1]	0 [0,1]	~ [~,~]	~ [~,~]
Pilosa	I	Betapapillomavirus	Papillomaviridae	0	0 [0,2]	~ [~,~]	0 [0,2]	~ [~,~]	0	0 [0,2]	0 [0,2]	~ [~,~]	~ [~,~]	0	0 [0,0]	0 [0,0]	~ [~,~]	~ [~,~]
Pilosa	I	Deltapapillomavirus	Papillomaviridae	0	0 [0,2]	~ [~,~]	0 [0,2]	~ [~,~]	0	0 [0,0]	0 [0,0]	~ [~,~]	~ [~,~]	0	0 [0,2]	0 [0,2]	~ [~,~]	~ [~,~]
Pilosa	I	Dyoxipapillomavirus	Papillomaviridae	0	0 [0,1]	~ [~,~]	0 [0,1]	~ [~,~]	0	0 [0,0]	0 [0,0]	~ [~,~]	~ [~,~]	0	0 [0,1]	0 [0,1]	~ [~,~]	~ [~,~]
Pilosa	I	Papillomaviridae	Papillomaviridae	0	0 [0,1]	~ [~,~]	0 [0,0]	~ [~,~]	0	0 [0,0]	0 [0,0]	~ [~,~]	~ [~,~]	0	0 [0,1]	0 [0,0]	~ [~,~]	~ [~,~]
Pilosa	V	Henipavirus	Paramyxoviridae	0	0 [0,1]	~ [~,~]	0 [0,1]	~ [~,~]	0	0 [0,1]	0 [0,1]	~ [~,~]	~ [~,~]	0	0 [0,1]	0 [0,1]	~ [~,~]	~ [~,~]
Pilosa	V	Morbillivirus	Paramyxoviridae	0	0 [0,8]	~ [~,~]	0 [0,7]	~ [~,~]	0	0 [0,1]	0 [0,1]	~ [~,~]	~ [~,~]	0	0 [0,3]	0 [0,2]	~ [~,~]	~ [~,~]
Pilosa	V	Narmovirus	Paramyxoviridae	0	0 [0,3]	~ [~,~]	0 [0,3]	~ [~,~]	0	0 [0,0]	0 [0,0]	~ [~,~]	~ [~,~]	0	0 [0,0]	0 [0,0]	~ [~,~]	~ [~,~]
Pilosa	V	Paramyxoviridae	Paramyxoviridae	0	0 [0,2]	~ [~,~]	0 [0,2]	~ [~,~]	0	0 [0,0]	0 [0,0]	~ [~,~]	~ [~,~]	0	0 [0,1]	0 [0,1]	~ [~,~]	~ [~,~]
Pilosa	V	Respirovirus	Paramyxoviridae	0	0 [0,1]	~ [~,~]	0 [0,1]	~ [~,~]	0	0 [0,1]	0 [0,1]	~ [~,~]	~ [~,~]	0	0 [0,0]	0 [0,0]	~ [~,~]	~ [~,~]
Pilosa	V	Rubulavirus	Paramyxoviridae	0	0 [0,1]	~ [~,~]	0 [0,1]	~ [~,~]	0	0 [0,1]	0 [0,1]	~ [~,~]	~ [~,~]	0	0 [0,1]	0 [0,1]	~ [~,~]	~ [~,~]
Pilosa	II	Amdoparvovirus	Parvoviridae	0	0 [0,2]	~ [~,~]	0 [0,1]	~ [~,~]	0	0 [0,0]	0 [0,0]	~ [~,~]	~ [~,~]	0	0 [0,0]	0 [0,0]	~ [~,~]	~ [~,~]
Pilosa	II	Bocaparvovirus	Parvoviridae	0	0 [0,4]	~ [~,~]	0 [0,2]	~ [~,~]	0	0 [0,1]	0 [0,1]	~ [~,~]	~ [~,~]	0	0 [0,2]	0 [0,0]	~ [~,~]	~ [~,~]
Pilosa	II	Erythroparvovirus	Parvoviridae	0	0 [0,3]	~ [~,~]	0 [0,2]	~ [~,~]	0	0 [0,3]	0 [0,2]	~ [~,~]	~ [~,~]	0	0 [0,0]	0 [0,0]	~ [~,~]	~ [~,~]
Pilosa	II	Protoparvovirus	Parvoviridae	0	0 [0,1]	~ [~,~]	0 [0,2]	~ [~,~]	0	0 [0,0]	0 [0,0]	~ [~,~]	~ [~,~]	0	0 [0,1]	0 [0,2]	~ [~,~]	~ [~,~]
Pilosa	V	Orthobunyavirus	Peribunyaviridae	3	3 [0,25]	2 [1,9.333]	2 [0,21]	1.667 [1,8]	1	2 [0,21]	2 [0,19]	3 [1,22]	3 [1,20]	0	0 [0,15]	0 [0,16]	~ [~,~]	~ [~,~]
Pilosa	V	Banyangvirus	Phenuiviridae	0	0 [0,1]	~ [~,~]	0 [0,0]	~ [~,~]	0	0 [0,1]	0 [0,0]	~ [~,~]	~ [~,~]	0	0 [0,0]	0 [0,0]	~ [~,~]	~ [~,~]
Pilosa	V	Phlebovirus	Phenuiviridae	5	5 [0,13]	2 [1,3.6]	5 [0,13]	2 [1,3.6]	2	2 [0,7]	2 [0,7]	2 [1,4.5]	2 [1,4.5]	0	0 [0,5]	0 [0,5]	~ [~,~]	~ [~,~]
Pilosa	IV	Aphthovirus	Picornaviridae	0	0 [0,2]	~ [~,~]	0 [0,1]	~ [~,~]	0	0 [0,1]	0 [0,0]	~ [~,~]	~ [~,~]	0	0 [0,2]	0 [0,1]	~ [~,~]	~ [~,~]
Pilosa	IV	Cardiovirus	Picornaviridae	0	0 [0,2]	~ [~,~]	0 [0,1]	~ [~,~]	0	0 [0,2]	0 [0,1]	~ [~,~]	~ [~,~]	0	0 [0,2]	0 [0,1]	~ [~,~]	~ [~,~]
Pilosa	IV	Enterovirus	Picornaviridae	0	0 [0,5]	~ [~,~]	0 [0,6]	~ [~,~]	0	0 [0,5]	0 [0,6]	~ [~,~]	~ [~,~]	0	0 [0,2]	0 [0,3]	~ [~,~]	~ [~,~]
Pilosa	IV	Hepatovirus	Picornaviridae	0	0 [0,5]	~ [~,~]	0 [0,3]	~ [~,~]	0	0 [0,1]	0 [0,1]	~ [~,~]	~ [~,~]	0	0 [0,0]	0 [0,0]	~ [~,~]	~ [~,~]
Pilosa	IV	Picornaviridae	Picornaviridae	0	0 [0,1]	~ [~,~]	0 [0,1]	~ [~,~]	0	0 [0,0]	0 [0,0]	~ [~,~]	~ [~,~]	0	0 [0,0]	0 [0,0]	~ [~,~]	~ [~,~]
Pilosa	V	Orthopneumovirus	Pneumoviridae	0	0 [0,5]	~ [~,~]	0 [0,4]	~ [~,~]	0	0 [0,5]	0 [0,4]	~ [~,~]	~ [~,~]	0	0 [0,2]	0 [0,1]	~ [~,~]	~ [~,~]
Pilosa	I	Alphapolyomavirus	Polyomaviridae	0	0 [0,2]	~ [~,~]	0 [0,2]	~ [~,~]	0	0 [0,2]	0 [0,2]	~ [~,~]	~ [~,~]	0	0 [0,0]	0 [0,0]	~ [~,~]	~ [~,~]
Pilosa	I	Betapolyomavirus	Polyomaviridae	0	0 [0,1]	~ [~,~]	0 [0,1]	~ [~,~]	0	0 [0,1]	0 [0,1]	~ [~,~]	~ [~,~]	0	0 [0,0]	0 [0,0]	~ [~,~]	~ [~,~]
Pilosa	I	Leporipoxvirus	Poxviridae	0	0 [0,1]	~ [~,~]	0 [0,1]	~ [~,~]	0	0 [0,0]	0 [0,0]	~ [~,~]	~ [~,~]	0	0 [0,1]	0 [0,1]	~ [~,~]	~ [~,~]
Pilosa	I	Molluscipoxvirus	Poxviridae	0	0 [0,1]	~ [~,~]	0 [0,1]	~ [~,~]	0	0 [0,1]	0 [0,1]	~ [~,~]	~ [~,~]	0	0 [0,1]	0 [0,1]	~ [~,~]	~ [~,~]
Pilosa	I	Orthopoxvirus	Poxviridae	1	0 [0,5]	1 [1,6]	0 [0,3]	1 [1,4]	1	0 [0,5]	0 [0,3]	1 [1,6]	1 [1,4]	0	0 [0,4]	0 [0,3]	~ [~,~]	~ [~,~]
Pilosa	I	Parapoxvirus	Poxviridae	0	0 [0,0]	~ [~,~]	0 [0,1]	~ [~,~]	0	0 [0,0]	0 [0,1]	~ [~,~]	~ [~,~]	0	0 [0,0]	0 [0,1]	~ [~,~]	~ [~,~]
Pilosa	III	Coltivirus	Reoviridae	0	0 [0,2]	~ [~,~]	0 [0,2]	~ [~,~]	0	0 [0,2]	0 [0,2]	~ [~,~]	~ [~,~]	0	0 [0,0]	0 [0,0]	~ [~,~]	~ [~,~]
Pilosa	III	Orbivirus	Reoviridae	3	1 [0,4]	1.333 [1,2.333]	1 [0,4]	1.333 [1,2.333]	0	0 [0,0]	0 [0,0]	~ [~,~]	~ [~,~]	0	1 [0,3]	1 [0,3]	~ [~,~]	~ [~,~]
Pilosa	III	Orthoreovirus	Reoviridae	0	0 [0,1]	~ [~,~]	0 [0,1]	~ [~,~]	0	0 [0,1]	0 [0,1]	~ [~,~]	~ [~,~]	0	0 [0,1]	0 [0,1]	~ [~,~]	~ [~,~]
Pilosa	III	Rotavirus	Reoviridae	0	0 [0,3]	~ [~,~]	0 [0,3]	~ [~,~]	0	0 [0,3]	0 [0,3]	~ [~,~]	~ [~,~]	0	0 [0,3]	0 [0,3]	~ [~,~]	~ [~,~]
Pilosa	III	Seadornavirus	Reoviridae	0	0 [0,1]	~ [~,~]	0 [0,1]	~ [~,~]	0	0 [0,1]	0 [0,1]	~ [~,~]	~ [~,~]	0	0 [0,1]	0 [0,1]	~ [~,~]	~ [~,~]
Pilosa	VI	Betaretrovirus	Retroviridae	0	0 [0,1]	~ [~,~]	0 [0,1]	~ [~,~]	0	0 [0,0]	0 [0,0]	~ [~,~]	~ [~,~]	0	0 [0,0]	0 [0,0]	~ [~,~]	~ [~,~]
Pilosa	VI	Deltaretrovirus	Retroviridae	0	0 [0,0]	~ [~,~]	0 [0,2]	~ [~,~]	0	0 [0,0]	0 [0,2]	~ [~,~]	~ [~,~]	0	0 [0,0]	0 [0,2]	~ [~,~]	~ [~,~]
Pilosa	VI	Gammaretrovirus	Retroviridae	0	0 [0,1]	~ [~,~]	0 [0,1]	~ [~,~]	0	0 [0,1]	0 [0,1]	~ [~,~]	~ [~,~]	0	0 [0,0]	0 [0,0]	~ [~,~]	~ [~,~]
Pilosa	VI	Lentivirus	Retroviridae	0	0 [0,7]	~ [~,~]	0 [0,9]	~ [~,~]	0	0 [0,3]	0 [0,3]	~ [~,~]	~ [~,~]	0	0 [0,2]	0 [0,2]	~ [~,~]	~ [~,~]
Pilosa	VI	Spumavirus	Retroviridae	0	0 [0,4]	~ [~,~]	0 [0,3]	~ [~,~]	0	0 [0,2]	0 [0,1]	~ [~,~]	~ [~,~]	0	0 [0,0]	0 [0,0]	~ [~,~]	~ [~,~]
Pilosa	V	Lyssavirus	Rhabdoviridae	0	0 [0,7]	~ [~,~]	0 [0,7]	~ [~,~]	0	0 [0,5]	0 [0,5]	~ [~,~]	~ [~,~]	0	0 [0,4]	0 [0,4]	~ [~,~]	~ [~,~]
Pilosa	V	Vesiculovirus	Rhabdoviridae	2	0 [0,5]	1 [1,3.5]	0 [0,7]	1 [1,4.5]	2	0 [0,4]	0 [0,5]	1 [1,3]	1 [1,3.5]	2	0 [0,4]	0 [0,6]	1 [1,3]	1 [1,4]
Pilosa	IV	Alphavirus	Togaviridae	2	4 [0,15]	3 [1,8.5]	2 [0,15]	2 [1,8.5]	2	4 [0,15]	2 [0,15]	3 [1,8.5]	2 [1,8.5]	2	4 [0,13]	2 [0,13]	3 [1,7.5]	2 [1,7.5]
Primates	I	Adenoviridae	Adenoviridae	31	9 [0,116]	1.29 [1,4.742]	14 [0,125]	1.452 [1,5.032]	0	0 [0,0]	0 [0,0]	~ [~,~]	~ [~,~]	0	0 [0,8]	0 [0,12]	~ [~,~]	~ [~,~]
Primates	I	Atadenovirus	Adenoviridae	0	0 [0,2]	~ [~,~]	0 [0,0]	~ [~,~]	0	0 [0,0]	0 [0,0]	~ [~,~]	~ [~,~]	0	0 [0,1]	0 [0,0]	~ [~,~]	~ [~,~]
Primates	I	Mastadenovirus	Adenoviridae	68	134 [7,915]	2.971 [1.103,14.456]	149 [10,936]	3.191 [1.147,14.765]	14	87 [6,550]	90 [7,581]	7.214 [1.429,40.286]	7.429 [1.5,42.5]	5	44 [3,257]	47 [4,250]	9.8 [1.6,52.4]	10.4 [1.8,51]
Primates	II	Alphatorquevirus	Anelloviridae	9	11 [0,147]	2.222 [1,17.333]	8 [0,119]	1.889 [1,14.222]	1	10 [0,93]	7 [0,71]	11 [1,94]	8 [1,72]	1	10 [0,93]	7 [0,71]	11 [1,94]	8 [1,72]
Primates	II	Anelloviridae	Anelloviridae	9	33 [3,127]	4.667 [1.333,15.111]	59 [5,129]	7.556 [1.556,15.333]	6	33 [3,121]	59 [5,122]	6.5 [1.5,21.167]	10.833 [1.833,21.333]	6	33 [3,122]	59 [5,123]	6.5 [1.5,21.333]	10.833 [1.833,21.5]
Primates	II	Betatorquevirus	Anelloviridae	2	0 [0,103]	1 [1,52.5]	2 [0,93]	2 [1,47.5]	2	0 [0,103]	2 [0,93]	1 [1,52.5]	2 [1,47.5]	0	0 [0,0]	0 [0,0]	~ [~,~]	~ [~,~]
Primates	II	Epsilontorquevirus	Anelloviridae	1	2 [0,4]	3 [1,5]	2 [0,3]	3 [1,4]	0	0 [0,0]	0 [0,0]	~ [~,~]	~ [~,~]	0	0 [0,0]	0 [0,0]	~ [~,~]	~ [~,~]
Primates	II	Gammatorquevirus	Anelloviridae	2	2 [0,84]	2 [1,43]	2 [0,70]	2 [1,36]	2	2 [0,84]	2 [0,70]	2 [1,43]	2 [1,36]	0	0 [0,0]	0 [0,0]	~ [~,~]	~ [~,~]
Primates	V	Arenaviridae	Arenaviridae	0	0 [0,18]	~ [~,~]	0 [0,15]	~ [~,~]	0	0 [0,10]	0 [0,6]	~ [~,~]	~ [~,~]	0	0 [0,10]	0 [0,6]	~ [~,~]	~ [~,~]
Primates	V	Mammarenavirus	Arenaviridae	4	15 [0,237]	4.75 [1,60.25]	26 [2,317]	7.5 [1.5,80.25]	4	15 [0,169]	26 [2,259]	4.75 [1,43.25]	7.5 [1.5,65.75]	4	14 [0,168]	25 [2,226]	4.5 [1,43]	7.25 [1.5,57.5]
Primates	IV	Alphaarterivirus	Arteriviridae	0	0 [0,0]	~ [~,~]	0 [0,1]	~ [~,~]	0	0 [0,0]	0 [0,0]	~ [~,~]	~ [~,~]	0	0 [0,0]	0 [0,1]	~ [~,~]	~ [~,~]
Primates	IV	Arteriviridae	Arteriviridae	2	14 [4,64]	8 [3,33]	13 [2,57]	7.5 [2,29.5]	0	0 [0,0]	0 [0,0]	~ [~,~]	~ [~,~]	0	0 [0,0]	0 [0,4]	~ [~,~]	~ [~,~]
Primates	IV	Betaarterivirus	Arteriviridae	0	0 [0,3]	~ [~,~]	0 [0,2]	~ [~,~]	0	0 [0,0]	0 [0,0]	~ [~,~]	~ [~,~]	0	0 [0,0]	0 [0,0]	~ [~,~]	~ [~,~]
Primates	IV	Deltaarterivirus	Arteriviridae	11	58 [21,132]	6.273 [2.909,13]	53 [8,113]	5.818 [1.727,11.273]	0	0 [0,0]	0 [0,0]	~ [~,~]	~ [~,~]	0	0 [0,0]	0 [0,0]	~ [~,~]	~ [~,~]
Primates	IV	Epsilonarterivirus	Arteriviridae	1	0 [0,14]	1 [1,15]	1 [0,9]	2 [1,10]	0	0 [0,0]	0 [0,0]	~ [~,~]	~ [~,~]	0	0 [0,0]	0 [0,0]	~ [~,~]	~ [~,~]
Primates	IV	Etaarterivirus	Arteriviridae	1	1 [0,19]	2 [1,20]	4 [0,16]	5 [1,17]	0	0 [0,0]	0 [0,0]	~ [~,~]	~ [~,~]	0	0 [0,0]	0 [0,0]	~ [~,~]	~ [~,~]
Primates	IV	Iotaarterivirus	Arteriviridae	2	9 [0,41]	5.5 [1,21.5]	6 [0,30]	4 [1,16]	0	0 [0,0]	0 [0,0]	~ [~,~]	~ [~,~]	0	0 [0,0]	0 [0,0]	~ [~,~]	~ [~,~]
Primates	IV	Lambdaarterivirus	Arteriviridae	0	0 [0,4]	~ [~,~]	0 [0,4]	~ [~,~]	0	0 [0,0]	0 [0,0]	~ [~,~]	~ [~,~]	0	0 [0,0]	0 [0,0]	~ [~,~]	~ [~,~]
Primates	IV	Thetaarterivirus	Arteriviridae	2	7 [0,40]	4.5 [1,21]	7 [0,33]	4.5 [1,17.5]	0	0 [0,0]	0 [0,0]	~ [~,~]	~ [~,~]	0	0 [0,0]	0 [0,0]	~ [~,~]	~ [~,~]
Primates	IV	Zetaarterivirus	Arteriviridae	1	2 [0,21]	3 [1,22]	5 [0,19]	6 [1,20]	0	0 [0,0]	0 [0,0]	~ [~,~]	~ [~,~]	0	0 [0,0]	0 [0,0]	~ [~,~]	~ [~,~]
Primates	I	Asfivirus	Asfarviridae	0	0 [0,7]	~ [~,~]	0 [0,12]	~ [~,~]	0	0 [0,0]	0 [0,0]	~ [~,~]	~ [~,~]	0	0 [0,7]	0 [0,12]	~ [~,~]	~ [~,~]
Primates	IV	Astroviridae	Astroviridae	9	64 [20,122]	8.111 [3.222,14.556]	52 [15,125]	6.778 [2.667,14.889]	0	0 [0,0]	0 [0,1]	~ [~,~]	~ [~,~]	0	0 [0,0]	0 [0,2]	~ [~,~]	~ [~,~]
Primates	IV	Avastrovirus	Astroviridae	1	0 [0,12]	1 [1,13]	4 [0,13]	5 [1,14]	0	0 [0,0]	0 [0,0]	~ [~,~]	~ [~,~]	0	0 [0,0]	0 [0,0]	~ [~,~]	~ [~,~]
Primates	IV	Mamastrovirus	Astroviridae	3	40 [2,279]	14.333 [1.667,94]	39 [2,253]	14 [1.667,85.333]	2	37 [2,233]	38 [2,222]	19.5 [2,117.5]	20 [2,112]	1	4 [0,105]	2 [0,86]	5 [1,106]	3 [1,87]
Primates	V	Bornaviridae	Bornaviridae	0	2 [0,23]	~ [~,~]	2 [0,26]	~ [~,~]	0	2 [0,23]	2 [0,26]	~ [~,~]	~ [~,~]	0	2 [0,23]	2 [0,26]	~ [~,~]	~ [~,~]
Primates	V	Orthobornavirus	Bornaviridae	0	18 [1,103]	~ [~,~]	8 [1,76]	~ [~,~]	0	18 [1,103]	8 [1,76]	~ [~,~]	~ [~,~]	0	2 [0,21]	2 [0,13]	~ [~,~]	~ [~,~]
Primates	IV	Caliciviridae	Caliciviridae	1	1 [0,29]	2 [1,30]	1 [0,28]	2 [1,29]	0	0 [0,0]	0 [0,0]	~ [~,~]	~ [~,~]	0	0 [0,0]	0 [0,0]	~ [~,~]	~ [~,~]
Primates	IV	Lagovirus	Caliciviridae	0	0 [0,12]	~ [~,~]	0 [0,14]	~ [~,~]	0	0 [0,0]	0 [0,0]	~ [~,~]	~ [~,~]	0	0 [0,12]	0 [0,14]	~ [~,~]	~ [~,~]
Primates	IV	Norovirus	Caliciviridae	9	6 [2,50]	1.667 [1.222,6.556]	16 [3,80]	2.778 [1.333,9.889]	8	5 [2,41]	15 [3,71]	1.625 [1.25,6.125]	2.875 [1.375,9.875]	8	5 [2,41]	15 [3,71]	1.625 [1.25,6.125]	2.875 [1.375,9.875]
Primates	IV	Recovirus	Caliciviridae	2	2 [0,18]	2 [1,10]	4 [0,24]	3 [1,13]	0	0 [0,0]	0 [0,0]	~ [~,~]	~ [~,~]	0	0 [0,0]	0 [0,0]	~ [~,~]	~ [~,~]
Primates	IV	Sapovirus	Caliciviridae	1	10 [0,78]	11 [1,79]	5 [1,44]	6 [2,45]	1	10 [0,78]	5 [1,44]	11 [1,79]	6 [2,45]	1	10 [0,78]	5 [1,44]	11 [1,79]	6 [2,45]
Primates	IV	Vesivirus	Caliciviridae	3	6 [2,95]	3 [1.667,32.667]	6 [1,92]	3 [1.333,31.667]	3	6 [2,89]	6 [1,84]	3 [1.667,30.667]	3 [1.333,29]	3	6 [2,95]	6 [1,92]	3 [1.667,32.667]	3 [1.333,31.667]
Primates	II	Circovirus	Circoviridae	1	1 [0,102]	2 [1,103]	6 [1,110]	7 [2,111]	0	1 [0,43]	6 [1,43]	~ [~,~]	~ [~,~]	0	1 [0,97]	6 [1,104]	~ [~,~]	~ [~,~]
Primates	II	Cyclovirus	Circoviridae	2	0 [0,25]	1 [1,13.5]	0 [0,18]	1 [1,10]	0	0 [0,11]	0 [0,5]	~ [~,~]	~ [~,~]	0	0 [0,11]	0 [0,5]	~ [~,~]	~ [~,~]
Primates	II	Gyrovirus	Circoviridae	0	0 [0,46]	~ [~,~]	0 [0,32]	~ [~,~]	0	0 [0,46]	0 [0,32]	~ [~,~]	~ [~,~]	0	0 [0,23]	0 [0,22]	~ [~,~]	~ [~,~]
Primates	IV	Alphacoronavirus	Coronaviridae	0	0 [0,86]	~ [~,~]	1 [0,84]	~ [~,~]	0	0 [0,19]	0 [0,20]	~ [~,~]	~ [~,~]	0	0 [0,48]	1 [0,57]	~ [~,~]	~ [~,~]
Primates	IV	Betacoronavirus	Coronaviridae	1	7 [0,119]	8 [1,120]	9 [1,156]	10 [2,157]	1	6 [0,111]	8 [1,143]	7 [1,112]	9 [2,144]	0	2 [0,65]	4 [0,84]	~ [~,~]	~ [~,~]
Primates	IV	Coronavirinae	Coronaviridae	0	0 [0,19]	~ [~,~]	0 [0,19]	~ [~,~]	0	0 [0,0]	0 [0,0]	~ [~,~]	~ [~,~]	0	0 [0,0]	0 [0,0]	~ [~,~]	~ [~,~]
Primates	IV	Gammacoronavirus	Coronaviridae	0	0 [0,0]	~ [~,~]	0 [0,2]	~ [~,~]	0	0 [0,0]	0 [0,0]	~ [~,~]	~ [~,~]	0	0 [0,0]	0 [0,2]	~ [~,~]	~ [~,~]
Primates	V	Ebolavirus	Filoviridae	21	148 [8,522]	8.048 [1.381,25.857]	146 [16,517]	7.952 [1.762,25.619]	21	148 [8,522]	146 [16,517]	8.048 [1.381,25.857]	7.952 [1.762,25.619]	1	11 [1,94]	6 [1,93]	12 [2,95]	7 [2,94]
Primates	V	Filoviridae	Filoviridae	0	0 [0,6]	~ [~,~]	0 [0,7]	~ [~,~]	0	0 [0,0]	0 [0,0]	~ [~,~]	~ [~,~]	0	0 [0,0]	0 [0,0]	~ [~,~]	~ [~,~]
Primates	V	Marburgvirus	Filoviridae	1	5 [0,78]	6 [1,79]	4 [0,89]	5 [1,90]	1	5 [0,78]	4 [0,89]	6 [1,79]	5 [1,90]	0	0 [0,0]	0 [0,0]	~ [~,~]	~ [~,~]
Primates	IV	Flavivirus	Flaviviridae	91	413 [43,1239]	5.538 [1.473,14.615]	402 [51,1168]	5.418 [1.56,13.835]	88	398 [43,1123]	395 [50,1072]	5.523 [1.489,13.761]	5.489 [1.568,13.182]	43	191 [12,724]	213 [17,700]	5.442 [1.279,17.837]	5.953 [1.395,17.279]
Primates	IV	Hepacivirus	Flaviviridae	0	0 [0,30]	~ [~,~]	6 [0,39]	~ [~,~]	0	0 [0,9]	6 [0,25]	~ [~,~]	~ [~,~]	0	0 [0,20]	0 [0,13]	~ [~,~]	~ [~,~]
Primates	IV	Pegivirus	Flaviviridae	14	99 [22,208]	8.071 [2.571,15.857]	79 [13,197]	6.643 [1.929,15.071]	14	98 [22,196]	78 [13,191]	8 [2.571,15]	6.571 [1.929,14.643]	0	0 [0,0]	0 [0,0]	~ [~,~]	~ [~,~]
Primates	IV	Pestivirus	Flaviviridae	0	10 [0,72]	~ [~,~]	11 [0,74]	~ [~,~]	0	0 [0,0]	0 [0,0]	~ [~,~]	~ [~,~]	0	10 [0,72]	11 [0,74]	~ [~,~]	~ [~,~]
Primates	V	Loanvirus	Hantaviridae	0	0 [0,1]	~ [~,~]	0 [0,1]	~ [~,~]	0	0 [0,0]	0 [0,0]	~ [~,~]	~ [~,~]	0	0 [0,0]	0 [0,0]	~ [~,~]	~ [~,~]
Primates	V	Mobatvirus	Hantaviridae	0	0 [0,28]	~ [~,~]	0 [0,20]	~ [~,~]	0	0 [0,0]	0 [0,0]	~ [~,~]	~ [~,~]	0	0 [0,0]	0 [0,0]	~ [~,~]	~ [~,~]
Primates	V	Orthohantavirus	Hantaviridae	0	34 [0,682]	~ [~,~]	38 [0,622]	~ [~,~]	0	34 [0,549]	37 [0,512]	~ [~,~]	~ [~,~]	0	20 [0,205]	27 [0,211]	~ [~,~]	~ [~,~]
Primates	VII	Orthohepadnavirus	Hepadnaviridae	16	27 [2,128]	2.688 [1.125,9]	51 [9,124]	4.188 [1.562,8.75]	16	27 [2,121]	51 [9,115]	2.688 [1.125,8.562]	4.188 [1.562,8.188]	16	27 [2,121]	51 [9,115]	2.688 [1.125,8.562]	4.188 [1.562,8.188]
Primates	IV	Hepeviridae	Hepeviridae	0	0 [0,1]	~ [~,~]	0 [0,1]	~ [~,~]	0	0 [0,0]	0 [0,0]	~ [~,~]	~ [~,~]	0	0 [0,0]	0 [0,0]	~ [~,~]	~ [~,~]
Primates	IV	Orthohepevirus	Hepeviridae	2	2 [0,43]	2 [1,22.5]	11 [0,65]	6.5 [1,33.5]	2	2 [0,43]	11 [0,65]	2 [1,22.5]	6.5 [1,33.5]	2	2 [0,43]	11 [0,65]	2 [1,22.5]	6.5 [1,33.5]
Primates	I	Alphaherpesvirinae	Herpesviridae	0	0 [0,6]	~ [~,~]	0 [0,6]	~ [~,~]	0	0 [0,0]	0 [0,0]	~ [~,~]	~ [~,~]	0	0 [0,0]	0 [0,0]	~ [~,~]	~ [~,~]
Primates	I	Betaherpesvirinae	Herpesviridae	2	2 [0,14]	2 [1,8]	2 [0,9]	2 [1,5.5]	0	0 [0,1]	0 [0,0]	~ [~,~]	~ [~,~]	0	0 [0,0]	0 [0,0]	~ [~,~]	~ [~,~]
Primates	I	Cytomegalovirus	Herpesviridae	36	250 [42,733]	7.944 [2.167,21.361]	231 [41,661]	7.417 [2.139,19.361]	8	96 [18,197]	108 [24,203]	13 [3.25,25.625]	14.5 [4,26.375]	0	0 [0,0]	0 [0,0]	~ [~,~]	~ [~,~]
Primates	I	Gammaherpesvirinae	Herpesviridae	1	0 [0,28]	1 [1,29]	0 [0,27]	1 [1,28]	0	0 [0,0]	0 [0,0]	~ [~,~]	~ [~,~]	0	0 [0,1]	0 [0,1]	~ [~,~]	~ [~,~]
Primates	I	Herpesviridae	Herpesviridae	4	2 [0,35]	1.5 [1,9.75]	1 [0,32]	1.25 [1,9]	0	0 [0,0]	0 [0,0]	~ [~,~]	~ [~,~]	0	0 [0,0]	0 [0,0]	~ [~,~]	~ [~,~]
Primates	I	Lymphocryptovirus	Herpesviridae	80	307 [57,619]	4.838 [1.712,8.738]	275 [61,596]	4.438 [1.762,8.45]	18	95 [11,132]	60 [18,126]	6.278 [1.611,8.333]	4.333 [2,8]	18	95 [11,132]	60 [18,126]	6.278 [1.611,8.333]	4.333 [2,8]
Primates	I	Macavirus	Herpesviridae	0	3 [0,57]	~ [~,~]	1 [0,39]	~ [~,~]	0	0 [0,0]	0 [0,0]	~ [~,~]	~ [~,~]	0	3 [0,57]	1 [0,39]	~ [~,~]	~ [~,~]
Primates	I	Mardivirus	Herpesviridae	0	0 [0,1]	~ [~,~]	0 [0,3]	~ [~,~]	0	0 [0,0]	0 [0,0]	~ [~,~]	~ [~,~]	0	0 [0,0]	0 [0,0]	~ [~,~]	~ [~,~]
Primates	I	Muromegalovirus	Herpesviridae	0	1 [0,29]	~ [~,~]	1 [0,28]	~ [~,~]	0	0 [0,0]	0 [0,0]	~ [~,~]	~ [~,~]	0	1 [0,29]	1 [0,28]	~ [~,~]	~ [~,~]
Primates	I	Percavirus	Herpesviridae	0	0 [0,5]	~ [~,~]	0 [0,4]	~ [~,~]	0	0 [0,0]	0 [0,0]	~ [~,~]	~ [~,~]	0	0 [0,5]	0 [0,4]	~ [~,~]	~ [~,~]
Primates	I	Proboscivirus	Herpesviridae	0	0 [0,52]	~ [~,~]	0 [0,50]	~ [~,~]	0	0 [0,0]	0 [0,0]	~ [~,~]	~ [~,~]	0	0 [0,0]	0 [0,0]	~ [~,~]	~ [~,~]
Primates	I	Rhadinovirus	Herpesviridae	51	239 [39,477]	5.686 [1.765,10.353]	214 [43,464]	5.196 [1.843,10.098]	13	81 [13,122]	65 [20,126]	7.231 [2,10.385]	6 [2.538,10.692]	0	1 [0,14]	1 [0,15]	~ [~,~]	~ [~,~]
Primates	I	Roseolovirus	Herpesviridae	15	109 [7,235]	8.267 [1.467,16.667]	116 [12,223]	8.733 [1.8,15.867]	11	108 [7,208]	116 [12,206]	10.818 [1.636,19.909]	11.545 [2.091,19.727]	0	0 [0,0]	0 [0,0]	~ [~,~]	~ [~,~]
Primates	I	Simplexvirus	Herpesviridae	48	296 [49,672]	7.167 [2.021,15]	303 [58,665]	7.312 [2.208,14.854]	39	231 [45,466]	231 [49,450]	6.923 [2.154,12.949]	6.923 [2.256,12.538]	16	56 [11,131]	62 [16,120]	4.5 [1.688,9.188]	4.875 [2,8.5]
Primates	I	Varicellovirus	Herpesviridae	15	113 [12,316]	8.533 [1.8,22.067]	134 [33,303]	9.933 [3.2,21.2]	7	41 [3,121]	51 [11,117]	6.857 [1.429,18.286]	8.286 [2.571,17.714]	0	2 [0,78]	3 [0,73]	~ [~,~]	~ [~,~]
Primates	I	Marseillevirus	Marseilleviridae	0	0 [0,4]	~ [~,~]	0 [0,4]	~ [~,~]	0	0 [0,4]	0 [0,4]	~ [~,~]	~ [~,~]	0	0 [0,0]	0 [0,0]	~ [~,~]	~ [~,~]
Primates	V	Deltavirus	Na	0	0 [0,0]	~ [~,~]	0 [0,3]	~ [~,~]	0	0 [0,0]	0 [0,3]	~ [~,~]	~ [~,~]	0	0 [0,0]	0 [0,0]	~ [~,~]	~ [~,~]
Primates	V	Orthonairovirus	Nairoviridae	1	15 [0,137]	16 [1,138]	15 [0,101]	16 [1,102]	1	15 [0,130]	15 [0,96]	16 [1,131]	16 [1,97]	1	14 [0,100]	14 [0,75]	15 [1,101]	15 [1,76]
Primates	V	Alphainfluenzavirus	Orthomyxoviridae	15	21 [1,93]	2.4 [1.067,7.2]	36 [4,89]	3.4 [1.267,6.933]	15	21 [1,93]	36 [4,89]	2.4 [1.067,7.2]	3.4 [1.267,6.933]	15	21 [1,93]	36 [4,89]	2.4 [1.067,7.2]	3.4 [1.267,6.933]
Primates	V	Betainfluenzavirus	Orthomyxoviridae	0	8 [0,38]	~ [~,~]	17 [1,46]	~ [~,~]	0	8 [0,38]	17 [1,46]	~ [~,~]	~ [~,~]	0	8 [0,38]	17 [1,46]	~ [~,~]	~ [~,~]
Primates	V	Deltainfluenzavirus	Orthomyxoviridae	0	0 [0,3]	~ [~,~]	0 [0,3]	~ [~,~]	0	0 [0,0]	0 [0,0]	~ [~,~]	~ [~,~]	0	0 [0,3]	0 [0,3]	~ [~,~]	~ [~,~]
Primates	V	Gammainfluenzavirus	Orthomyxoviridae	0	2 [0,26]	~ [~,~]	3 [0,28]	~ [~,~]	0	2 [0,26]	3 [0,28]	~ [~,~]	~ [~,~]	0	2 [0,26]	3 [0,28]	~ [~,~]	~ [~,~]
Primates	V	Thogotovirus	Orthomyxoviridae	0	0 [0,32]	~ [~,~]	0 [0,31]	~ [~,~]	0	0 [0,32]	0 [0,31]	~ [~,~]	~ [~,~]	0	0 [0,31]	0 [0,30]	~ [~,~]	~ [~,~]
Primates	I	Alphapapillomavirus	Papillomaviridae	5	49 [2,135]	10.8 [1.4,28]	54 [3,181]	11.8 [1.6,37.2]	1	1 [0,29]	4 [0,75]	2 [1,30]	5 [1,76]	0	0 [0,0]	0 [0,0]	~ [~,~]	~ [~,~]
Primates	I	Betapapillomavirus	Papillomaviridae	3	24 [0,160]	9 [1,54.333]	25 [0,161]	9.333 [1,54.667]	1	24 [0,147]	25 [0,150]	25 [1,148]	26 [1,151]	0	1 [0,56]	2 [0,57]	~ [~,~]	~ [~,~]
Primates	I	Deltapapillomavirus	Papillomaviridae	0	0 [0,11]	~ [~,~]	0 [0,12]	~ [~,~]	0	0 [0,0]	0 [0,0]	~ [~,~]	~ [~,~]	0	0 [0,11]	0 [0,12]	~ [~,~]	~ [~,~]
Primates	I	Dyoomikronpapillomavirus	Papillomaviridae	2	8 [0,71]	5 [1,36.5]	7 [0,66]	4.5 [1,34]	0	0 [0,0]	0 [0,0]	~ [~,~]	~ [~,~]	0	0 [0,0]	0 [0,0]	~ [~,~]	~ [~,~]
Primates	I	Dyoxipapillomavirus	Papillomaviridae	0	0 [0,3]	~ [~,~]	0 [0,1]	~ [~,~]	0	0 [0,0]	0 [0,0]	~ [~,~]	~ [~,~]	0	0 [0,3]	0 [0,1]	~ [~,~]	~ [~,~]
Primates	I	Gammapapillomavirus	Papillomaviridae	0	0 [0,1]	~ [~,~]	0 [0,2]	~ [~,~]	0	0 [0,1]	0 [0,2]	~ [~,~]	~ [~,~]	0	0 [0,0]	0 [0,0]	~ [~,~]	~ [~,~]
Primates	I	Lambdapapillomavirus	Papillomaviridae	0	0 [0,1]	~ [~,~]	0 [0,0]	~ [~,~]	0	0 [0,0]	0 [0,0]	~ [~,~]	~ [~,~]	0	0 [0,0]	0 [0,0]	~ [~,~]	~ [~,~]
Primates	I	Papillomaviridae	Papillomaviridae	2	1 [0,33]	1.5 [1,17.5]	2 [0,40]	2 [1,21]	0	0 [0,2]	1 [0,14]	~ [~,~]	~ [~,~]	0	0 [0,8]	0 [0,11]	~ [~,~]	~ [~,~]
Primates	I	Pipapillomavirus	Papillomaviridae	0	1 [0,3]	~ [~,~]	0 [0,2]	~ [~,~]	0	0 [0,0]	0 [0,0]	~ [~,~]	~ [~,~]	0	1 [0,3]	0 [0,2]	~ [~,~]	~ [~,~]
Primates	V	Avulavirus	Paramyxoviridae	0	5 [0,26]	~ [~,~]	15 [2,35]	~ [~,~]	0	5 [0,26]	15 [2,35]	~ [~,~]	~ [~,~]	0	5 [0,26]	15 [2,35]	~ [~,~]	~ [~,~]
Primates	V	Henipavirus	Paramyxoviridae	0	7 [0,56]	~ [~,~]	11 [0,62]	~ [~,~]	0	7 [0,56]	11 [0,62]	~ [~,~]	~ [~,~]	0	7 [0,56]	11 [0,62]	~ [~,~]	~ [~,~]
Primates	V	Jeilongvirus	Paramyxoviridae	0	0 [0,3]	~ [~,~]	0 [0,2]	~ [~,~]	0	0 [0,0]	0 [0,0]	~ [~,~]	~ [~,~]	0	0 [0,3]	0 [0,2]	~ [~,~]	~ [~,~]
Primates	V	Morbillivirus	Paramyxoviridae	10	83 [42,216]	9.3 [5.2,22.6]	86 [38,232]	9.6 [4.8,24.2]	8	77 [42,123]	80 [38,124]	10.625 [6.25,16.375]	11 [5.75,16.5]	2	5 [0,71]	5 [0,86]	3.5 [1,36.5]	3.5 [1,44]
Primates	V	Narmovirus	Paramyxoviridae	0	0 [0,3]	~ [~,~]	0 [0,3]	~ [~,~]	0	0 [0,0]	0 [0,0]	~ [~,~]	~ [~,~]	0	0 [0,0]	0 [0,0]	~ [~,~]	~ [~,~]
Primates	V	Paramyxoviridae	Paramyxoviridae	0	1 [0,26]	~ [~,~]	5 [0,52]	~ [~,~]	0	0 [0,0]	0 [0,0]	~ [~,~]	~ [~,~]	0	1 [0,3]	5 [0,30]	~ [~,~]	~ [~,~]
Primates	V	Pararubulavirus	Paramyxoviridae	0	4 [0,60]	~ [~,~]	2 [0,46]	~ [~,~]	0	4 [0,59]	2 [0,46]	~ [~,~]	~ [~,~]	0	3 [0,12]	1 [0,9]	~ [~,~]	~ [~,~]
Primates	V	Respirovirus	Paramyxoviridae	4	34 [3,141]	9.5 [1.75,36.25]	42 [4,155]	11.5 [2,39.75]	4	30 [3,131]	39 [4,134]	8.5 [1.75,33.75]	10.75 [2,34.5]	0	4 [0,10]	3 [0,21]	~ [~,~]	~ [~,~]
Primates	V	Rubulavirus	Paramyxoviridae	11	92 [26,273]	9.364 [3.364,25.818]	73 [9,245]	7.636 [1.818,23.273]	11	92 [26,260]	73 [9,233]	9.364 [3.364,24.636]	7.636 [1.818,22.182]	3	8 [1,72]	4 [0,72]	3.667 [1.333,25]	2.333 [1,25]
Primates	II	Amdoparvovirus	Parvoviridae	0	0 [0,3]	~ [~,~]	0 [0,4]	~ [~,~]	0	0 [0,0]	0 [0,0]	~ [~,~]	~ [~,~]	0	0 [0,0]	0 [0,0]	~ [~,~]	~ [~,~]
Primates	II	Bocaparvovirus	Parvoviridae	5	10 [0,202]	3 [1,41.4]	11 [0,159]	3.2 [1,32.8]	4	6 [0,123]	7 [0,123]	2.5 [1,31.75]	2.75 [1,31.75]	1	4 [0,76]	4 [0,36]	5 [1,77]	5 [1,37]
Primates	II	Copiparvovirus	Parvoviridae	0	0 [0,11]	~ [~,~]	0 [0,7]	~ [~,~]	0	0 [0,0]	0 [0,0]	~ [~,~]	~ [~,~]	0	0 [0,11]	0 [0,7]	~ [~,~]	~ [~,~]
Primates	II	Dependoparvovirus	Parvoviridae	2	10 [0,113]	6 [1,57.5]	22 [0,119]	12 [1,60.5]	2	10 [0,109]	22 [0,115]	6 [1,55.5]	12 [1,58.5]	2	10 [0,109]	22 [0,115]	6 [1,55.5]	12 [1,58.5]
Primates	II	Erythroparvovirus	Parvoviridae	2	9 [0,101]	5.5 [1,51.5]	16 [0,114]	9 [1,58]	1	8 [0,90]	15 [0,92]	9 [1,91]	16 [1,93]	0	0 [0,0]	0 [0,0]	~ [~,~]	~ [~,~]
Primates	II	Parvoviridae	Parvoviridae	1	0 [0,0]	1 [1,1]	0 [0,2]	1 [1,3]	0	0 [0,0]	0 [0,2]	~ [~,~]	~ [~,~]	0	0 [0,0]	0 [0,0]	~ [~,~]	~ [~,~]
Primates	II	Protoparvovirus	Parvoviridae	2	4 [0,50]	3 [1,26]	4 [0,53]	3 [1,27.5]	0	0 [0,0]	0 [0,0]	~ [~,~]	~ [~,~]	0	0 [0,35]	0 [0,43]	~ [~,~]	~ [~,~]
Primates	II	Tetraparvovirus	Parvoviridae	2	10 [0,68]	6 [1,35]	7 [0,56]	4.5 [1,29]	2	10 [0,67]	7 [0,55]	6 [1,34.5]	4.5 [1,28.5]	0	0 [0,1]	0 [0,1]	~ [~,~]	~ [~,~]
Primates	V	Orthobunyavirus	Peribunyaviridae	13	103 [11,821]	8.923 [1.846,64.154]	73 [6,790]	6.615 [1.462,61.769]	12	99 [11,783]	68 [6,750]	9.25 [1.917,66.25]	6.667 [1.5,63.5]	6	28 [1,281]	31 [3,295]	5.667 [1.167,47.833]	6.167 [1.5,50.167]
Primates	V	Banyangvirus	Phenuiviridae	0	4 [0,57]	~ [~,~]	2 [0,25]	~ [~,~]	0	4 [0,57]	2 [0,25]	~ [~,~]	~ [~,~]	0	0 [0,0]	0 [0,0]	~ [~,~]	~ [~,~]
Primates	V	Phlebovirus	Phenuiviridae	0	22 [0,172]	~ [~,~]	26 [0,168]	~ [~,~]	0	22 [0,156]	26 [0,156]	~ [~,~]	~ [~,~]	0	16 [0,93]	21 [0,103]	~ [~,~]	~ [~,~]
Primates	IV	Aphthovirus	Picornaviridae	0	1 [0,39]	~ [~,~]	6 [0,50]	~ [~,~]	0	1 [0,35]	6 [0,48]	~ [~,~]	~ [~,~]	0	1 [0,39]	6 [0,50]	~ [~,~]	~ [~,~]
Primates	IV	Cardiovirus	Picornaviridae	7	25 [0,134]	4.571 [1,20.143]	37 [1,134]	6.286 [1.143,20.143]	7	25 [0,134]	37 [1,134]	4.571 [1,20.143]	6.286 [1.143,20.143]	7	25 [0,134]	37 [1,134]	4.571 [1,20.143]	6.286 [1.143,20.143]
Primates	IV	Cosavirus	Picornaviridae	0	2 [0,19]	~ [~,~]	1 [0,13]	~ [~,~]	0	2 [0,19]	1 [0,13]	~ [~,~]	~ [~,~]	0	2 [0,18]	1 [0,11]	~ [~,~]	~ [~,~]
Primates	IV	Enterovirus	Picornaviridae	24	198 [21,719]	9.25 [1.875,30.958]	221 [28,743]	10.208 [2.167,31.958]	20	173 [17,602]	187 [24,612]	9.65 [1.85,31.1]	10.35 [2.2,31.6]	12	141 [13,290]	139 [16,289]	12.75 [2.083,25.167]	12.583 [2.333,25.083]
Primates	IV	Hepatovirus	Picornaviridae	19	84 [7,152]	5.421 [1.368,9]	89 [24,145]	5.684 [2.263,8.632]	19	83 [7,128]	89 [24,127]	5.368 [1.368,7.737]	5.684 [2.263,7.684]	0	0 [0,0]	0 [0,0]	~ [~,~]	~ [~,~]
Primates	IV	Kobuvirus	Picornaviridae	0	2 [0,29]	~ [~,~]	2 [0,27]	~ [~,~]	0	2 [0,15]	2 [0,17]	~ [~,~]	~ [~,~]	0	2 [0,25]	2 [0,25]	~ [~,~]	~ [~,~]
Primates	IV	Parechovirus	Picornaviridae	0	2 [0,17]	~ [~,~]	0 [0,15]	~ [~,~]	0	2 [0,17]	0 [0,15]	~ [~,~]	~ [~,~]	0	2 [0,16]	0 [0,10]	~ [~,~]	~ [~,~]
Primates	IV	Picornaviridae	Picornaviridae	2	0 [0,6]	1 [1,4]	0 [0,5]	1 [1,3.5]	0	0 [0,0]	0 [0,0]	~ [~,~]	~ [~,~]	0	0 [0,0]	0 [0,0]	~ [~,~]	~ [~,~]
Primates	IV	Rosavirus	Picornaviridae	0	0 [0,1]	~ [~,~]	0 [0,0]	~ [~,~]	0	0 [0,0]	0 [0,0]	~ [~,~]	~ [~,~]	0	0 [0,1]	0 [0,0]	~ [~,~]	~ [~,~]
Primates	IV	Salivirus	Picornaviridae	0	0 [0,1]	~ [~,~]	0 [0,2]	~ [~,~]	0	0 [0,1]	0 [0,2]	~ [~,~]	~ [~,~]	0	0 [0,0]	0 [0,0]	~ [~,~]	~ [~,~]
Primates	IV	Sapelovirus	Picornaviridae	1	1 [0,15]	2 [1,16]	8 [1,31]	9 [2,32]	0	0 [0,0]	0 [0,0]	~ [~,~]	~ [~,~]	0	0 [0,0]	0 [0,0]	~ [~,~]	~ [~,~]
Primates	V	Metapneumovirus	Pneumoviridae	2	1 [0,30]	1.5 [1,16]	8 [0,50]	5 [1,26]	2	1 [0,30]	8 [0,50]	1.5 [1,16]	5 [1,26]	0	0 [0,0]	0 [0,0]	~ [~,~]	~ [~,~]
Primates	V	Orthopneumovirus	Pneumoviridae	18	88 [7,229]	5.889 [1.389,13.722]	93 [22,233]	6.167 [2.222,13.944]	18	87 [7,224]	91 [22,228]	5.833 [1.389,13.444]	6.056 [2.222,13.667]	14	60 [7,119]	51 [18,121]	5.286 [1.5,9.5]	4.643 [2.286,9.643]
Primates	I	Alphapolyomavirus	Polyomaviridae	4	5 [0,68]	2.25 [1,18]	7 [0,71]	2.75 [1,18.75]	0	2 [0,50]	4 [0,54]	~ [~,~]	~ [~,~]	0	0 [0,0]	0 [0,0]	~ [~,~]	~ [~,~]
Primates	I	Betapolyomavirus	Polyomaviridae	25	86 [4,231]	4.44 [1.16,10.24]	91 [14,227]	4.64 [1.56,10.08]	18	76 [4,166]	83 [12,178]	5.222 [1.222,10.222]	5.611 [1.667,10.889]	0	0 [0,0]	0 [0,0]	~ [~,~]	~ [~,~]
Primates	I	Deltapolyomavirus	Polyomaviridae	0	0 [0,0]	~ [~,~]	0 [0,3]	~ [~,~]	0	0 [0,0]	0 [0,3]	~ [~,~]	~ [~,~]	0	0 [0,0]	0 [0,0]	~ [~,~]	~ [~,~]
Primates	I	Polyomaviridae	Polyomaviridae	23	22 [0,146]	1.957 [1,7.348]	26 [0,145]	2.13 [1,7.304]	0	0 [0,0]	0 [0,0]	~ [~,~]	~ [~,~]	0	0 [0,0]	0 [0,0]	~ [~,~]	~ [~,~]
Primates	I	Capripoxvirus	Poxviridae	0	0 [0,7]	~ [~,~]	0 [0,7]	~ [~,~]	0	0 [0,0]	0 [0,0]	~ [~,~]	~ [~,~]	0	0 [0,7]	0 [0,7]	~ [~,~]	~ [~,~]
Primates	I	Chordopoxvirinae	Poxviridae	0	0 [0,12]	~ [~,~]	0 [0,3]	~ [~,~]	0	0 [0,0]	0 [0,0]	~ [~,~]	~ [~,~]	0	0 [0,0]	0 [0,0]	~ [~,~]	~ [~,~]
Primates	I	Leporipoxvirus	Poxviridae	0	0 [0,6]	~ [~,~]	0 [0,6]	~ [~,~]	0	0 [0,0]	0 [0,0]	~ [~,~]	~ [~,~]	0	0 [0,6]	0 [0,6]	~ [~,~]	~ [~,~]
Primates	I	Molluscipoxvirus	Poxviridae	0	6 [0,47]	~ [~,~]	6 [0,48]	~ [~,~]	0	6 [0,47]	6 [0,48]	~ [~,~]	~ [~,~]	0	6 [0,47]	6 [0,48]	~ [~,~]	~ [~,~]
Primates	I	Orthopoxvirus	Poxviridae	64	74 [5,332]	2.156 [1.078,6.188]	86 [6,293]	2.344 [1.094,5.578]	64	72 [5,286]	85 [6,258]	2.125 [1.078,5.469]	2.328 [1.094,5.031]	4	36 [2,200]	44 [4,164]	10 [1.5,51]	12 [2,42]
Primates	I	Parapoxvirus	Poxviridae	0	12 [0,40]	~ [~,~]	9 [0,42]	~ [~,~]	0	12 [0,38]	9 [0,41]	~ [~,~]	~ [~,~]	0	12 [0,39]	9 [0,41]	~ [~,~]	~ [~,~]
Primates	I	Poxviridae	Poxviridae	0	0 [0,1]	~ [~,~]	0 [0,1]	~ [~,~]	0	0 [0,0]	0 [0,0]	~ [~,~]	~ [~,~]	0	0 [0,0]	0 [0,0]	~ [~,~]	~ [~,~]
Primates	I	Yatapoxvirus	Poxviridae	4	35 [4,104]	9.75 [2,27]	30 [4,94]	8.5 [2,24.5]	4	35 [4,104]	30 [4,94]	9.75 [2,27]	8.5 [2,24.5]	0	0 [0,0]	0 [0,0]	~ [~,~]	~ [~,~]
Primates	III	Coltivirus	Reoviridae	0	4 [0,48]	~ [~,~]	4 [0,42]	~ [~,~]	0	4 [0,48]	4 [0,42]	~ [~,~]	~ [~,~]	0	0 [0,0]	0 [0,0]	~ [~,~]	~ [~,~]
Primates	III	Orbivirus	Reoviridae	2	21 [0,173]	11.5 [1,87.5]	22 [0,193]	12 [1,97.5]	2	16 [0,95]	9 [0,87]	9 [1,48.5]	5.5 [1,44.5]	0	4 [0,46]	10 [0,65]	~ [~,~]	~ [~,~]
Primates	III	Orthoreovirus	Reoviridae	5	28 [6,111]	6.6 [2.2,23.2]	4 [0,98]	1.8 [1,20.6]	0	4 [0,39]	2 [0,39]	~ [~,~]	~ [~,~]	0	3 [0,21]	2 [0,26]	~ [~,~]	~ [~,~]
Primates	III	Rotavirus	Reoviridae	9	23 [0,125]	3.556 [1,14.889]	40 [2,160]	5.444 [1.222,18.778]	9	23 [0,114]	40 [2,146]	3.556 [1,13.667]	5.444 [1.222,17.222]	9	23 [0,113]	40 [2,142]	3.556 [1,13.556]	5.444 [1.222,16.778]
Primates	III	Seadornavirus	Reoviridae	0	3 [0,32]	~ [~,~]	1 [0,18]	~ [~,~]	0	3 [0,32]	1 [0,18]	~ [~,~]	~ [~,~]	0	3 [0,31]	1 [0,17]	~ [~,~]	~ [~,~]
Primates	VI	Betaretrovirus	Retroviridae	9	67 [6,266]	8.444 [1.667,30.556]	68 [12,277]	8.556 [2.333,31.778]	0	4 [0,26]	9 [0,33]	~ [~,~]	~ [~,~]	0	4 [0,26]	9 [0,33]	~ [~,~]	~ [~,~]
Primates	VI	Deltaretrovirus	Retroviridae	76	185 [30,351]	3.434 [1.395,5.618]	176 [28,348]	3.316 [1.368,5.579]	75	181 [30,328]	173 [28,330]	3.413 [1.4,5.373]	3.307 [1.373,5.4]	0	5 [0,35]	7 [0,41]	~ [~,~]	~ [~,~]
Primates	VI	Felispumavirus	Retroviridae	0	0 [0,1]	~ [~,~]	0 [0,1]	~ [~,~]	0	0 [0,0]	0 [0,0]	~ [~,~]	~ [~,~]	0	0 [0,1]	0 [0,1]	~ [~,~]	~ [~,~]
Primates	VI	Gammaretrovirus	Retroviridae	10	80 [12,314]	9 [2.2,32.4]	77 [13,329]	8.7 [2.3,33.9]	1	24 [1,170]	26 [1,181]	25 [2,171]	27 [2,182]	0	5 [0,80]	9 [0,97]	~ [~,~]	~ [~,~]
Primates	VI	Lentivirus	Retroviridae	72	183 [51,354]	3.542 [1.708,5.917]	195 [56,379]	3.708 [1.778,6.264]	21	132 [31,234]	143 [37,246]	7.286 [2.476,12.143]	7.81 [2.762,12.714]	0	0 [0,24]	0 [0,37]	~ [~,~]	~ [~,~]
Primates	VI	Retroviridae	Retroviridae	8	65 [7,199]	9.125 [1.875,25.875]	50 [3,180]	7.25 [1.375,23.5]	0	0 [0,2]	0 [0,4]	~ [~,~]	~ [~,~]	0	0 [0,0]	0 [0,0]	~ [~,~]	~ [~,~]
Primates	VI	Spumavirus	Retroviridae	76	91 [12,188]	2.197 [1.158,3.474]	85 [9,186]	2.118 [1.118,3.447]	73	56 [3,69]	52 [3,71]	1.767 [1.041,1.945]	1.712 [1.041,1.973]	0	0 [0,0]	0 [0,0]	~ [~,~]	~ [~,~]
Primates	V	Ephemerovirus	Rhabdoviridae	0	0 [0,1]	~ [~,~]	0 [0,2]	~ [~,~]	0	0 [0,0]	0 [0,0]	~ [~,~]	~ [~,~]	0	0 [0,1]	0 [0,2]	~ [~,~]	~ [~,~]
Primates	V	Hapavirus	Rhabdoviridae	1	3 [0,15]	4 [1,16]	3 [1,13]	4 [2,14]	0	0 [0,0]	0 [0,0]	~ [~,~]	~ [~,~]	0	0 [0,0]	0 [0,0]	~ [~,~]	~ [~,~]
Primates	V	Ledantevirus	Rhabdoviridae	0	0 [0,1]	~ [~,~]	0 [0,1]	~ [~,~]	0	0 [0,1]	0 [0,1]	~ [~,~]	~ [~,~]	0	0 [0,0]	0 [0,0]	~ [~,~]	~ [~,~]
Primates	V	Lyssavirus	Rhabdoviridae	0	9 [0,190]	~ [~,~]	6 [0,183]	~ [~,~]	0	8 [0,137]	5 [0,110]	~ [~,~]	~ [~,~]	0	3 [0,99]	3 [0,90]	~ [~,~]	~ [~,~]
Primates	V	Tibrovirus	Rhabdoviridae	0	0 [0,6]	~ [~,~]	0 [0,9]	~ [~,~]	0	0 [0,0]	0 [0,0]	~ [~,~]	~ [~,~]	0	0 [0,6]	0 [0,9]	~ [~,~]	~ [~,~]
Primates	V	Vesiculovirus	Rhabdoviridae	1	16 [0,147]	17 [1,148]	23 [0,148]	24 [1,149]	1	15 [0,129]	23 [0,131]	16 [1,130]	24 [1,132]	1	7 [0,93]	18 [0,100]	8 [1,94]	19 [1,101]
Primates	II	Porprismacovirus	Smacoviridae	1	0 [0,0]	1 [1,1]	0 [0,0]	1 [1,1]	0	0 [0,0]	0 [0,0]	~ [~,~]	~ [~,~]	0	0 [0,0]	0 [0,0]	~ [~,~]	~ [~,~]
Primates	II	Smacoviridae	Smacoviridae	3	0 [0,0]	1 [1,1]	0 [0,0]	1 [1,1]	0	0 [0,0]	0 [0,0]	~ [~,~]	~ [~,~]	0	0 [0,0]	0 [0,0]	~ [~,~]	~ [~,~]
Primates	IV	Alphavirus	Togaviridae	26	284 [60,695]	11.923 [3.308,27.731]	285 [73,690]	11.962 [3.808,27.538]	25	284 [60,689]	284 [73,683]	12.36 [3.4,28.56]	12.36 [3.92,28.32]	10	143 [23,450]	138 [28,446]	15.3 [3.3,46]	14.8 [3.8,45.6]
Primates	IV	Rubivirus	Togaviridae	0	0 [0,4]	~ [~,~]	1 [0,11]	~ [~,~]	0	0 [0,4]	1 [0,11]	~ [~,~]	~ [~,~]	0	0 [0,0]	0 [0,0]	~ [~,~]	~ [~,~]
Proboscidea	I	Atadenovirus	Adenoviridae	0	0 [0,4]	~ [~,~]	0 [0,4]	~ [~,~]	0	0 [0,0]	0 [0,0]	~ [~,~]	~ [~,~]	0	0 [0,4]	0 [0,4]	~ [~,~]	~ [~,~]
Proboscidea	I	Mastadenovirus	Adenoviridae	0	0 [0,15]	~ [~,~]	0 [0,15]	~ [~,~]	0	0 [0,10]	0 [0,9]	~ [~,~]	~ [~,~]	0	0 [0,11]	0 [0,11]	~ [~,~]	~ [~,~]
Proboscidea	II	Alphatorquevirus	Anelloviridae	0	0 [0,2]	~ [~,~]	0 [0,1]	~ [~,~]	0	0 [0,2]	0 [0,1]	~ [~,~]	~ [~,~]	0	0 [0,2]	0 [0,1]	~ [~,~]	~ [~,~]
Proboscidea	V	Mammarenavirus	Arenaviridae	0	0 [0,0]	~ [~,~]	0 [0,1]	~ [~,~]	0	0 [0,0]	0 [0,1]	~ [~,~]	~ [~,~]	0	0 [0,0]	0 [0,1]	~ [~,~]	~ [~,~]
Proboscidea	IV	Alphaarterivirus	Arteriviridae	0	0 [0,3]	~ [~,~]	0 [0,0]	~ [~,~]	0	0 [0,0]	0 [0,0]	~ [~,~]	~ [~,~]	0	0 [0,3]	0 [0,0]	~ [~,~]	~ [~,~]
Proboscidea	IV	Arteriviridae	Arteriviridae	0	0 [0,1]	~ [~,~]	0 [0,0]	~ [~,~]	0	0 [0,0]	0 [0,0]	~ [~,~]	~ [~,~]	0	0 [0,0]	0 [0,0]	~ [~,~]	~ [~,~]
Proboscidea	IV	Betaarterivirus	Arteriviridae	0	0 [0,1]	~ [~,~]	0 [0,0]	~ [~,~]	0	0 [0,0]	0 [0,0]	~ [~,~]	~ [~,~]	0	0 [0,0]	0 [0,0]	~ [~,~]	~ [~,~]
Proboscidea	IV	Mamastrovirus	Astroviridae	0	0 [0,2]	~ [~,~]	0 [0,4]	~ [~,~]	0	0 [0,2]	0 [0,4]	~ [~,~]	~ [~,~]	0	0 [0,2]	0 [0,4]	~ [~,~]	~ [~,~]
Proboscidea	V	Bornaviridae	Bornaviridae	0	0 [0,1]	~ [~,~]	0 [0,2]	~ [~,~]	0	0 [0,1]	0 [0,2]	~ [~,~]	~ [~,~]	0	0 [0,1]	0 [0,2]	~ [~,~]	~ [~,~]
Proboscidea	V	Orthobornavirus	Bornaviridae	0	0 [0,2]	~ [~,~]	0 [0,0]	~ [~,~]	0	0 [0,2]	0 [0,0]	~ [~,~]	~ [~,~]	0	0 [0,1]	0 [0,0]	~ [~,~]	~ [~,~]
Proboscidea	IV	Norovirus	Caliciviridae	0	0 [0,0]	~ [~,~]	0 [0,2]	~ [~,~]	0	0 [0,0]	0 [0,2]	~ [~,~]	~ [~,~]	0	0 [0,0]	0 [0,2]	~ [~,~]	~ [~,~]
Proboscidea	IV	Sapovirus	Caliciviridae	0	0 [0,3]	~ [~,~]	0 [0,1]	~ [~,~]	0	0 [0,3]	0 [0,1]	~ [~,~]	~ [~,~]	0	0 [0,3]	0 [0,1]	~ [~,~]	~ [~,~]
Proboscidea	IV	Vesivirus	Caliciviridae	0	0 [0,3]	~ [~,~]	1 [0,3]	~ [~,~]	0	0 [0,3]	1 [0,3]	~ [~,~]	~ [~,~]	0	0 [0,3]	1 [0,3]	~ [~,~]	~ [~,~]
Proboscidea	II	Circovirus	Circoviridae	0	0 [0,3]	~ [~,~]	0 [0,4]	~ [~,~]	0	0 [0,0]	0 [0,1]	~ [~,~]	~ [~,~]	0	0 [0,3]	0 [0,4]	~ [~,~]	~ [~,~]
Proboscidea	II	Cyclovirus	Circoviridae	0	0 [0,2]	~ [~,~]	0 [0,2]	~ [~,~]	0	0 [0,2]	0 [0,2]	~ [~,~]	~ [~,~]	0	0 [0,2]	0 [0,2]	~ [~,~]	~ [~,~]
Proboscidea	IV	Alphacoronavirus	Coronaviridae	0	0 [0,1]	~ [~,~]	0 [0,1]	~ [~,~]	0	0 [0,1]	0 [0,1]	~ [~,~]	~ [~,~]	0	0 [0,1]	0 [0,1]	~ [~,~]	~ [~,~]
Proboscidea	IV	Betacoronavirus	Coronaviridae	0	0 [0,0]	~ [~,~]	0 [0,2]	~ [~,~]	0	0 [0,0]	0 [0,2]	~ [~,~]	~ [~,~]	0	0 [0,0]	0 [0,2]	~ [~,~]	~ [~,~]
Proboscidea	V	Ebolavirus	Filoviridae	0	0 [0,2]	~ [~,~]	0 [0,2]	~ [~,~]	0	0 [0,2]	0 [0,2]	~ [~,~]	~ [~,~]	0	0 [0,1]	0 [0,0]	~ [~,~]	~ [~,~]
Proboscidea	V	Marburgvirus	Filoviridae	0	0 [0,0]	~ [~,~]	0 [0,1]	~ [~,~]	0	0 [0,0]	0 [0,1]	~ [~,~]	~ [~,~]	0	0 [0,0]	0 [0,0]	~ [~,~]	~ [~,~]
Proboscidea	IV	Flavivirus	Flaviviridae	2	1 [0,12]	1.5 [1,7]	1 [1,11]	1.5 [1.5,6.5]	2	1 [0,12]	1 [1,11]	1.5 [1,7]	1.5 [1.5,6.5]	2	1 [0,8]	1 [1,7]	1.5 [1,5]	1.5 [1.5,4.5]
Proboscidea	IV	Hepacivirus	Flaviviridae	0	0 [0,1]	~ [~,~]	0 [0,1]	~ [~,~]	0	0 [0,0]	0 [0,0]	~ [~,~]	~ [~,~]	0	0 [0,1]	0 [0,1]	~ [~,~]	~ [~,~]
Proboscidea	IV	Pegivirus	Flaviviridae	0	0 [0,3]	~ [~,~]	0 [0,0]	~ [~,~]	0	0 [0,3]	0 [0,0]	~ [~,~]	~ [~,~]	0	0 [0,0]	0 [0,0]	~ [~,~]	~ [~,~]
Proboscidea	IV	Pestivirus	Flaviviridae	0	0 [0,2]	~ [~,~]	0 [0,2]	~ [~,~]	0	0 [0,0]	0 [0,0]	~ [~,~]	~ [~,~]	0	0 [0,2]	0 [0,2]	~ [~,~]	~ [~,~]
Proboscidea	V	Orthohantavirus	Hantaviridae	0	0 [0,3]	~ [~,~]	0 [0,4]	~ [~,~]	0	0 [0,1]	0 [0,2]	~ [~,~]	~ [~,~]	0	0 [0,1]	0 [0,0]	~ [~,~]	~ [~,~]
Proboscidea	IV	Orthohepevirus	Hepeviridae	0	0 [0,0]	~ [~,~]	0 [0,2]	~ [~,~]	0	0 [0,0]	0 [0,2]	~ [~,~]	~ [~,~]	0	0 [0,0]	0 [0,2]	~ [~,~]	~ [~,~]
Proboscidea	I	Gammaherpesvirinae	Herpesviridae	19	2 [1,5]	1.105 [1.053,1.263]	2 [2,4]	1.105 [1.105,1.211]	0	0 [0,0]	0 [0,0]	~ [~,~]	~ [~,~]	0	0 [0,3]	0 [0,2]	~ [~,~]	~ [~,~]
Proboscidea	I	Herpesviridae	Herpesviridae	3	3 [3,4]	2 [2,2.333]	3 [3,3]	2 [2,2]	0	0 [0,0]	0 [0,0]	~ [~,~]	~ [~,~]	0	0 [0,0]	0 [0,0]	~ [~,~]	~ [~,~]
Proboscidea	I	Lymphocryptovirus	Herpesviridae	0	0 [0,5]	~ [~,~]	0 [0,2]	~ [~,~]	0	0 [0,1]	0 [0,0]	~ [~,~]	~ [~,~]	0	0 [0,1]	0 [0,0]	~ [~,~]	~ [~,~]
Proboscidea	I	Macavirus	Herpesviridae	0	0 [0,8]	~ [~,~]	1 [0,5]	~ [~,~]	0	0 [0,0]	0 [0,0]	~ [~,~]	~ [~,~]	0	0 [0,6]	1 [0,3]	~ [~,~]	~ [~,~]
Proboscidea	I	Muromegalovirus	Herpesviridae	0	0 [0,1]	~ [~,~]	0 [0,1]	~ [~,~]	0	0 [0,0]	0 [0,0]	~ [~,~]	~ [~,~]	0	0 [0,1]	0 [0,1]	~ [~,~]	~ [~,~]
Proboscidea	I	Percavirus	Herpesviridae	0	0 [0,6]	~ [~,~]	0 [0,4]	~ [~,~]	0	0 [0,0]	0 [0,0]	~ [~,~]	~ [~,~]	0	0 [0,6]	0 [0,4]	~ [~,~]	~ [~,~]
Proboscidea	I	Proboscivirus	Herpesviridae	14	7 [4,7]	1.5 [1.286,1.5]	7 [7,7]	1.5 [1.5,1.5]	0	0 [0,0]	0 [0,0]	~ [~,~]	~ [~,~]	0	0 [0,0]	0 [0,0]	~ [~,~]	~ [~,~]
Proboscidea	I	Rhadinovirus	Herpesviridae	3	0 [0,4]	1 [1,2.333]	0 [0,6]	1 [1,3]	0	0 [0,0]	0 [0,2]	~ [~,~]	~ [~,~]	0	0 [0,3]	0 [0,3]	~ [~,~]	~ [~,~]
Proboscidea	I	Roseolovirus	Herpesviridae	0	0 [0,3]	~ [~,~]	0 [0,2]	~ [~,~]	0	0 [0,3]	0 [0,2]	~ [~,~]	~ [~,~]	0	0 [0,0]	0 [0,0]	~ [~,~]	~ [~,~]
Proboscidea	I	Simplexvirus	Herpesviridae	1	2 [2,5]	3 [3,6]	2 [1,4]	3 [2,5]	0	0 [0,3]	0 [0,2]	~ [~,~]	~ [~,~]	1	2 [2,3]	2 [1,2]	3 [3,4]	3 [2,3]
Proboscidea	I	Varicellovirus	Herpesviridae	3	3 [1,20]	2 [1.333,7.667]	4 [2,12]	2.333 [1.667,5]	0	0 [0,3]	0 [0,2]	~ [~,~]	~ [~,~]	3	3 [1,15]	4 [2,8]	2 [1.333,6]	2.333 [1.667,3.667]
Proboscidea	V	Orthonairovirus	Nairoviridae	0	4 [1,6]	~ [~,~]	4 [0,6]	~ [~,~]	0	4 [1,6]	4 [0,6]	~ [~,~]	~ [~,~]	0	4 [1,6]	4 [0,6]	~ [~,~]	~ [~,~]
Proboscidea	V	Deltainfluenzavirus	Orthomyxoviridae	0	0 [0,0]	~ [~,~]	0 [0,1]	~ [~,~]	0	0 [0,0]	0 [0,0]	~ [~,~]	~ [~,~]	0	0 [0,0]	0 [0,1]	~ [~,~]	~ [~,~]
Proboscidea	V	Thogotovirus	Orthomyxoviridae	0	0 [0,0]	~ [~,~]	0 [0,1]	~ [~,~]	0	0 [0,0]	0 [0,1]	~ [~,~]	~ [~,~]	0	0 [0,0]	0 [0,1]	~ [~,~]	~ [~,~]
Proboscidea	I	Deltapapillomavirus	Papillomaviridae	0	0 [0,3]	~ [~,~]	2 [0,3]	~ [~,~]	0	0 [0,0]	0 [0,0]	~ [~,~]	~ [~,~]	0	0 [0,3]	2 [0,3]	~ [~,~]	~ [~,~]
Proboscidea	I	Dyoxipapillomavirus	Papillomaviridae	0	0 [0,3]	~ [~,~]	0 [0,3]	~ [~,~]	0	0 [0,0]	0 [0,0]	~ [~,~]	~ [~,~]	0	0 [0,3]	0 [0,3]	~ [~,~]	~ [~,~]
Proboscidea	I	Lambdapapillomavirus	Papillomaviridae	0	0 [0,2]	~ [~,~]	0 [0,2]	~ [~,~]	0	0 [0,0]	0 [0,0]	~ [~,~]	~ [~,~]	0	0 [0,2]	0 [0,2]	~ [~,~]	~ [~,~]
Proboscidea	I	Papillomaviridae	Papillomaviridae	0	0 [0,3]	~ [~,~]	0 [0,3]	~ [~,~]	0	0 [0,0]	0 [0,0]	~ [~,~]	~ [~,~]	0	0 [0,3]	0 [0,3]	~ [~,~]	~ [~,~]
Proboscidea	I	Xipapillomavirus	Papillomaviridae	0	0 [0,3]	~ [~,~]	0 [0,3]	~ [~,~]	0	0 [0,0]	0 [0,0]	~ [~,~]	~ [~,~]	0	0 [0,3]	0 [0,3]	~ [~,~]	~ [~,~]
Proboscidea	V	Henipavirus	Paramyxoviridae	0	0 [0,2]	~ [~,~]	0 [0,3]	~ [~,~]	0	0 [0,2]	0 [0,3]	~ [~,~]	~ [~,~]	0	0 [0,2]	0 [0,3]	~ [~,~]	~ [~,~]
Proboscidea	V	Morbillivirus	Paramyxoviridae	1	2 [1,5]	3 [2,6]	2 [0,4]	3 [1,5]	0	0 [0,0]	0 [0,0]	~ [~,~]	~ [~,~]	1	2 [1,5]	2 [0,4]	3 [2,6]	3 [1,5]
Proboscidea	V	Paramyxoviridae	Paramyxoviridae	0	0 [0,4]	~ [~,~]	0 [0,6]	~ [~,~]	0	0 [0,0]	0 [0,0]	~ [~,~]	~ [~,~]	0	0 [0,0]	0 [0,3]	~ [~,~]	~ [~,~]
Proboscidea	V	Respirovirus	Paramyxoviridae	0	0 [0,1]	~ [~,~]	0 [0,1]	~ [~,~]	0	0 [0,0]	0 [0,0]	~ [~,~]	~ [~,~]	0	0 [0,1]	0 [0,1]	~ [~,~]	~ [~,~]
Proboscidea	V	Rubulavirus	Paramyxoviridae	0	0 [0,3]	~ [~,~]	0 [0,3]	~ [~,~]	0	0 [0,3]	0 [0,3]	~ [~,~]	~ [~,~]	0	0 [0,1]	0 [0,1]	~ [~,~]	~ [~,~]
Proboscidea	II	Bocaparvovirus	Parvoviridae	0	0 [0,1]	~ [~,~]	0 [0,1]	~ [~,~]	0	0 [0,1]	0 [0,1]	~ [~,~]	~ [~,~]	0	0 [0,0]	0 [0,0]	~ [~,~]	~ [~,~]
Proboscidea	II	Protoparvovirus	Parvoviridae	0	0 [0,1]	~ [~,~]	0 [0,1]	~ [~,~]	0	0 [0,0]	0 [0,0]	~ [~,~]	~ [~,~]	0	0 [0,1]	0 [0,1]	~ [~,~]	~ [~,~]
Proboscidea	II	Tetraparvovirus	Parvoviridae	0	0 [0,3]	~ [~,~]	0 [0,3]	~ [~,~]	0	0 [0,0]	0 [0,0]	~ [~,~]	~ [~,~]	0	0 [0,3]	0 [0,3]	~ [~,~]	~ [~,~]
Proboscidea	V	Orthobunyavirus	Peribunyaviridae	0	1 [0,15]	~ [~,~]	2 [0,16]	~ [~,~]	0	0 [0,11]	1 [0,10]	~ [~,~]	~ [~,~]	0	1 [0,12]	2 [0,14]	~ [~,~]	~ [~,~]
Proboscidea	V	Phlebovirus	Phenuiviridae	0	0 [0,6]	~ [~,~]	1 [0,8]	~ [~,~]	0	0 [0,6]	1 [0,8]	~ [~,~]	~ [~,~]	0	0 [0,4]	1 [0,6]	~ [~,~]	~ [~,~]
Proboscidea	IV	Aphthovirus	Picornaviridae	3	0 [0,3]	1 [1,2]	0 [0,3]	1 [1,2]	3	0 [0,0]	0 [0,0]	1 [1,1]	1 [1,1]	3	0 [0,3]	0 [0,3]	1 [1,2]	1 [1,2]
Proboscidea	IV	Cardiovirus	Picornaviridae	2	0 [0,1]	1 [1,1.5]	1 [0,1]	1.5 [1,1.5]	2	0 [0,1]	1 [0,1]	1 [1,1.5]	1.5 [1,1.5]	2	0 [0,1]	1 [0,1]	1 [1,1.5]	1.5 [1,1.5]
Proboscidea	IV	Enterovirus	Picornaviridae	0	0 [0,7]	~ [~,~]	0 [0,9]	~ [~,~]	0	0 [0,5]	0 [0,7]	~ [~,~]	~ [~,~]	0	0 [0,5]	0 [0,7]	~ [~,~]	~ [~,~]
Proboscidea	IV	Hepatovirus	Picornaviridae	0	0 [0,1]	~ [~,~]	0 [0,2]	~ [~,~]	0	0 [0,0]	0 [0,0]	~ [~,~]	~ [~,~]	0	0 [0,0]	0 [0,0]	~ [~,~]	~ [~,~]
Proboscidea	IV	Kobuvirus	Picornaviridae	0	0 [0,4]	~ [~,~]	0 [0,4]	~ [~,~]	0	0 [0,0]	0 [0,0]	~ [~,~]	~ [~,~]	0	0 [0,4]	0 [0,4]	~ [~,~]	~ [~,~]
Proboscidea	IV	Picornaviridae	Picornaviridae	0	0 [0,1]	~ [~,~]	0 [0,1]	~ [~,~]	0	0 [0,0]	0 [0,0]	~ [~,~]	~ [~,~]	0	0 [0,1]	0 [0,1]	~ [~,~]	~ [~,~]
Proboscidea	V	Metapneumovirus	Pneumoviridae	0	0 [0,2]	~ [~,~]	0 [0,2]	~ [~,~]	0	0 [0,2]	0 [0,2]	~ [~,~]	~ [~,~]	0	0 [0,0]	0 [0,0]	~ [~,~]	~ [~,~]
Proboscidea	V	Orthopneumovirus	Pneumoviridae	0	0 [0,5]	~ [~,~]	0 [0,2]	~ [~,~]	0	0 [0,5]	0 [0,2]	~ [~,~]	~ [~,~]	0	0 [0,3]	0 [0,0]	~ [~,~]	~ [~,~]
Proboscidea	I	Betapolyomavirus	Polyomaviridae	2	1 [0,3]	1.5 [1,2.5]	1 [0,1]	1.5 [1,1.5]	0	0 [0,2]	0 [0,0]	~ [~,~]	~ [~,~]	0	0 [0,0]	0 [0,0]	~ [~,~]	~ [~,~]
Proboscidea	I	Capripoxvirus	Poxviridae	0	0 [0,2]	~ [~,~]	0 [0,0]	~ [~,~]	0	0 [0,0]	0 [0,0]	~ [~,~]	~ [~,~]	0	0 [0,2]	0 [0,0]	~ [~,~]	~ [~,~]
Proboscidea	I	Molluscipoxvirus	Poxviridae	0	0 [0,2]	~ [~,~]	0 [0,2]	~ [~,~]	0	0 [0,2]	0 [0,2]	~ [~,~]	~ [~,~]	0	0 [0,2]	0 [0,2]	~ [~,~]	~ [~,~]
Proboscidea	I	Orthopoxvirus	Poxviridae	3	0 [0,6]	1 [1,3]	0 [0,6]	1 [1,3]	3	0 [0,5]	0 [0,6]	1 [1,2.667]	1 [1,3]	3	0 [0,5]	0 [0,6]	1 [1,2.667]	1 [1,3]
Proboscidea	I	Parapoxvirus	Poxviridae	0	2 [0,6]	~ [~,~]	3 [0,5]	~ [~,~]	0	2 [0,4]	3 [0,5]	~ [~,~]	~ [~,~]	0	2 [0,5]	3 [0,5]	~ [~,~]	~ [~,~]
Proboscidea	III	Orbivirus	Reoviridae	2	1 [0,6]	1.5 [1,4]	1 [1,6]	1.5 [1.5,4]	0	0 [0,0]	0 [0,0]	~ [~,~]	~ [~,~]	2	1 [0,6]	1 [1,6]	1.5 [1,4]	1.5 [1.5,4]
Proboscidea	III	Rotavirus	Reoviridae	0	0 [0,5]	~ [~,~]	0 [0,5]	~ [~,~]	0	0 [0,5]	0 [0,5]	~ [~,~]	~ [~,~]	0	0 [0,5]	0 [0,5]	~ [~,~]	~ [~,~]
Proboscidea	VI	Deltaretrovirus	Retroviridae	0	0 [0,4]	~ [~,~]	2 [0,3]	~ [~,~]	0	0 [0,4]	2 [0,3]	~ [~,~]	~ [~,~]	0	0 [0,2]	2 [0,3]	~ [~,~]	~ [~,~]
Proboscidea	VI	Gammaretrovirus	Retroviridae	0	0 [0,1]	~ [~,~]	0 [0,1]	~ [~,~]	0	0 [0,0]	0 [0,0]	~ [~,~]	~ [~,~]	0	0 [0,1]	0 [0,1]	~ [~,~]	~ [~,~]
Proboscidea	VI	Lentivirus	Retroviridae	0	0 [0,9]	~ [~,~]	0 [0,9]	~ [~,~]	0	0 [0,0]	0 [0,0]	~ [~,~]	~ [~,~]	0	0 [0,6]	0 [0,6]	~ [~,~]	~ [~,~]
Proboscidea	V	Ephemerovirus	Rhabdoviridae	0	0 [0,6]	~ [~,~]	1 [0,6]	~ [~,~]	0	0 [0,0]	0 [0,0]	~ [~,~]	~ [~,~]	0	0 [0,6]	1 [0,6]	~ [~,~]	~ [~,~]
Proboscidea	V	Lyssavirus	Rhabdoviridae	0	0 [0,6]	~ [~,~]	0 [0,1]	~ [~,~]	0	0 [0,6]	0 [0,0]	~ [~,~]	~ [~,~]	0	0 [0,5]	0 [0,0]	~ [~,~]	~ [~,~]
Proboscidea	V	Vesiculovirus	Rhabdoviridae	0	3 [0,6]	~ [~,~]	3 [0,6]	~ [~,~]	0	3 [0,4]	3 [0,4]	~ [~,~]	~ [~,~]	0	3 [0,6]	3 [0,6]	~ [~,~]	~ [~,~]
Proboscidea	IV	Alphavirus	Togaviridae	0	0 [0,6]	~ [~,~]	0 [0,9]	~ [~,~]	0	0 [0,6]	0 [0,9]	~ [~,~]	~ [~,~]	0	0 [0,6]	0 [0,9]	~ [~,~]	~ [~,~]
Rodentia	I	Adenoviridae	Adenoviridae	5	22 [4,185]	5.4 [1.8,38]	26 [3,243]	6.2 [1.6,49.6]	0	0 [0,0]	0 [0,0]	~ [~,~]	~ [~,~]	3	19 [2,152]	24 [2,211]	7.333 [1.667,51.667]	9 [1.667,71.333]
Rodentia	I	Atadenovirus	Adenoviridae	0	0 [0,35]	~ [~,~]	0 [0,32]	~ [~,~]	0	0 [0,0]	0 [0,0]	~ [~,~]	~ [~,~]	0	0 [0,23]	0 [0,20]	~ [~,~]	~ [~,~]
Rodentia	I	Mastadenovirus	Adenoviridae	3	13 [1,175]	5.333 [1.333,59.333]	14 [0,226]	5.667 [1,76.333]	0	2 [0,51]	4 [0,109]	~ [~,~]	~ [~,~]	1	11 [1,119]	12 [0,118]	12 [2,120]	13 [1,119]
Rodentia	II	Alphatorquevirus	Anelloviridae	0	0 [0,15]	~ [~,~]	0 [0,12]	~ [~,~]	0	0 [0,15]	0 [0,12]	~ [~,~]	~ [~,~]	0	0 [0,15]	0 [0,12]	~ [~,~]	~ [~,~]
Rodentia	II	Anelloviridae	Anelloviridae	18	72 [2,351]	5 [1.111,20.5]	68 [4,345]	4.778 [1.222,20.167]	0	1 [0,25]	2 [0,31]	~ [~,~]	~ [~,~]	10	61 [2,270]	57 [2,267]	7.1 [1.2,28]	6.7 [1.2,27.7]
Rodentia	II	Betatorquevirus	Anelloviridae	0	0 [0,8]	~ [~,~]	0 [0,8]	~ [~,~]	0	0 [0,8]	0 [0,8]	~ [~,~]	~ [~,~]	0	0 [0,0]	0 [0,0]	~ [~,~]	~ [~,~]
Rodentia	II	Gammatorquevirus	Anelloviridae	0	0 [0,6]	~ [~,~]	0 [0,4]	~ [~,~]	0	0 [0,6]	0 [0,4]	~ [~,~]	~ [~,~]	0	0 [0,0]	0 [0,0]	~ [~,~]	~ [~,~]
Rodentia	V	Arenaviridae	Arenaviridae	12	30 [0,137]	3.5 [1,12.417]	23 [0,140]	2.917 [1,12.667]	1	19 [0,77]	13 [0,76]	20 [1,78]	14 [1,77]	1	19 [0,76]	13 [0,75]	20 [1,77]	14 [1,76]
Rodentia	V	Arenavirus	Arenaviridae	2	2 [0,25]	2 [1,13.5]	2 [0,26]	2 [1,14]	0	0 [0,0]	0 [0,0]	~ [~,~]	~ [~,~]	0	0 [0,0]	0 [0,0]	~ [~,~]	~ [~,~]
Rodentia	V	Mammarenavirus	Arenaviridae	64	315 [22,1462]	5.922 [1.344,23.844]	309 [28,1401]	5.828 [1.438,22.891]	30	199 [11,700]	206 [16,709]	7.633 [1.367,24.333]	7.867 [1.533,24.633]	33	247 [18,881]	242 [20,861]	8.485 [1.545,27.697]	8.333 [1.606,27.091]
Rodentia	IV	Alphaarterivirus	Arteriviridae	0	0 [0,8]	~ [~,~]	0 [0,8]	~ [~,~]	0	0 [0,0]	0 [0,0]	~ [~,~]	~ [~,~]	0	0 [0,8]	0 [0,8]	~ [~,~]	~ [~,~]
Rodentia	IV	Arteriviridae	Arteriviridae	6	3 [0,87]	1.5 [1,15.5]	3 [0,85]	1.5 [1,15.167]	0	0 [0,0]	0 [0,0]	~ [~,~]	~ [~,~]	0	0 [0,5]	0 [0,5]	~ [~,~]	~ [~,~]
Rodentia	IV	Betaarterivirus	Arteriviridae	3	10 [0,74]	4.333 [1,25.667]	7 [0,83]	3.333 [1,28.667]	0	0 [0,0]	0 [0,0]	~ [~,~]	~ [~,~]	0	0 [0,0]	0 [0,0]	~ [~,~]	~ [~,~]
Rodentia	IV	Deltaarterivirus	Arteriviridae	0	0 [0,3]	~ [~,~]	0 [0,2]	~ [~,~]	0	0 [0,0]	0 [0,0]	~ [~,~]	~ [~,~]	0	0 [0,0]	0 [0,0]	~ [~,~]	~ [~,~]
Rodentia	IV	Gammaarterivirus	Arteriviridae	1	10 [0,25]	11 [1,26]	7 [0,24]	8 [1,25]	0	0 [0,0]	0 [0,0]	~ [~,~]	~ [~,~]	1	10 [0,25]	7 [0,24]	11 [1,26]	8 [1,25]
Rodentia	IV	Lambdaarterivirus	Arteriviridae	1	0 [0,3]	1 [1,4]	0 [0,3]	1 [1,4]	0	0 [0,0]	0 [0,0]	~ [~,~]	~ [~,~]	0	0 [0,0]	0 [0,0]	~ [~,~]	~ [~,~]
Rodentia	I	Asfivirus	Asfarviridae	0	0 [0,15]	~ [~,~]	0 [0,14]	~ [~,~]	0	0 [0,0]	0 [0,0]	~ [~,~]	~ [~,~]	0	0 [0,15]	0 [0,14]	~ [~,~]	~ [~,~]
Rodentia	IV	Astroviridae	Astroviridae	2	8 [2,78]	5 [2,40]	17 [1,106]	9.5 [1.5,54]	0	0 [0,0]	0 [0,0]	~ [~,~]	~ [~,~]	2	6 [2,51]	16 [1,81]	4 [2,26.5]	9 [1.5,41.5]
Rodentia	IV	Avastrovirus	Astroviridae	6	0 [0,0]	1 [1,1]	0 [0,0]	1 [1,1]	0	0 [0,0]	0 [0,0]	~ [~,~]	~ [~,~]	0	0 [0,0]	0 [0,0]	~ [~,~]	~ [~,~]
Rodentia	IV	Mamastrovirus	Astroviridae	25	49 [9,306]	2.96 [1.36,13.24]	50 [4,308]	3 [1.16,13.32]	0	8 [0,174]	7 [0,180]	~ [~,~]	~ [~,~]	23	42 [9,218]	46 [4,218]	2.826 [1.391,10.478]	3 [1.174,10.478]
Rodentia	V	Bornaviridae	Bornaviridae	2	18 [2,101]	10 [2,51.5]	17 [1,96]	9.5 [1.5,49]	2	18 [2,80]	17 [1,79]	10 [2,41]	9.5 [1.5,40.5]	2	18 [2,80]	17 [1,79]	10 [2,41]	9.5 [1.5,40.5]
Rodentia	V	Orthobornavirus	Bornaviridae	4	29 [4,166]	8.25 [2,42.5]	20 [3,162]	6 [1.75,41.5]	4	29 [4,166]	20 [3,162]	8.25 [2,42.5]	6 [1.75,41.5]	0	6 [1,30]	3 [1,31]	~ [~,~]	~ [~,~]
Rodentia	IV	Caliciviridae	Caliciviridae	0	0 [0,32]	~ [~,~]	0 [0,28]	~ [~,~]	0	0 [0,0]	0 [0,0]	~ [~,~]	~ [~,~]	0	0 [0,0]	0 [0,0]	~ [~,~]	~ [~,~]
Rodentia	IV	Lagovirus	Caliciviridae	2	15 [1,88]	8.5 [1.5,45]	16 [0,101]	9 [1,51.5]	0	0 [0,0]	0 [0,0]	~ [~,~]	~ [~,~]	2	15 [1,85]	16 [0,99]	8.5 [1.5,43.5]	9 [1,50.5]
Rodentia	IV	Norovirus	Caliciviridae	3	21 [1,79]	8 [1.333,27.333]	24 [0,89]	9 [1,30.667]	2	21 [1,79]	24 [0,89]	11.5 [1.5,40.5]	13 [1,45.5]	2	21 [1,79]	24 [0,89]	11.5 [1.5,40.5]	13 [1,45.5]
Rodentia	IV	Sapovirus	Caliciviridae	1	1 [0,17]	2 [1,18]	1 [0,19]	2 [1,20]	0	0 [0,11]	1 [0,14]	~ [~,~]	~ [~,~]	0	1 [0,17]	1 [0,19]	~ [~,~]	~ [~,~]
Rodentia	IV	Vesivirus	Caliciviridae	0	6 [0,67]	~ [~,~]	5 [0,62]	~ [~,~]	0	4 [0,47]	1 [0,42]	~ [~,~]	~ [~,~]	0	6 [0,67]	5 [0,62]	~ [~,~]	~ [~,~]
Rodentia	II	Circovirus	Circoviridae	1	9 [0,132]	10 [1,133]	7 [0,124]	8 [1,125]	0	1 [0,29]	1 [0,31]	~ [~,~]	~ [~,~]	0	5 [0,102]	6 [0,104]	~ [~,~]	~ [~,~]
Rodentia	II	Cyclovirus	Circoviridae	2	3 [0,55]	2.5 [1,28.5]	1 [0,53]	1.5 [1,27.5]	1	3 [0,21]	1 [0,18]	4 [1,22]	2 [1,19]	1	3 [0,28]	1 [0,23]	4 [1,29]	2 [1,24]
Rodentia	II	Gyrovirus	Circoviridae	0	0 [0,12]	~ [~,~]	0 [0,13]	~ [~,~]	0	0 [0,12]	0 [0,13]	~ [~,~]	~ [~,~]	0	0 [0,4]	0 [0,6]	~ [~,~]	~ [~,~]
Rodentia	IV	Alphacoronavirus	Coronaviridae	0	2 [0,177]	~ [~,~]	7 [0,180]	~ [~,~]	0	1 [0,34]	1 [0,33]	~ [~,~]	~ [~,~]	0	2 [0,134]	7 [0,133]	~ [~,~]	~ [~,~]
Rodentia	IV	Betacoronavirus	Coronaviridae	7	42 [7,393]	7 [2,57.143]	56 [7,386]	9 [2,56.143]	0	8 [0,185]	20 [0,194]	~ [~,~]	~ [~,~]	4	34 [5,269]	41 [5,259]	9.5 [2.25,68.25]	11.25 [2.25,65.75]
Rodentia	IV	Coronavirinae	Coronaviridae	0	2 [0,50]	~ [~,~]	1 [0,57]	~ [~,~]	0	0 [0,0]	0 [0,0]	~ [~,~]	~ [~,~]	0	0 [0,0]	0 [0,0]	~ [~,~]	~ [~,~]
Rodentia	IV	Gammacoronavirus	Coronaviridae	0	0 [0,1]	~ [~,~]	0 [0,3]	~ [~,~]	0	0 [0,0]	0 [0,0]	~ [~,~]	~ [~,~]	0	0 [0,1]	0 [0,3]	~ [~,~]	~ [~,~]
Rodentia	V	Ebolavirus	Filoviridae	0	3 [0,76]	~ [~,~]	3 [0,82]	~ [~,~]	0	3 [0,76]	3 [0,82]	~ [~,~]	~ [~,~]	0	0 [0,11]	0 [0,7]	~ [~,~]	~ [~,~]
Rodentia	V	Filoviridae	Filoviridae	0	0 [0,2]	~ [~,~]	0 [0,2]	~ [~,~]	0	0 [0,0]	0 [0,0]	~ [~,~]	~ [~,~]	0	0 [0,0]	0 [0,0]	~ [~,~]	~ [~,~]
Rodentia	V	Marburgvirus	Filoviridae	0	1 [0,14]	~ [~,~]	0 [0,12]	~ [~,~]	0	1 [0,14]	0 [0,12]	~ [~,~]	~ [~,~]	0	0 [0,0]	0 [0,0]	~ [~,~]	~ [~,~]
Rodentia	IV	Flavivirus	Flaviviridae	53	332 [28,1241]	7.264 [1.528,24.415]	329 [28,1242]	7.208 [1.528,24.434]	48	313 [28,1068]	313 [28,1070]	7.521 [1.583,23.25]	7.521 [1.583,23.292]	46	281 [27,952]	282 [27,970]	7.109 [1.587,21.696]	7.13 [1.587,22.087]
Rodentia	IV	Hepacivirus	Flaviviridae	5	54 [3,172]	11.8 [1.6,35.4]	50 [7,169]	11 [2.4,34.8]	0	0 [0,1]	0 [0,5]	~ [~,~]	~ [~,~]	5	54 [3,164]	50 [7,158]	11.8 [1.6,33.8]	11 [2.4,32.6]
Rodentia	IV	Pegivirus	Flaviviridae	2	16 [1,84]	9 [1.5,43]	11 [0,78]	6.5 [1,40]	0	3 [0,30]	3 [0,32]	~ [~,~]	~ [~,~]	0	2 [0,9]	1 [0,6]	~ [~,~]	~ [~,~]
Rodentia	IV	Pestivirus	Flaviviridae	0	19 [0,137]	~ [~,~]	19 [0,149]	~ [~,~]	0	0 [0,0]	0 [0,0]	~ [~,~]	~ [~,~]	0	19 [0,137]	19 [0,149]	~ [~,~]	~ [~,~]
Rodentia	V	Loanvirus	Hantaviridae	0	0 [0,3]	~ [~,~]	0 [0,3]	~ [~,~]	0	0 [0,0]	0 [0,0]	~ [~,~]	~ [~,~]	0	0 [0,0]	0 [0,0]	~ [~,~]	~ [~,~]
Rodentia	V	Mobatvirus	Hantaviridae	0	0 [0,56]	~ [~,~]	0 [0,51]	~ [~,~]	0	0 [0,0]	0 [0,0]	~ [~,~]	~ [~,~]	0	0 [0,0]	0 [0,0]	~ [~,~]	~ [~,~]
Rodentia	V	Orthohantavirus	Hantaviridae	210	1049 [159,4025]	5.995 [1.757,20.167]	1032 [166,3924]	5.914 [1.79,19.686]	135	694 [131,1960]	712 [137,1959]	6.141 [1.97,15.519]	6.274 [2.015,15.511]	89	475 [94,1217]	452 [89,1210]	6.337 [2.056,14.674]	6.079 [2,14.596]
Rodentia	V	Thottimvirus	Hantaviridae	0	0 [0,11]	~ [~,~]	0 [0,10]	~ [~,~]	0	0 [0,0]	0 [0,0]	~ [~,~]	~ [~,~]	0	0 [0,0]	0 [0,0]	~ [~,~]	~ [~,~]
Rodentia	VII	Orthohepadnavirus	Hepadnaviridae	6	9 [0,132]	2.5 [1,23]	15 [0,149]	3.5 [1,25.833]	0	3 [0,56]	8 [0,68]	~ [~,~]	~ [~,~]	0	3 [0,56]	8 [0,68]	~ [~,~]	~ [~,~]
Rodentia	IV	Hepeviridae	Hepeviridae	0	0 [0,15]	~ [~,~]	0 [0,12]	~ [~,~]	0	0 [0,0]	0 [0,0]	~ [~,~]	~ [~,~]	0	0 [0,0]	0 [0,0]	~ [~,~]	~ [~,~]
Rodentia	IV	Orthohepevirus	Hepeviridae	4	17 [0,82]	5.25 [1,21.5]	19 [1,93]	5.75 [1.25,24.25]	4	17 [0,82]	19 [1,93]	5.25 [1,21.5]	5.75 [1.25,24.25]	4	17 [0,82]	19 [1,93]	5.25 [1,21.5]	5.75 [1.25,24.25]
Rodentia	I	Alphaherpesvirinae	Herpesviridae	0	0 [0,13]	~ [~,~]	0 [0,17]	~ [~,~]	0	0 [0,0]	0 [0,0]	~ [~,~]	~ [~,~]	0	0 [0,0]	0 [0,0]	~ [~,~]	~ [~,~]
Rodentia	I	Betaherpesvirinae	Herpesviridae	0	0 [0,4]	~ [~,~]	0 [0,5]	~ [~,~]	0	0 [0,0]	0 [0,0]	~ [~,~]	~ [~,~]	0	0 [0,4]	0 [0,5]	~ [~,~]	~ [~,~]
Rodentia	I	Cytomegalovirus	Herpesviridae	16	9 [0,103]	1.562 [1,7.438]	10 [0,95]	1.625 [1,6.938]	0	0 [0,23]	0 [0,30]	~ [~,~]	~ [~,~]	0	0 [0,12]	0 [0,10]	~ [~,~]	~ [~,~]
Rodentia	I	Gammaherpesvirinae	Herpesviridae	1	0 [0,42]	1 [1,43]	0 [0,40]	1 [1,41]	0	0 [0,0]	0 [0,0]	~ [~,~]	~ [~,~]	0	0 [0,9]	0 [0,8]	~ [~,~]	~ [~,~]
Rodentia	I	Herpesviridae	Herpesviridae	0	0 [0,34]	~ [~,~]	0 [0,21]	~ [~,~]	0	0 [0,0]	0 [0,0]	~ [~,~]	~ [~,~]	0	0 [0,0]	0 [0,0]	~ [~,~]	~ [~,~]
Rodentia	I	Lymphocryptovirus	Herpesviridae	0	2 [0,86]	~ [~,~]	3 [0,92]	~ [~,~]	0	2 [0,38]	3 [0,43]	~ [~,~]	~ [~,~]	0	2 [0,38]	3 [0,43]	~ [~,~]	~ [~,~]
Rodentia	I	Macavirus	Herpesviridae	0	6 [0,93]	~ [~,~]	5 [0,85]	~ [~,~]	0	0 [0,0]	0 [0,0]	~ [~,~]	~ [~,~]	0	6 [0,87]	5 [0,83]	~ [~,~]	~ [~,~]
Rodentia	I	Muromegalovirus	Herpesviridae	5	47 [5,225]	10.4 [2,46]	46 [5,229]	10.2 [2,46.8]	0	0 [0,0]	0 [0,0]	~ [~,~]	~ [~,~]	5	47 [5,225]	46 [5,229]	10.4 [2,46]	10.2 [2,46.8]
Rodentia	I	Percavirus	Herpesviridae	0	0 [0,21]	~ [~,~]	0 [0,25]	~ [~,~]	0	0 [0,0]	0 [0,0]	~ [~,~]	~ [~,~]	0	0 [0,21]	0 [0,25]	~ [~,~]	~ [~,~]
Rodentia	I	Proboscivirus	Herpesviridae	0	0 [0,32]	~ [~,~]	0 [0,27]	~ [~,~]	0	0 [0,0]	0 [0,0]	~ [~,~]	~ [~,~]	0	0 [0,0]	0 [0,0]	~ [~,~]	~ [~,~]
Rodentia	I	Rhadinovirus	Herpesviridae	9	34 [1,185]	4.778 [1.111,21.556]	33 [2,190]	4.667 [1.222,22.111]	0	0 [0,11]	0 [0,16]	~ [~,~]	~ [~,~]	4	29 [0,121]	29 [2,125]	8.25 [1,31.25]	8.25 [1.5,32.25]
Rodentia	I	Roseolovirus	Herpesviridae	0	0 [0,21]	~ [~,~]	1 [0,17]	~ [~,~]	0	0 [0,21]	1 [0,17]	~ [~,~]	~ [~,~]	0	0 [0,0]	0 [0,0]	~ [~,~]	~ [~,~]
Rodentia	I	Simplexvirus	Herpesviridae	0	3 [0,85]	~ [~,~]	6 [0,149]	~ [~,~]	0	3 [0,63]	6 [0,78]	~ [~,~]	~ [~,~]	0	3 [0,42]	5 [0,50]	~ [~,~]	~ [~,~]
Rodentia	I	Varicellovirus	Herpesviridae	0	17 [0,201]	~ [~,~]	14 [0,197]	~ [~,~]	0	0 [0,15]	0 [0,19]	~ [~,~]	~ [~,~]	0	17 [0,168]	14 [0,166]	~ [~,~]	~ [~,~]
Rodentia	V	Orthonairovirus	Nairoviridae	6	28 [1,342]	5.667 [1.167,58]	23 [2,316]	4.833 [1.333,53.667]	1	28 [1,200]	23 [2,177]	29 [2,201]	24 [3,178]	1	26 [1,155]	22 [2,138]	27 [2,156]	23 [3,139]
Rodentia	V	Alphainfluenzavirus	Orthomyxoviridae	1	14 [1,81]	15 [2,82]	21 [4,89]	22 [5,90]	1	14 [1,81]	21 [4,89]	15 [2,82]	22 [5,90]	1	14 [1,81]	21 [4,89]	15 [2,82]	22 [5,90]
Rodentia	V	Betainfluenzavirus	Orthomyxoviridae	0	10 [0,68]	~ [~,~]	10 [0,70]	~ [~,~]	0	10 [0,68]	10 [0,70]	~ [~,~]	~ [~,~]	0	10 [0,68]	10 [0,70]	~ [~,~]	~ [~,~]
Rodentia	V	Deltainfluenzavirus	Orthomyxoviridae	0	0 [0,3]	~ [~,~]	0 [0,5]	~ [~,~]	0	0 [0,0]	0 [0,0]	~ [~,~]	~ [~,~]	0	0 [0,3]	0 [0,5]	~ [~,~]	~ [~,~]
Rodentia	V	Gammainfluenzavirus	Orthomyxoviridae	0	0 [0,62]	~ [~,~]	1 [0,63]	~ [~,~]	0	0 [0,62]	1 [0,63]	~ [~,~]	~ [~,~]	0	0 [0,62]	1 [0,63]	~ [~,~]	~ [~,~]
Rodentia	V	Thogotovirus	Orthomyxoviridae	0	4 [0,53]	~ [~,~]	4 [0,49]	~ [~,~]	0	4 [0,51]	4 [0,47]	~ [~,~]	~ [~,~]	0	4 [0,51]	4 [0,47]	~ [~,~]	~ [~,~]
Rodentia	I	Alphapapillomavirus	Papillomaviridae	0	0 [0,3]	~ [~,~]	0 [0,9]	~ [~,~]	0	0 [0,3]	0 [0,7]	~ [~,~]	~ [~,~]	0	0 [0,0]	0 [0,0]	~ [~,~]	~ [~,~]
Rodentia	I	Betapapillomavirus	Papillomaviridae	0	0 [0,13]	~ [~,~]	0 [0,8]	~ [~,~]	0	0 [0,13]	0 [0,8]	~ [~,~]	~ [~,~]	0	0 [0,11]	0 [0,7]	~ [~,~]	~ [~,~]
Rodentia	I	Deltapapillomavirus	Papillomaviridae	0	1 [0,27]	~ [~,~]	1 [0,27]	~ [~,~]	0	0 [0,0]	0 [0,0]	~ [~,~]	~ [~,~]	0	1 [0,27]	1 [0,27]	~ [~,~]	~ [~,~]
Rodentia	I	Dyophipapillomavirus	Papillomaviridae	0	0 [0,1]	~ [~,~]	0 [0,1]	~ [~,~]	0	0 [0,0]	0 [0,0]	~ [~,~]	~ [~,~]	0	0 [0,0]	0 [0,0]	~ [~,~]	~ [~,~]
Rodentia	I	Dyosigmapapillomavirus	Papillomaviridae	1	0 [0,1]	1 [1,2]	0 [0,1]	1 [1,2]	0	0 [0,0]	0 [0,0]	~ [~,~]	~ [~,~]	0	0 [0,0]	0 [0,0]	~ [~,~]	~ [~,~]
Rodentia	I	Dyoxipapillomavirus	Papillomaviridae	0	0 [0,31]	~ [~,~]	0 [0,32]	~ [~,~]	0	0 [0,0]	0 [0,0]	~ [~,~]	~ [~,~]	0	0 [0,31]	0 [0,32]	~ [~,~]	~ [~,~]
Rodentia	I	Epsilonpapillomavirus	Papillomaviridae	0	0 [0,1]	~ [~,~]	0 [0,0]	~ [~,~]	0	0 [0,0]	0 [0,0]	~ [~,~]	~ [~,~]	0	0 [0,1]	0 [0,0]	~ [~,~]	~ [~,~]
Rodentia	I	Iotapapillomavirus	Papillomaviridae	2	3 [0,29]	2.5 [1,15.5]	3 [0,28]	2.5 [1,15]	0	0 [0,0]	0 [0,0]	~ [~,~]	~ [~,~]	1	3 [0,28]	3 [0,26]	4 [1,29]	4 [1,27]
Rodentia	I	Kappapapillomavirus	Papillomaviridae	0	0 [0,9]	~ [~,~]	0 [0,8]	~ [~,~]	0	0 [0,0]	0 [0,0]	~ [~,~]	~ [~,~]	0	0 [0,9]	0 [0,8]	~ [~,~]	~ [~,~]
Rodentia	I	Lambdapapillomavirus	Papillomaviridae	0	0 [0,5]	~ [~,~]	0 [0,1]	~ [~,~]	0	0 [0,0]	0 [0,0]	~ [~,~]	~ [~,~]	0	0 [0,1]	0 [0,1]	~ [~,~]	~ [~,~]
Rodentia	I	Papillomaviridae	Papillomaviridae	0	1 [0,24]	~ [~,~]	1 [0,31]	~ [~,~]	0	0 [0,0]	0 [0,3]	~ [~,~]	~ [~,~]	0	1 [0,24]	1 [0,28]	~ [~,~]	~ [~,~]
Rodentia	I	Pipapillomavirus	Papillomaviridae	4	21 [1,150]	6.25 [1.25,38.5]	22 [0,154]	6.5 [1,39.5]	0	0 [0,0]	0 [0,0]	~ [~,~]	~ [~,~]	4	21 [1,150]	22 [0,154]	6.25 [1.25,38.5]	6.5 [1,39.5]
Rodentia	I	Sigmapapillomavirus	Papillomaviridae	1	0 [0,5]	1 [1,6]	0 [0,5]	1 [1,6]	0	0 [0,0]	0 [0,0]	~ [~,~]	~ [~,~]	0	0 [0,0]	0 [0,0]	~ [~,~]	~ [~,~]
Rodentia	V	Avulavirus	Paramyxoviridae	0	0 [0,16]	~ [~,~]	3 [0,20]	~ [~,~]	0	0 [0,16]	3 [0,20]	~ [~,~]	~ [~,~]	0	0 [0,16]	3 [0,20]	~ [~,~]	~ [~,~]
Rodentia	V	Henipavirus	Paramyxoviridae	0	22 [0,100]	~ [~,~]	19 [0,105]	~ [~,~]	0	21 [0,92]	18 [0,97]	~ [~,~]	~ [~,~]	0	22 [0,100]	19 [0,105]	~ [~,~]	~ [~,~]
Rodentia	V	Jeilongvirus	Paramyxoviridae	1	6 [0,88]	7 [1,89]	6 [1,85]	7 [2,86]	0	0 [0,0]	0 [0,0]	~ [~,~]	~ [~,~]	0	6 [0,78]	6 [1,75]	~ [~,~]	~ [~,~]
Rodentia	V	Morbillivirus	Paramyxoviridae	1	17 [1,224]	18 [2,225]	21 [1,250]	22 [2,251]	0	1 [0,14]	2 [0,21]	~ [~,~]	~ [~,~]	1	16 [1,138]	19 [1,153]	17 [2,139]	20 [2,154]
Rodentia	V	Narmovirus	Paramyxoviridae	2	1 [0,31]	1.5 [1,16.5]	0 [0,28]	1 [1,15]	0	0 [0,0]	0 [0,0]	~ [~,~]	~ [~,~]	0	0 [0,0]	0 [0,0]	~ [~,~]	~ [~,~]
Rodentia	V	Paramyxoviridae	Paramyxoviridae	3	25 [7,152]	9.333 [3.333,51.667]	38 [8,246]	13.667 [3.667,83]	0	0 [0,0]	0 [0,0]	~ [~,~]	~ [~,~]	3	21 [7,85]	35 [8,179]	8 [3.333,29.333]	12.667 [3.667,60.667]
Rodentia	V	Pararubulavirus	Paramyxoviridae	0	4 [0,56]	~ [~,~]	2 [0,41]	~ [~,~]	0	3 [0,45]	2 [0,34]	~ [~,~]	~ [~,~]	0	3 [0,24]	2 [0,18]	~ [~,~]	~ [~,~]
Rodentia	V	Respirovirus	Paramyxoviridae	3	40 [12,173]	14.333 [5,58.667]	46 [7,166]	16.333 [3.333,56.333]	0	0 [0,32]	1 [0,34]	~ [~,~]	~ [~,~]	3	40 [12,141]	45 [7,132]	14.333 [5,48]	16 [3.333,45]
Rodentia	V	Rubulavirus	Paramyxoviridae	0	3 [0,85]	~ [~,~]	3 [0,85]	~ [~,~]	0	3 [0,65]	3 [0,69]	~ [~,~]	~ [~,~]	0	3 [0,77]	3 [0,74]	~ [~,~]	~ [~,~]
Rodentia	II	Amdoparvovirus	Parvoviridae	0	1 [0,12]	~ [~,~]	3 [0,17]	~ [~,~]	0	0 [0,0]	0 [0,0]	~ [~,~]	~ [~,~]	0	0 [0,0]	0 [0,0]	~ [~,~]	~ [~,~]
Rodentia	II	Bocaparvovirus	Parvoviridae	0	1 [0,24]	~ [~,~]	1 [0,14]	~ [~,~]	0	0 [0,2]	0 [0,3]	~ [~,~]	~ [~,~]	0	1 [0,6]	1 [0,10]	~ [~,~]	~ [~,~]
Rodentia	II	Copiparvovirus	Parvoviridae	0	0 [0,16]	~ [~,~]	0 [0,14]	~ [~,~]	0	0 [0,0]	0 [0,0]	~ [~,~]	~ [~,~]	0	0 [0,16]	0 [0,14]	~ [~,~]	~ [~,~]
Rodentia	II	Dependoparvovirus	Parvoviridae	0	2 [0,85]	~ [~,~]	0 [0,82]	~ [~,~]	0	0 [0,62]	0 [0,62]	~ [~,~]	~ [~,~]	0	0 [0,73]	0 [0,72]	~ [~,~]	~ [~,~]
Rodentia	II	Erythroparvovirus	Parvoviridae	0	0 [0,30]	~ [~,~]	0 [0,33]	~ [~,~]	0	0 [0,30]	0 [0,33]	~ [~,~]	~ [~,~]	0	0 [0,0]	0 [0,0]	~ [~,~]	~ [~,~]
Rodentia	II	Parvovirinae	Parvoviridae	0	0 [0,13]	~ [~,~]	0 [0,8]	~ [~,~]	0	0 [0,0]	0 [0,0]	~ [~,~]	~ [~,~]	0	0 [0,0]	0 [0,0]	~ [~,~]	~ [~,~]
Rodentia	II	Protoparvovirus	Parvoviridae	1	14 [0,156]	15 [1,157]	19 [0,156]	20 [1,157]	0	0 [0,0]	0 [0,0]	~ [~,~]	~ [~,~]	1	14 [0,156]	19 [0,156]	15 [1,157]	20 [1,157]
Rodentia	II	Tetraparvovirus	Parvoviridae	0	0 [0,6]	~ [~,~]	0 [0,5]	~ [~,~]	0	0 [0,2]	0 [0,2]	~ [~,~]	~ [~,~]	0	0 [0,4]	0 [0,3]	~ [~,~]	~ [~,~]
Rodentia	V	Orthobunyavirus	Peribunyaviridae	19	133 [4,926]	8 [1.211,49.737]	91 [3,856]	5.789 [1.158,46.053]	18	117 [4,761]	74 [3,690]	7.5 [1.222,43.278]	5.111 [1.167,39.333]	16	72 [0,447]	71 [1,437]	5.5 [1,28.938]	5.438 [1.062,28.312]
Rodentia	V	Banyangvirus	Phenuiviridae	0	3 [0,55]	~ [~,~]	0 [0,20]	~ [~,~]	0	3 [0,55]	0 [0,20]	~ [~,~]	~ [~,~]	0	0 [0,0]	0 [0,0]	~ [~,~]	~ [~,~]
Rodentia	V	Phlebovirus	Phenuiviridae	12	72 [8,474]	7 [1.667,40.5]	67 [6,450]	6.583 [1.5,38.5]	9	69 [7,366]	64 [6,346]	8.667 [1.778,41.667]	8.111 [1.667,39.444]	9	67 [7,331]	65 [6,317]	8.444 [1.778,37.778]	8.222 [1.667,36.222]
Rodentia	IV	Aphthovirus	Picornaviridae	0	5 [0,88]	~ [~,~]	8 [0,96]	~ [~,~]	0	3 [0,59]	6 [0,69]	~ [~,~]	~ [~,~]	0	5 [0,88]	8 [0,96]	~ [~,~]	~ [~,~]
Rodentia	IV	Cardiovirus	Picornaviridae	15	62 [4,243]	5.133 [1.267,17.2]	70 [2,257]	5.667 [1.133,18.133]	13	58 [4,221]	63 [2,226]	5.462 [1.308,18]	5.846 [1.154,18.385]	13	61 [4,240]	69 [2,253]	5.692 [1.308,19.462]	6.308 [1.154,20.462]
Rodentia	IV	Cosavirus	Picornaviridae	0	0 [0,6]	~ [~,~]	0 [0,3]	~ [~,~]	0	0 [0,6]	0 [0,3]	~ [~,~]	~ [~,~]	0	0 [0,6]	0 [0,3]	~ [~,~]	~ [~,~]
Rodentia	IV	Enterovirus	Picornaviridae	0	5 [0,128]	~ [~,~]	20 [0,139]	~ [~,~]	0	5 [0,128]	20 [0,138]	~ [~,~]	~ [~,~]	0	5 [0,114]	20 [0,124]	~ [~,~]	~ [~,~]
Rodentia	IV	Hepatovirus	Picornaviridae	13	54 [16,251]	5.154 [2.231,20.308]	48 [11,250]	4.692 [1.846,20.231]	1	3 [0,60]	3 [0,56]	4 [1,61]	4 [1,57]	0	0 [0,0]	0 [0,0]	~ [~,~]	~ [~,~]
Rodentia	IV	Hunnivirus	Picornaviridae	0	0 [0,10]	~ [~,~]	0 [0,7]	~ [~,~]	0	0 [0,0]	0 [0,0]	~ [~,~]	~ [~,~]	0	0 [0,10]	0 [0,7]	~ [~,~]	~ [~,~]
Rodentia	IV	Kobuvirus	Picornaviridae	1	5 [0,97]	6 [1,98]	3 [0,104]	4 [1,105]	0	1 [0,19]	2 [0,24]	~ [~,~]	~ [~,~]	0	2 [0,81]	3 [0,88]	~ [~,~]	~ [~,~]
Rodentia	IV	Parechovirus	Picornaviridae	7	39 [12,121]	6.571 [2.714,18.286]	42 [13,123]	7 [2.857,18.571]	7	39 [12,114]	42 [13,118]	6.571 [2.714,17.286]	7 [2.857,17.857]	7	39 [12,121]	42 [13,121]	6.571 [2.714,18.286]	7 [2.857,18.286]
Rodentia	IV	Picornaviridae	Picornaviridae	0	1 [0,31]	~ [~,~]	1 [0,29]	~ [~,~]	0	0 [0,0]	0 [0,0]	~ [~,~]	~ [~,~]	0	1 [0,18]	1 [0,14]	~ [~,~]	~ [~,~]
Rodentia	IV	Rabovirus	Picornaviridae	0	0 [0,7]	~ [~,~]	0 [0,5]	~ [~,~]	0	0 [0,0]	0 [0,0]	~ [~,~]	~ [~,~]	0	0 [0,7]	0 [0,5]	~ [~,~]	~ [~,~]
Rodentia	IV	Rosavirus	Picornaviridae	3	23 [4,123]	8.667 [2.333,42]	22 [4,120]	8.333 [2.333,41]	0	0 [0,0]	0 [0,0]	~ [~,~]	~ [~,~]	3	23 [4,123]	22 [4,120]	8.667 [2.333,42]	8.333 [2.333,41]
Rodentia	V	Metapneumovirus	Pneumoviridae	0	0 [0,3]	~ [~,~]	0 [0,7]	~ [~,~]	0	0 [0,3]	0 [0,7]	~ [~,~]	~ [~,~]	0	0 [0,0]	0 [0,0]	~ [~,~]	~ [~,~]
Rodentia	V	Orthopneumovirus	Pneumoviridae	0	11 [1,146]	~ [~,~]	15 [1,160]	~ [~,~]	0	4 [0,97]	9 [0,110]	~ [~,~]	~ [~,~]	0	11 [1,106]	15 [1,117]	~ [~,~]	~ [~,~]
Rodentia	I	Alphapolyomavirus	Polyomaviridae	0	1 [0,68]	~ [~,~]	2 [0,75]	~ [~,~]	0	1 [0,49]	1 [0,54]	~ [~,~]	~ [~,~]	0	0 [0,19]	1 [0,21]	~ [~,~]	~ [~,~]
Rodentia	I	Betapolyomavirus	Polyomaviridae	3	3 [0,51]	2 [1,18]	7 [0,52]	3.333 [1,18.333]	0	1 [0,29]	4 [0,35]	~ [~,~]	~ [~,~]	0	0 [0,7]	0 [0,6]	~ [~,~]	~ [~,~]
Rodentia	I	Polyomaviridae	Polyomaviridae	0	3 [0,16]	~ [~,~]	2 [0,14]	~ [~,~]	0	0 [0,0]	0 [0,0]	~ [~,~]	~ [~,~]	0	0 [0,0]	0 [0,0]	~ [~,~]	~ [~,~]
Rodentia	I	Capripoxvirus	Poxviridae	0	0 [0,17]	~ [~,~]	0 [0,18]	~ [~,~]	0	0 [0,0]	0 [0,0]	~ [~,~]	~ [~,~]	0	0 [0,17]	0 [0,18]	~ [~,~]	~ [~,~]
Rodentia	I	Chordopoxvirinae	Poxviridae	4	15 [3,110]	4.75 [1.75,28.5]	14 [2,85]	4.5 [1.5,22.25]	0	0 [0,0]	0 [0,0]	~ [~,~]	~ [~,~]	0	0 [0,0]	0 [0,0]	~ [~,~]	~ [~,~]
Rodentia	I	Leporipoxvirus	Poxviridae	2	3 [0,40]	2.5 [1,21]	2 [0,40]	2 [1,21]	0	0 [0,0]	0 [0,0]	~ [~,~]	~ [~,~]	0	1 [0,20]	1 [0,24]	~ [~,~]	~ [~,~]
Rodentia	I	Molluscipoxvirus	Poxviridae	0	1 [0,35]	~ [~,~]	1 [0,33]	~ [~,~]	0	1 [0,35]	1 [0,33]	~ [~,~]	~ [~,~]	0	1 [0,35]	1 [0,33]	~ [~,~]	~ [~,~]
Rodentia	I	Orthopoxvirus	Poxviridae	53	119 [8,532]	3.245 [1.151,11.038]	119 [8,535]	3.245 [1.151,11.094]	47	66 [2,296]	69 [2,294]	2.404 [1.043,7.298]	2.468 [1.043,7.255]	13	60 [6,246]	67 [5,249]	5.615 [1.462,19.923]	6.154 [1.385,20.154]
Rodentia	I	Parapoxvirus	Poxviridae	0	9 [0,74]	~ [~,~]	8 [0,74]	~ [~,~]	0	9 [0,71]	8 [0,70]	~ [~,~]	~ [~,~]	0	9 [0,71]	8 [0,72]	~ [~,~]	~ [~,~]
Rodentia	I	Poxviridae	Poxviridae	1	2 [0,17]	3 [1,18]	1 [0,14]	2 [1,15]	0	0 [0,0]	0 [0,0]	~ [~,~]	~ [~,~]	0	1 [0,8]	0 [0,8]	~ [~,~]	~ [~,~]
Rodentia	I	Yatapoxvirus	Poxviridae	0	0 [0,5]	~ [~,~]	0 [0,2]	~ [~,~]	0	0 [0,5]	0 [0,2]	~ [~,~]	~ [~,~]	0	0 [0,0]	0 [0,0]	~ [~,~]	~ [~,~]
Rodentia	III	Coltivirus	Reoviridae	20	46 [7,147]	3.3 [1.35,8.35]	50 [4,154]	3.5 [1.2,8.7]	19	45 [6,140]	49 [4,141]	3.368 [1.316,8.368]	3.579 [1.211,8.421]	0	0 [0,0]	0 [0,0]	~ [~,~]	~ [~,~]
Rodentia	III	Orbivirus	Reoviridae	1	21 [0,166]	22 [1,167]	20 [0,179]	21 [1,180]	0	0 [0,3]	0 [0,4]	~ [~,~]	~ [~,~]	0	19 [0,146]	19 [0,158]	~ [~,~]	~ [~,~]
Rodentia	III	Orthoreovirus	Reoviridae	3	21 [0,116]	8 [1,39.667]	15 [0,110]	6 [1,37.667]	3	21 [0,114]	15 [0,108]	8 [1,39]	6 [1,37]	3	17 [0,81]	13 [0,82]	6.667 [1,28]	5.333 [1,28.333]
Rodentia	III	Rotavirus	Reoviridae	2	38 [0,220]	20 [1,111]	44 [1,229]	23 [1.5,115.5]	2	34 [0,173]	39 [1,189]	18 [1,87.5]	20.5 [1.5,95.5]	2	36 [0,187]	43 [1,204]	19 [1,94.5]	22.5 [1.5,103]
Rodentia	III	Seadornavirus	Reoviridae	0	2 [0,26]	~ [~,~]	3 [0,27]	~ [~,~]	0	1 [0,15]	1 [0,12]	~ [~,~]	~ [~,~]	0	2 [0,26]	3 [0,27]	~ [~,~]	~ [~,~]
Rodentia	VI	Betaretrovirus	Retroviridae	1	18 [0,59]	19 [1,60]	20 [0,61]	21 [1,62]	1	18 [0,56]	20 [0,56]	19 [1,57]	21 [1,57]	1	18 [0,57]	20 [0,59]	19 [1,58]	21 [1,60]
Rodentia	VI	Deltaretrovirus	Retroviridae	1	3 [0,92]	4 [1,93]	3 [0,111]	4 [1,112]	1	3 [0,92]	3 [0,111]	4 [1,93]	4 [1,112]	1	3 [0,28]	3 [0,34]	4 [1,29]	4 [1,35]
Rodentia	VI	Felispumavirus	Retroviridae	0	0 [0,4]	~ [~,~]	0 [0,4]	~ [~,~]	0	0 [0,0]	0 [0,0]	~ [~,~]	~ [~,~]	0	0 [0,4]	0 [0,4]	~ [~,~]	~ [~,~]
Rodentia	VI	Gammaretrovirus	Retroviridae	8	68 [4,353]	9.5 [1.5,45.125]	60 [8,292]	8.5 [2,37.5]	6	55 [4,223]	51 [8,186]	10.167 [1.667,38.167]	9.5 [2.333,32]	7	68 [4,309]	60 [8,257]	10.714 [1.571,45.143]	9.571 [2.143,37.714]
Rodentia	VI	Lentivirus	Retroviridae	0	0 [0,198]	~ [~,~]	6 [0,251]	~ [~,~]	0	0 [0,80]	1 [0,99]	~ [~,~]	~ [~,~]	0	0 [0,68]	4 [0,83]	~ [~,~]	~ [~,~]
Rodentia	VI	Retroviridae	Retroviridae	2	2 [0,28]	2 [1,15]	1 [0,25]	1.5 [1,13.5]	0	0 [0,0]	0 [0,0]	~ [~,~]	~ [~,~]	0	0 [0,0]	0 [0,0]	~ [~,~]	~ [~,~]
Rodentia	VI	Spumavirus	Retroviridae	0	0 [0,93]	~ [~,~]	0 [0,97]	~ [~,~]	0	0 [0,66]	0 [0,71]	~ [~,~]	~ [~,~]	0	0 [0,0]	0 [0,0]	~ [~,~]	~ [~,~]
Rodentia	V	Ephemerovirus	Rhabdoviridae	0	0 [0,7]	~ [~,~]	0 [0,5]	~ [~,~]	0	0 [0,0]	0 [0,0]	~ [~,~]	~ [~,~]	0	0 [0,7]	0 [0,5]	~ [~,~]	~ [~,~]
Rodentia	V	Ledantevirus	Rhabdoviridae	1	1 [0,14]	2 [1,15]	1 [0,14]	2 [1,15]	0	0 [0,0]	0 [0,0]	~ [~,~]	~ [~,~]	0	0 [0,7]	0 [0,7]	~ [~,~]	~ [~,~]
Rodentia	V	Lyssavirus	Rhabdoviridae	1	59 [0,372]	60 [1,373]	35 [0,358]	36 [1,359]	1	51 [0,295]	31 [0,277]	52 [1,296]	32 [1,278]	1	54 [0,259]	33 [0,252]	55 [1,260]	34 [1,253]
Rodentia	V	Rhabdoviridae	Rhabdoviridae	0	0 [0,1]	~ [~,~]	0 [0,1]	~ [~,~]	0	0 [0,0]	0 [0,0]	~ [~,~]	~ [~,~]	0	0 [0,0]	0 [0,0]	~ [~,~]	~ [~,~]
Rodentia	V	Tibrovirus	Rhabdoviridae	0	0 [0,17]	~ [~,~]	0 [0,13]	~ [~,~]	0	0 [0,0]	0 [0,0]	~ [~,~]	~ [~,~]	0	0 [0,17]	0 [0,13]	~ [~,~]	~ [~,~]
Rodentia	V	Tupavirus	Rhabdoviridae	1	0 [0,41]	1 [1,42]	0 [0,37]	1 [1,38]	0	0 [0,0]	0 [0,0]	~ [~,~]	~ [~,~]	0	0 [0,0]	0 [0,0]	~ [~,~]	~ [~,~]
Rodentia	V	Vesiculovirus	Rhabdoviridae	4	47 [2,331]	12.75 [1.5,83.75]	48 [0,318]	13 [1,80.5]	3	37 [2,233]	41 [0,227]	13.333 [1.667,78.667]	14.667 [1,76.667]	1	19 [0,185]	23 [0,176]	20 [1,186]	24 [1,177]
Rodentia	IV	Alphavirus	Togaviridae	27	151 [8,609]	6.593 [1.296,23.556]	152 [10,584]	6.63 [1.37,22.63]	25	148 [8,592]	149 [10,568]	6.92 [1.32,24.68]	6.96 [1.4,23.72]	25	146 [8,553]	146 [10,525]	6.84 [1.32,23.12]	6.84 [1.4,22]
Rodentia	IV	Rubivirus	Togaviridae	0	0 [0,1]	~ [~,~]	0 [0,1]	~ [~,~]	0	0 [0,1]	0 [0,1]	~ [~,~]	~ [~,~]	0	0 [0,0]	0 [0,0]	~ [~,~]	~ [~,~]
Scandentia	I	Adenoviridae	Adenoviridae	0	0 [0,5]	~ [~,~]	0 [0,5]	~ [~,~]	0	0 [0,0]	0 [0,0]	~ [~,~]	~ [~,~]	0	0 [0,0]	0 [0,1]	~ [~,~]	~ [~,~]
Scandentia	I	Mastadenovirus	Adenoviridae	2	1 [0,1]	1.5 [1,1.5]	1 [0,2]	1.5 [1,2]	0	0 [0,0]	0 [0,1]	~ [~,~]	~ [~,~]	0	0 [0,0]	0 [0,0]	~ [~,~]	~ [~,~]
Scandentia	II	Alphatorquevirus	Anelloviridae	0	0 [0,2]	~ [~,~]	0 [0,2]	~ [~,~]	0	0 [0,2]	0 [0,2]	~ [~,~]	~ [~,~]	0	0 [0,2]	0 [0,2]	~ [~,~]	~ [~,~]
Scandentia	II	Anelloviridae	Anelloviridae	1	1 [1,2]	2 [2,3]	1 [0,3]	2 [1,4]	1	1 [1,2]	1 [0,2]	2 [2,3]	2 [1,3]	1	1 [1,2]	1 [0,2]	2 [2,3]	2 [1,3]
Scandentia	II	Deltatorquevirus	Anelloviridae	1	1 [0,1]	2 [1,2]	1 [0,1]	2 [1,2]	0	0 [0,0]	0 [0,0]	~ [~,~]	~ [~,~]	0	0 [0,0]	0 [0,0]	~ [~,~]	~ [~,~]
Scandentia	V	Mammarenavirus	Arenaviridae	0	0 [0,1]	~ [~,~]	0 [0,1]	~ [~,~]	0	0 [0,0]	0 [0,0]	~ [~,~]	~ [~,~]	0	0 [0,0]	0 [0,1]	~ [~,~]	~ [~,~]
Scandentia	IV	Arteriviridae	Arteriviridae	0	0 [0,0]	~ [~,~]	0 [0,1]	~ [~,~]	0	0 [0,0]	0 [0,0]	~ [~,~]	~ [~,~]	0	0 [0,0]	0 [0,1]	~ [~,~]	~ [~,~]
Scandentia	IV	Astroviridae	Astroviridae	0	0 [0,5]	~ [~,~]	0 [0,3]	~ [~,~]	0	0 [0,0]	0 [0,0]	~ [~,~]	~ [~,~]	0	0 [0,1]	0 [0,0]	~ [~,~]	~ [~,~]
Scandentia	IV	Mamastrovirus	Astroviridae	0	0 [0,5]	~ [~,~]	0 [0,5]	~ [~,~]	0	0 [0,4]	0 [0,4]	~ [~,~]	~ [~,~]	0	0 [0,3]	0 [0,3]	~ [~,~]	~ [~,~]
Scandentia	V	Bornaviridae	Bornaviridae	1	0 [0,1]	1 [1,2]	2 [0,2]	3 [1,3]	1	0 [0,1]	2 [0,2]	1 [1,2]	3 [1,3]	1	0 [0,1]	2 [0,2]	1 [1,2]	3 [1,3]
Scandentia	IV	Caliciviridae	Caliciviridae	0	0 [0,0]	~ [~,~]	0 [0,1]	~ [~,~]	0	0 [0,0]	0 [0,0]	~ [~,~]	~ [~,~]	0	0 [0,0]	0 [0,0]	~ [~,~]	~ [~,~]
Scandentia	IV	Lagovirus	Caliciviridae	0	0 [0,1]	~ [~,~]	0 [0,1]	~ [~,~]	0	0 [0,0]	0 [0,0]	~ [~,~]	~ [~,~]	0	0 [0,1]	0 [0,1]	~ [~,~]	~ [~,~]
Scandentia	IV	Norovirus	Caliciviridae	0	0 [0,1]	~ [~,~]	1 [0,1]	~ [~,~]	0	0 [0,1]	1 [0,1]	~ [~,~]	~ [~,~]	0	0 [0,1]	1 [0,1]	~ [~,~]	~ [~,~]
Scandentia	IV	Sapovirus	Caliciviridae	0	1 [0,1]	~ [~,~]	1 [0,1]	~ [~,~]	0	1 [0,1]	1 [0,1]	~ [~,~]	~ [~,~]	0	1 [0,1]	1 [0,1]	~ [~,~]	~ [~,~]
Scandentia	IV	Vesivirus	Caliciviridae	0	0 [0,2]	~ [~,~]	0 [0,2]	~ [~,~]	0	0 [0,1]	0 [0,1]	~ [~,~]	~ [~,~]	0	0 [0,2]	0 [0,2]	~ [~,~]	~ [~,~]
Scandentia	II	Circovirus	Circoviridae	0	0 [0,3]	~ [~,~]	0 [0,3]	~ [~,~]	0	0 [0,2]	0 [0,2]	~ [~,~]	~ [~,~]	0	0 [0,3]	0 [0,3]	~ [~,~]	~ [~,~]
Scandentia	II	Cyclovirus	Circoviridae	0	0 [0,3]	~ [~,~]	0 [0,3]	~ [~,~]	0	0 [0,1]	0 [0,1]	~ [~,~]	~ [~,~]	0	0 [0,1]	0 [0,1]	~ [~,~]	~ [~,~]
Scandentia	II	Gyrovirus	Circoviridae	0	0 [0,1]	~ [~,~]	0 [0,0]	~ [~,~]	0	0 [0,1]	0 [0,0]	~ [~,~]	~ [~,~]	0	0 [0,0]	0 [0,0]	~ [~,~]	~ [~,~]
Scandentia	IV	Betacoronavirus	Coronaviridae	0	2 [0,3]	~ [~,~]	2 [0,3]	~ [~,~]	0	2 [0,3]	2 [0,3]	~ [~,~]	~ [~,~]	0	2 [0,3]	2 [0,3]	~ [~,~]	~ [~,~]
Scandentia	IV	Coronavirinae	Coronaviridae	0	0 [0,1]	~ [~,~]	0 [0,1]	~ [~,~]	0	0 [0,0]	0 [0,0]	~ [~,~]	~ [~,~]	0	0 [0,0]	0 [0,0]	~ [~,~]	~ [~,~]
Scandentia	V	Ebolavirus	Filoviridae	0	0 [0,1]	~ [~,~]	0 [0,2]	~ [~,~]	0	0 [0,1]	0 [0,2]	~ [~,~]	~ [~,~]	0	0 [0,0]	0 [0,0]	~ [~,~]	~ [~,~]
Scandentia	IV	Flavivirus	Flaviviridae	0	0 [0,13]	~ [~,~]	3 [0,17]	~ [~,~]	0	0 [0,13]	3 [0,17]	~ [~,~]	~ [~,~]	0	0 [0,10]	2 [0,14]	~ [~,~]	~ [~,~]
Scandentia	IV	Hepacivirus	Flaviviridae	0	0 [0,2]	~ [~,~]	0 [0,2]	~ [~,~]	0	0 [0,1]	0 [0,1]	~ [~,~]	~ [~,~]	0	0 [0,1]	0 [0,1]	~ [~,~]	~ [~,~]
Scandentia	IV	Pegivirus	Flaviviridae	1	2 [0,4]	3 [1,5]	3 [0,4]	4 [1,5]	0	0 [0,1]	1 [0,1]	~ [~,~]	~ [~,~]	0	0 [0,0]	0 [0,0]	~ [~,~]	~ [~,~]
Scandentia	IV	Pestivirus	Flaviviridae	0	0 [0,0]	~ [~,~]	0 [0,3]	~ [~,~]	0	0 [0,0]	0 [0,0]	~ [~,~]	~ [~,~]	0	0 [0,0]	0 [0,3]	~ [~,~]	~ [~,~]
Scandentia	V	Mobatvirus	Hantaviridae	0	0 [0,1]	~ [~,~]	0 [0,0]	~ [~,~]	0	0 [0,0]	0 [0,0]	~ [~,~]	~ [~,~]	0	0 [0,0]	0 [0,0]	~ [~,~]	~ [~,~]
Scandentia	V	Orthohantavirus	Hantaviridae	0	0 [0,14]	~ [~,~]	0 [0,4]	~ [~,~]	0	0 [0,3]	0 [0,0]	~ [~,~]	~ [~,~]	0	0 [0,3]	0 [0,0]	~ [~,~]	~ [~,~]
Scandentia	VII	Orthohepadnavirus	Hepadnaviridae	1	1 [1,1]	2 [2,2]	1 [1,2]	2 [2,3]	0	0 [0,0]	0 [0,1]	~ [~,~]	~ [~,~]	0	0 [0,0]	0 [0,1]	~ [~,~]	~ [~,~]
Scandentia	IV	Orthohepevirus	Hepeviridae	2	1 [0,1]	1.5 [1,1.5]	1 [1,1]	1.5 [1.5,1.5]	2	1 [0,1]	1 [1,1]	1.5 [1,1.5]	1.5 [1.5,1.5]	2	1 [0,1]	1 [1,1]	1.5 [1,1.5]	1.5 [1.5,1.5]
Scandentia	I	Alphaherpesvirinae	Herpesviridae	0	0 [0,2]	~ [~,~]	0 [0,0]	~ [~,~]	0	0 [0,0]	0 [0,0]	~ [~,~]	~ [~,~]	0	0 [0,0]	0 [0,0]	~ [~,~]	~ [~,~]
Scandentia	I	Cytomegalovirus	Herpesviridae	0	0 [0,0]	~ [~,~]	0 [0,1]	~ [~,~]	0	0 [0,0]	0 [0,1]	~ [~,~]	~ [~,~]	0	0 [0,0]	0 [0,0]	~ [~,~]	~ [~,~]
Scandentia	I	Gammaherpesvirinae	Herpesviridae	1	1 [0,2]	2 [1,3]	1 [0,1]	2 [1,2]	0	0 [0,0]	0 [0,0]	~ [~,~]	~ [~,~]	0	0 [0,0]	0 [0,0]	~ [~,~]	~ [~,~]
Scandentia	I	Lymphocryptovirus	Herpesviridae	0	0 [0,1]	~ [~,~]	0 [0,1]	~ [~,~]	0	0 [0,1]	0 [0,1]	~ [~,~]	~ [~,~]	0	0 [0,1]	0 [0,1]	~ [~,~]	~ [~,~]
Scandentia	I	Macavirus	Herpesviridae	0	0 [0,1]	~ [~,~]	0 [0,0]	~ [~,~]	0	0 [0,0]	0 [0,0]	~ [~,~]	~ [~,~]	0	0 [0,1]	0 [0,0]	~ [~,~]	~ [~,~]
Scandentia	I	Simplexvirus	Herpesviridae	0	0 [0,5]	~ [~,~]	1 [0,5]	~ [~,~]	0	0 [0,4]	1 [0,4]	~ [~,~]	~ [~,~]	0	0 [0,2]	0 [0,2]	~ [~,~]	~ [~,~]
Scandentia	I	Varicellovirus	Herpesviridae	0	0 [0,6]	~ [~,~]	0 [0,8]	~ [~,~]	0	0 [0,0]	0 [0,2]	~ [~,~]	~ [~,~]	0	0 [0,4]	0 [0,4]	~ [~,~]	~ [~,~]
Scandentia	V	Alphainfluenzavirus	Orthomyxoviridae	0	0 [0,0]	~ [~,~]	0 [0,1]	~ [~,~]	0	0 [0,0]	0 [0,1]	~ [~,~]	~ [~,~]	0	0 [0,0]	0 [0,1]	~ [~,~]	~ [~,~]
Scandentia	V	Betainfluenzavirus	Orthomyxoviridae	0	0 [0,0]	~ [~,~]	0 [0,1]	~ [~,~]	0	0 [0,0]	0 [0,1]	~ [~,~]	~ [~,~]	0	0 [0,0]	0 [0,1]	~ [~,~]	~ [~,~]
Scandentia	V	Thogotovirus	Orthomyxoviridae	0	0 [0,1]	~ [~,~]	0 [0,0]	~ [~,~]	0	0 [0,0]	0 [0,0]	~ [~,~]	~ [~,~]	0	0 [0,0]	0 [0,0]	~ [~,~]	~ [~,~]
Scandentia	I	Dyoxipapillomavirus	Papillomaviridae	0	0 [0,1]	~ [~,~]	0 [0,1]	~ [~,~]	0	0 [0,0]	0 [0,0]	~ [~,~]	~ [~,~]	0	0 [0,1]	0 [0,1]	~ [~,~]	~ [~,~]
Scandentia	V	Narmovirus	Paramyxoviridae	2	1 [0,2]	1.5 [1,2]	1 [0,1]	1.5 [1,1.5]	0	0 [0,0]	0 [0,0]	~ [~,~]	~ [~,~]	0	0 [0,0]	0 [0,0]	~ [~,~]	~ [~,~]
Scandentia	V	Paramyxoviridae	Paramyxoviridae	0	0 [0,1]	~ [~,~]	0 [0,2]	~ [~,~]	0	0 [0,0]	0 [0,0]	~ [~,~]	~ [~,~]	0	0 [0,0]	0 [0,2]	~ [~,~]	~ [~,~]
Scandentia	II	Dependoparvovirus	Parvoviridae	0	0 [0,1]	~ [~,~]	0 [0,1]	~ [~,~]	0	0 [0,1]	0 [0,1]	~ [~,~]	~ [~,~]	0	0 [0,1]	0 [0,1]	~ [~,~]	~ [~,~]
Scandentia	II	Protoparvovirus	Parvoviridae	0	0 [0,2]	~ [~,~]	0 [0,1]	~ [~,~]	0	0 [0,0]	0 [0,0]	~ [~,~]	~ [~,~]	0	0 [0,2]	0 [0,1]	~ [~,~]	~ [~,~]
Scandentia	V	Orthobunyavirus	Peribunyaviridae	0	0 [0,1]	~ [~,~]	0 [0,0]	~ [~,~]	0	0 [0,0]	0 [0,0]	~ [~,~]	~ [~,~]	0	0 [0,0]	0 [0,0]	~ [~,~]	~ [~,~]
Scandentia	V	Phlebovirus	Phenuiviridae	0	0 [0,3]	~ [~,~]	0 [0,3]	~ [~,~]	0	0 [0,3]	0 [0,3]	~ [~,~]	~ [~,~]	0	0 [0,3]	0 [0,3]	~ [~,~]	~ [~,~]
Scandentia	IV	Aphthovirus	Picornaviridae	0	1 [0,1]	~ [~,~]	1 [0,1]	~ [~,~]	0	1 [0,1]	1 [0,1]	~ [~,~]	~ [~,~]	0	1 [0,1]	1 [0,1]	~ [~,~]	~ [~,~]
Scandentia	IV	Cardiovirus	Picornaviridae	0	1 [0,1]	~ [~,~]	1 [0,1]	~ [~,~]	0	1 [0,1]	1 [0,1]	~ [~,~]	~ [~,~]	0	1 [0,1]	1 [0,1]	~ [~,~]	~ [~,~]
Scandentia	IV	Cosavirus	Picornaviridae	0	0 [0,1]	~ [~,~]	0 [0,1]	~ [~,~]	0	0 [0,1]	0 [0,1]	~ [~,~]	~ [~,~]	0	0 [0,1]	0 [0,1]	~ [~,~]	~ [~,~]
Scandentia	IV	Enterovirus	Picornaviridae	0	0 [0,4]	~ [~,~]	0 [0,4]	~ [~,~]	0	0 [0,4]	0 [0,4]	~ [~,~]	~ [~,~]	0	0 [0,3]	0 [0,3]	~ [~,~]	~ [~,~]
Scandentia	IV	Hepatovirus	Picornaviridae	2	1 [1,3]	1.5 [1.5,2.5]	2 [1,4]	2 [1.5,3]	0	0 [0,1]	1 [0,1]	~ [~,~]	~ [~,~]	0	0 [0,0]	0 [0,0]	~ [~,~]	~ [~,~]
Scandentia	IV	Kobuvirus	Picornaviridae	0	0 [0,1]	~ [~,~]	0 [0,1]	~ [~,~]	0	0 [0,0]	0 [0,0]	~ [~,~]	~ [~,~]	0	0 [0,0]	0 [0,0]	~ [~,~]	~ [~,~]
Scandentia	IV	Parechovirus	Picornaviridae	0	0 [0,1]	~ [~,~]	0 [0,1]	~ [~,~]	0	0 [0,1]	0 [0,1]	~ [~,~]	~ [~,~]	0	0 [0,1]	0 [0,1]	~ [~,~]	~ [~,~]
Scandentia	IV	Picornaviridae	Picornaviridae	0	0 [0,2]	~ [~,~]	0 [0,2]	~ [~,~]	0	0 [0,0]	0 [0,0]	~ [~,~]	~ [~,~]	0	0 [0,0]	0 [0,0]	~ [~,~]	~ [~,~]
Scandentia	IV	Rosavirus	Picornaviridae	0	0 [0,1]	~ [~,~]	0 [0,1]	~ [~,~]	0	0 [0,0]	0 [0,0]	~ [~,~]	~ [~,~]	0	0 [0,1]	0 [0,1]	~ [~,~]	~ [~,~]
Scandentia	V	Orthopneumovirus	Pneumoviridae	0	0 [0,2]	~ [~,~]	0 [0,2]	~ [~,~]	0	0 [0,2]	0 [0,2]	~ [~,~]	~ [~,~]	0	0 [0,0]	0 [0,0]	~ [~,~]	~ [~,~]
Scandentia	I	Alphapolyomavirus	Polyomaviridae	1	1 [0,2]	2 [1,3]	1 [0,2]	2 [1,3]	1	1 [0,2]	1 [0,2]	2 [1,3]	2 [1,3]	0	0 [0,0]	0 [0,0]	~ [~,~]	~ [~,~]
Scandentia	I	Betapolyomavirus	Polyomaviridae	0	0 [0,1]	~ [~,~]	0 [0,1]	~ [~,~]	0	0 [0,1]	0 [0,1]	~ [~,~]	~ [~,~]	0	0 [0,0]	0 [0,0]	~ [~,~]	~ [~,~]
Scandentia	I	Parapoxvirus	Poxviridae	0	0 [0,2]	~ [~,~]	0 [0,2]	~ [~,~]	0	0 [0,2]	0 [0,2]	~ [~,~]	~ [~,~]	0	0 [0,2]	0 [0,2]	~ [~,~]	~ [~,~]
Scandentia	III	Orthoreovirus	Reoviridae	1	1 [0,2]	2 [1,3]	0 [0,2]	1 [1,3]	1	1 [0,2]	0 [0,2]	2 [1,3]	1 [1,3]	1	1 [0,2]	0 [0,2]	2 [1,3]	1 [1,3]
Scandentia	III	Rotavirus	Reoviridae	0	0 [0,3]	~ [~,~]	0 [0,3]	~ [~,~]	0	0 [0,3]	0 [0,3]	~ [~,~]	~ [~,~]	0	0 [0,3]	0 [0,3]	~ [~,~]	~ [~,~]
Scandentia	VI	Deltaretrovirus	Retroviridae	0	0 [0,3]	~ [~,~]	0 [0,2]	~ [~,~]	0	0 [0,3]	0 [0,2]	~ [~,~]	~ [~,~]	0	0 [0,1]	0 [0,1]	~ [~,~]	~ [~,~]
Scandentia	VI	Gammaretrovirus	Retroviridae	0	0 [0,2]	~ [~,~]	0 [0,1]	~ [~,~]	0	0 [0,2]	0 [0,1]	~ [~,~]	~ [~,~]	0	0 [0,1]	0 [0,1]	~ [~,~]	~ [~,~]
Scandentia	VI	Lentivirus	Retroviridae	0	0 [0,0]	~ [~,~]	0 [0,2]	~ [~,~]	0	0 [0,0]	0 [0,1]	~ [~,~]	~ [~,~]	0	0 [0,0]	0 [0,0]	~ [~,~]	~ [~,~]
Scandentia	V	Vesiculovirus	Rhabdoviridae	0	0 [0,4]	~ [~,~]	2 [0,3]	~ [~,~]	0	0 [0,3]	2 [0,3]	~ [~,~]	~ [~,~]	0	0 [0,3]	2 [0,3]	~ [~,~]	~ [~,~]
Scandentia	IV	Alphavirus	Togaviridae	0	0 [0,9]	~ [~,~]	0 [0,8]	~ [~,~]	0	0 [0,9]	0 [0,8]	~ [~,~]	~ [~,~]	0	0 [0,7]	0 [0,6]	~ [~,~]	~ [~,~]

## Sheet: caption
Supplementary Data 6 – Predictions for virus genus and mammalian order associations. Rabies virus was excluded from the counts of observed, predicted associations, and association fold-increase. Zoonotic refers to associations with viruses known to affect humans. Domestic refers to associations with viruses known to affect economically important domesticated mammals (livestock - including camels,…
